# Supplementary material for: Crystal structure of a chloride-bridged copper(II) dimer: piperazine-1,4-dium bis­(di-μ-chlorido-bis[(4-carboxypyridine-2-carboxyl­ato-κ2 N,O 2)chlorido­cuprate(II)]
Source: Acta Crystallogr E Crystallogr Commun. 2017 Jan 27;73(Pt 2):246–9. doi: 10.1107/S2056989017001013 (PMC5290575; doi:10.1107/S2056989017001013)
Supplement: Supplementary file 1 [file e-73-00246-sup1.cif]

##############################################################################
#                                                                            #
# This CIF contains the data in a paper accepted for publication in          #
# Acta Crystallographica Section E. It conforms to the requirements of       #
# Notes for Authors for Acta Crystallographica Section E, and has been       #
# peer reviewed under the auspices of the IUCr Commission on Journals.       #
#                                                                            #
# Full details of the Crystallographic Information File format               #
# are given in the paper "The Crystallographic Information File (CIF):       #
# a New Standard Archive File for Crystallography" by S. R. Hall, F. H.      #
# Allen and I. D. Brown [Acta Cryst. (1991), A47, 655-685].                  #
#                                                                            #
# The current version of the core CIF dictionary is obtainable from          #
# ftp://ftp.iucr.org/pub/cif_core.dic.                                       #
#                                                                            #
# Software is freely available for graphical display of the structure(s)     #
# in this CIF. For information consult the CIF software page                 #
# http://www.iucr.org/resources/cif/software.                                #
#                                                                            #
# This file may be used for bona fide research purposes within the           #
# scientific community so long as proper attribution is given to the journal # 
# article from which it was obtained.                                        #
#                                                                            #
##############################################################################
data_I
_audit_creation_method     'SHELXL-2016/6'
_journal_date_recd_electronic     2016-12-26
_journal_date_accepted     2017-01-19
_journal_name_full     'Acta Crystallographica, Section E'
_journal_year     2017
_journal_volume     73
_journal_issue      2
_journal_page_first     246
_journal_page_last     249
_journal_paper_category     GM
_journal_paper_doi     10.1107/S2056989017001013
_journal_coeditor_code     WM5354
_publ_contact_author_name     'Ayi Anyama Ayi'
_publ_contact_author_address
;
Inorganic Materials Chemistry Laboratory,
Department of Pure and Applied Chemistry,
University of Calabar,
P.M.B. 1115-Calabar,
Nigeria
;
_publ_contact_author_email     'ayiayi72@gmail.com'
_publ_contact_author_fax     ?
_publ_contact_author_phone     '+2348035961521'
_publ_section_title
;\
Crystal structure of a chloride-bridged copper(II) dimer: piperazine-1,4-dium
bis(di-\m-chlorido-bis[(4-carboxypyridine-2-carboxylato-\k^2^<i>N</i>,\
<i>O</i>^2^)chloridocuprate(II)]
;
loop_
    _publ_author_name
    _publ_author_footnote
    _publ_author_address
    'Inah, Bassey Enyi' .
;
Inorganic Materials Chemistry Laboratory,
Department of Pure and Applied Chemistry,
University of Calabar,
P.M.B. 1115-Calabar,
Nigeria
;
    'Ayi, Ayi Anyama' .
;
Inorganic Materials Chemistry Laboratory,
Department of Pure and Applied Chemistry,
University of Calabar,
P.M.B. 1115-Calabar,
Nigeria
;
    'Adhikary, Amit' .
;
Department of Chemistry,
Missouri University of Science and Technology,
Rolla, MO 65409,
USA
;
_publ_section_synopsis
;
A new centrosymmetric chloride-bridged Cu^II^ dimeric anion, in which one
carboxyl group of the pyridine-2,4-dicarboxylic acid ligand remains
protonated, is present in the title structure, together with a diprotonated
piperazine as a charge-compensating agent.
;
_chemical_name_systematic
;\
Piperazine-1,4-dium
bis(di-\m-chlorido-bis[(4-carboxypyridine-2-carboxylato-\
\k^2^<i>N</i>,<i>O</i>^2^)chloridocuprate(II)]
;
_chemical_name_common     ?
_chemical_formula_moiety     'C4 H12 N2 2+, C14 H8 Cl4 Cu2 N2 O8 2-'
_chemical_formula_sum     'C18 H20 Cl4 Cu2 N4 O8'
_chemical_formula_iupac     '(C4 H12 N2) [Cu2 (C7 H4 N O4)2 Cl4]'
_chemical_formula_weight     689.26
_chemical_melting_point     ?
_shelx_space_group_comment
;
The symmetry employed for this shelxl refinement is uniquely defined
by the following loop, which should always be used as a source of
symmetry information in preference to the above space-group names.
They are only intended as comments.
;
_space_group_crystal_system     monoclinic
_space_group_name_H-M_alt     'P 21/c'
_space_group_name_Hall     '-P 2ybc'
loop_
    _space_group_symop_operation_xyz
    'x, y, z'
    '-x, y+1/2, -z+1/2'
    '-x, -y, -z'
    'x, -y-1/2, z-1/2'
_cell_length_a     11.639(3)
_cell_length_b     9.224(2)
_cell_length_c     11.423(3)
_cell_angle_alpha     90
_cell_angle_beta     105.211(3)
_cell_angle_gamma     90
_cell_volume     1183.4(5)
_cell_formula_units_Z     2
_cell_measurement_reflns_used     1016
_cell_measurement_theta_min     2.88
_cell_measurement_theta_max     26.79
_cell_measurement_temperature     298(2)
_exptl_crystal_description     Rod
_exptl_crystal_colour     Blue
_exptl_crystal_size_max     0.050
_exptl_crystal_size_mid     0.020
_exptl_crystal_size_min     0.020
_exptl_crystal_density_diffrn     1.934
_exptl_crystal_density_meas     ?
_exptl_crystal_density_method     ?
_exptl_crystal_F_000     692
_exptl_absorpt_coefficient_mu     2.304
_exptl_absorpt_correction_type     multi-scan
_exptl_absorpt_process_details
;
(<i>SADABS</i>; Bruker, 2008)
;
_shelx_estimated_absorpt_T_min     0.894
_shelx_estimated_absorpt_T_max     0.955
_exptl_absorpt_correction_T_min     0.946
_exptl_absorpt_correction_T_max     0.955
_diffrn_ambient_temperature     298(2)
_diffrn_radiation_type     MoK\a
_diffrn_radiation_wavelength     0.71073
_diffrn_measurement_device_type     'Bruker SMART APEX CCD area detector'
_diffrn_measurement_method     '\w scans'
_diffrn_detector_area_resol_mean     ?
_diffrn_reflns_number     14235
_diffrn_reflns_av_R_equivalents     0.0500
_diffrn_reflns_theta_min     2.858
_diffrn_reflns_theta_max     28.273
_diffrn_reflns_theta_full     25.242
_diffrn_measured_fraction_theta_max     0.994
_diffrn_measured_fraction_theta_full     0.995
_diffrn_reflns_limit_h_min     -15
_diffrn_reflns_limit_h_max     15
_diffrn_reflns_limit_k_min     -12
_diffrn_reflns_limit_k_max     12
_diffrn_reflns_limit_l_min     -15
_diffrn_reflns_limit_l_max     15
_refine_special_details     ?
_reflns_number_total     2923
_reflns_number_gt     2392
_reflns_threshold_expression     'I > 2\s(I)'
_refine_ls_structure_factor_coef     Fsqd
_refine_ls_matrix_type     full
_refine_ls_R_factor_all     0.0522
_refine_ls_R_factor_gt     0.0394
_refine_ls_wR_factor_gt     0.1125
_refine_ls_wR_factor_ref     0.1265
_refine_ls_goodness_of_fit_ref     0.861
_refine_ls_restrained_S_all     0.861
_refine_ls_number_reflns     2923
_refine_ls_number_parameters     164
_refine_ls_number_restraints     0
_refine_ls_hydrogen_treatment     constr
_refine_ls_weighting_scheme     calc
_refine_ls_weighting_details
                      'w=1/[\s^2^(Fo^2^)+(0.1000P)^2^] where P=(Fo^2^+2Fc^2^)/3'
_atom_sites_solution_hydrogens     geom
_atom_sites_solution_primary     ?
_atom_sites_solution_secondary     ?
_refine_ls_shift/su_max     0.001
_refine_ls_shift/su_mean     0.000
_refine_diff_density_max     0.553
_refine_diff_density_min     -0.312
_refine_ls_extinction_method     none
_refine_ls_extinction_coef     .
loop_
    _atom_type_symbol
    _atom_type_description
    _atom_type_scat_dispersion_real
    _atom_type_scat_dispersion_imag
    _atom_type_scat_source
    'C' 'C' 0.0033 0.0016
                         'International Tables Vol C Tables 4.2.6.8 and 6.1.1.4'
    'H' 'H' 0.0000 0.0000
                         'International Tables Vol C Tables 4.2.6.8 and 6.1.1.4'
    'N' 'N' 0.0061 0.0033
                         'International Tables Vol C Tables 4.2.6.8 and 6.1.1.4'
    'O' 'O' 0.0106 0.0060
                         'International Tables Vol C Tables 4.2.6.8 and 6.1.1.4'
    'Cu' 'Cu' 0.3201 1.2651
                         'International Tables Vol C Tables 4.2.6.8 and 6.1.1.4'
    'Cl' 'Cl' 0.1484 0.1585
                         'International Tables Vol C Tables 4.2.6.8 and 6.1.1.4'
_computing_data_collection
;
SMART (Bruker, 2008)
;
_computing_cell_refinement
;
SAINT (Bruker, 2008)
;
_computing_data_reduction
;
SAINT (Bruker, 2008)
;
_computing_structure_solution
;
SHELXS97 (Sheldrick, 2008)
;
_computing_structure_refinement
;
SHELXL2014 (Sheldrick, 2015)
;
_computing_molecular_graphics
;
SHELXTL (Sheldrick, 2008) and Mercury (Macrae <i>et al.</i>,
2006)
;
_computing_publication_material
;
SHELXTL (Sheldrick, 2008)
;
loop_
    _atom_site_type_symbol
    _atom_site_label
    _atom_site_fract_x
    _atom_site_fract_y
    _atom_site_fract_z
    _atom_site_U_iso_or_equiv
    _atom_site_adp_type
    _atom_site_calc_flag
    _atom_site_occupancy
    _atom_site_disorder_assembly
    _atom_site_disorder_group
    Cu Cu1 0.84456(3) 1.01123(4) 0.42216(3) 0.02632(15) Uani d 1 . .
    Cl Cl1 0.99944(6) 1.14015(7) 0.39127(7) 0.02963(19) Uani d 1 . .
    Cl Cl2 0.82884(8) 0.86943(9) 0.26090(7) 0.0431(2) Uani d 1 . .
    O O3 0.82154(19) 1.1592(2) 0.5374(2) 0.0326(5) Uani d 1 . .
    O O4 0.7301(2) 1.2063(2) 0.6797(2) 0.0411(6) Uani d 1 . .
    N N1 0.7122(2) 0.9149(2) 0.4767(2) 0.0244(5) Uani d 1 . .
    O O1 0.4230(2) 0.8203(3) 0.7170(2) 0.0412(6) Uani d 1 . .
    H H3 0.379334 0.776566 0.750692 0.062 Uiso calc 1 . .
    C C6 0.7489(2) 1.1293(3) 0.5993(3) 0.0259(6) Uani d 1 . .
    N N2 0.9556(2) 0.0777(3) 0.0881(2) 0.0358(6) Uani d 1 . .
    H H2A 0.959588 0.169430 0.065288 0.043 Uiso calc 1 . .
    H H2B 0.926778 0.077335 0.152968 0.043 Uiso calc 1 . .
    C C1 0.6847(3) 0.9859(3) 0.5683(3) 0.0246(6) Uani d 1 . .
    O O2 0.4234(2) 0.6091(3) 0.6208(2) 0.0468(6) Uani d 1 . .
    C C2 0.6029(2) 0.9326(3) 0.6261(3) 0.0261(6) Uani d 1 . .
    H H2 0.584506 0.983758 0.688974 0.031 Uiso calc 1 . .
    C C8 1.0765(3) 0.0148(3) 0.1210(3) 0.0323(7) Uani d 1 . .
    H H27A 1.073784 -0.081047 0.155093 0.039 Uiso calc 1 . .
    H H27B 1.128410 0.074758 0.182456 0.039 Uiso calc 1 . .
    C C7 0.4583(3) 0.7319(3) 0.6429(3) 0.0310(6) Uani d 1 . .
    C C4 0.5776(3) 0.7273(3) 0.4928(3) 0.0308(6) Uani d 1 . .
    H H12 0.542510 0.638592 0.465717 0.037 Uiso calc 1 . .
    C C5 0.6597(3) 0.7892(3) 0.4394(3) 0.0294(6) Uani d 1 . .
    H H13 0.678695 0.741211 0.375346 0.035 Uiso calc 1 . .
    C C3 0.5487(3) 0.7998(3) 0.5872(3) 0.0268(6) Uani d 1 . .
    C C9 0.8733(3) -0.0041(3) -0.0119(3) 0.0367(7) Uani d 1 . .
    H H26A 0.796776 0.044487 -0.034859 0.044 Uiso calc 1 . .
    H H26B 0.861083 -0.100761 0.016075 0.044 Uiso calc 1 . .
loop_
    _atom_site_aniso_label
    _atom_site_aniso_U_11
    _atom_site_aniso_U_22
    _atom_site_aniso_U_33
    _atom_site_aniso_U_12
    _atom_site_aniso_U_13
    _atom_site_aniso_U_23
    Cu1 0.0282(2) 0.0222(2) 0.0335(2) -0.00475(12) 0.01701(17) -0.00548(13)
    Cl1 0.0306(4) 0.0252(3) 0.0368(4) -0.0053(3) 0.0155(3) 0.0021(3)
    Cl2 0.0595(5) 0.0385(4) 0.0410(5) -0.0166(4) 0.0305(4) -0.0152(3)
    O3 0.0350(11) 0.0255(10) 0.0437(12) -0.0075(9) 0.0215(10) -0.0092(9)
    O4 0.0424(13) 0.0372(12) 0.0520(14) -0.0066(10) 0.0272(11) -0.0194(10)
    N1 0.0249(11) 0.0239(12) 0.0270(11) -0.0007(9) 0.0112(9) -0.0022(9)
    O1 0.0441(14) 0.0401(13) 0.0497(14) -0.0112(11) 0.0306(12) -0.0032(11)
    C6 0.0219(13) 0.0217(13) 0.0348(15) -0.0001(10) 0.0086(11) -0.0051(11)
    N2 0.0454(15) 0.0311(14) 0.0334(13) 0.0120(12) 0.0150(12) 0.0001(11)
    C1 0.0209(12) 0.0247(14) 0.0281(14) 0.0024(10) 0.0064(11) -0.0005(10)
    O2 0.0573(16) 0.0355(12) 0.0581(16) -0.0167(11) 0.0337(13) -0.0040(11)
    C2 0.0238(13) 0.0291(14) 0.0264(13) -0.0003(11) 0.0085(11) -0.0007(11)
    C8 0.0422(18) 0.0228(14) 0.0280(15) 0.0016(12) 0.0027(14) -0.0002(11)
    C7 0.0290(14) 0.0344(16) 0.0291(14) -0.0046(12) 0.0068(12) 0.0058(12)
    C4 0.0309(15) 0.0276(14) 0.0350(15) -0.0075(12) 0.0106(13) -0.0022(12)
    C5 0.0320(15) 0.0288(15) 0.0300(14) -0.0037(12) 0.0130(12) -0.0053(11)
    C3 0.0240(13) 0.0276(14) 0.0291(14) 0.0002(11) 0.0076(11) 0.0037(11)
    C9 0.0313(17) 0.0374(18) 0.0416(19) 0.0024(12) 0.0099(15) 0.0037(13)
_geom_special_details
;
 All esds (except the esd in the dihedral angle between two l.s. planes)
 are estimated using the full covariance matrix.  The cell esds are taken
 into account individually in the estimation of esds in distances, angles
 and torsion angles; correlations between esds in cell parameters are only
 used when they are defined by crystal symmetry.  An approximate (isotropic)
 treatment of cell esds is used for estimating esds involving l.s. planes.
;
loop_
    _geom_bond_atom_site_label_1
    _geom_bond_atom_site_label_2
    _geom_bond_site_symmetry_2
    _geom_bond_distance
    _geom_bond_publ_flag
    Cu1 O3 . 1.963(2) ?
    Cu1 N1 . 2.013(2) ?
    Cu1 Cl2 . 2.2272(9) ?
    Cu1 Cl1 . 2.2632(8) ?
    Cu1 Cl1 3_776 2.7853(9) ?
    O3 C6 . 1.267(3) ?
    O4 C6 . 1.225(3) ?
    N1 C5 . 1.327(4) ?
    N1 C1 . 1.343(4) ?
    O1 C7 . 1.316(4) ?
    O1 H3 . 0.8200 ?
    C6 C1 . 1.515(4) ?
    N2 C8 . 1.476(4) ?
    N2 C9 . 1.490(4) ?
    N2 H2A . 0.8900 ?
    N2 H2B . 0.8900 ?
    C1 C2 . 1.384(4) ?
    O2 C7 . 1.207(4) ?
    C2 C3 . 1.396(4) ?
    C2 H2 . 0.9300 ?
    C8 C9 3_755 1.512(5) ?
    C8 H27A . 0.9700 ?
    C8 H27B . 0.9700 ?
    C7 C3 . 1.502(4) ?
    C4 C3 . 1.383(4) ?
    C4 C5 . 1.385(4) ?
    C4 H12 . 0.9300 ?
    C5 H13 . 0.9300 ?
    C9 H26A . 0.9700 ?
    C9 H26B . 0.9700 ?
loop_
    _geom_angle_atom_site_label_1
    _geom_angle_atom_site_label_2
    _geom_angle_atom_site_label_3
    _geom_angle_site_symmetry_1
    _geom_angle_site_symmetry_3
    _geom_angle
    _geom_angle_publ_flag
    O3 Cu1 N1 . . 81.34(9) ?
    O3 Cu1 Cl2 . . 165.23(8) ?
    N1 Cu1 Cl2 . . 95.35(7) ?
    O3 Cu1 Cl1 . . 89.63(6) ?
    N1 Cu1 Cl1 . . 170.22(7) ?
    Cl2 Cu1 Cl1 . . 94.33(3) ?
    C6 O3 Cu1 . . 116.83(18) ?
    C5 N1 C1 . . 119.5(2) ?
    C5 N1 Cu1 . . 127.7(2) ?
    C1 N1 Cu1 . . 112.59(18) ?
    C7 O1 H3 . . 109.5 ?
    O4 C6 O3 . . 124.7(3) ?
    O4 C6 C1 . . 120.5(3) ?
    O3 C6 C1 . . 114.8(2) ?
    C8 N2 C9 . . 112.0(2) ?
    C8 N2 H2A . . 109.2 ?
    C9 N2 H2A . . 109.2 ?
    C8 N2 H2B . . 109.2 ?
    C9 N2 H2B . . 109.2 ?
    H2A N2 H2B . . 107.9 ?
    N1 C1 C2 . . 122.2(3) ?
    N1 C1 C6 . . 113.9(3) ?
    C2 C1 C6 . . 123.9(3) ?
    C1 C2 C3 . . 118.0(3) ?
    C1 C2 H2 . . 121.0 ?
    C3 C2 H2 . . 121.0 ?
    N2 C8 C9 . 3_755 111.4(3) ?
    N2 C8 H27A . . 109.4 ?
    C9 C8 H27A 3_755 . 109.4 ?
    N2 C8 H27B . . 109.4 ?
    C9 C8 H27B 3_755 . 109.4 ?
    H27A C8 H27B . . 108.0 ?
    O2 C7 O1 . . 124.8(3) ?
    O2 C7 C3 . . 122.5(3) ?
    O1 C7 C3 . . 112.7(3) ?
    C3 C4 C5 . . 118.7(3) ?
    C3 C4 H12 . . 120.6 ?
    C5 C4 H12 . . 120.6 ?
    N1 C5 C4 . . 122.1(3) ?
    N1 C5 H13 . . 118.9 ?
    C4 C5 H13 . . 118.9 ?
    C4 C3 C2 . . 119.4(3) ?
    C4 C3 C7 . . 118.0(3) ?
    C2 C3 C7 . . 122.6(3) ?
    N2 C9 C8 . 3_755 110.8(3) ?
    N2 C9 H26A . . 109.5 ?
    C8 C9 H26A 3_755 . 109.5 ?
    N2 C9 H26B . . 109.5 ?
    C8 C9 H26B 3_755 . 109.5 ?
    H26A C9 H26B . . 108.1 ?
loop_
    _geom_hbond_atom_site_label_D
    _geom_hbond_atom_site_label_H
    _geom_hbond_atom_site_label_A
    _geom_hbond_site_symmetry_A
    _geom_hbond_distance_DH
    _geom_hbond_distance_HA
    _geom_hbond_distance_DA
    _geom_hbond_angle_DHA
    O1 H3 O4 2_646 0.82 1.79 2.603(3) 171.0
    N2 H2A Cl1 4_575 0.89 2.78 3.562(3) 147.2
    N2 H2A O3 4_575 0.89 2.22 2.861(3) 129.0
    N2 H2B Cl1 1_545 0.89 2.69 3.414(3) 138.9
    N2 H2B Cl2 1_545 0.89 2.69 3.360(3) 133.0
    C2 H2 O2 2_656 0.93 2.49 3.402(4) 168.7
    C4 H12 O2 3_666 0.93 2.56 3.362(4) 144.5
    C5 H13 Cl2 . 0.93 2.71 3.269(3) 119.2
    C8 H27A Cl1 2_735 0.97 2.72 3.561(3) 145.7
    C8 H27B Cl2 2_745 0.97 2.81 3.599(3) 139.2
    C9 H26A O2 2_645 0.97 2.56 3.509(4) 165.1
    C9 H26B Cl1 2_735 0.97 2.93 3.713(3) 138.9
    C9 H26B Cl2 1_545 0.97 2.93 3.491(4) 117.9
_shelx_hkl_file
;
   0   0   1   -0.41    0.05
   0   0  -1   -0.40    0.02
   0   0  -1   -0.38    0.03
   0   0  -2  266.75    6.50
   0   0  -2  263.91    7.47
   0   0  -2  256.01    6.49
   0   0   2  257.53    6.61
   0   0  -3   -0.47    0.06
   0   0   3   -0.36    0.19
   0   0  -3   -0.41    0.09
   0   0  -3   -0.40    0.04
   0   0  -4   66.01    2.15
   0   0  -4   65.22    2.60
   0   0   4   60.54    2.31
   0   0   4   66.87    2.06
   0   0  -5   -0.12    0.10
   0   0   5   -0.01    0.24
   0   0   5    0.01    0.17
   0   0  -5   -0.02    0.10
   0   0  -6  264.58    8.55
   0   0   6  273.05    7.13
   0   0   6  264.18    7.61
   0   0  -6  263.54    7.29
   0   0  -7    0.17    0.16
   0   0   7   -0.29    0.32
   0   0   7    0.26    0.21
   0   0  -7   -0.02    0.13
   0   0  -8    1.60    0.43
   0   0   8    2.14    0.70
   0   0  -8    2.33    0.63
   0   0  -9   -0.18    0.13
   0   0  -9   -0.01    0.22
   0   0   9    0.34    0.47
   0   0 -10    5.51    1.08
   0   0 -10    5.53    0.84
   0   0  10    4.51    1.03
   0   0 -11   -0.16    0.19
   0   0 -11   -0.06    0.24
   0   0  11    0.40    0.53
   0   0  12   11.75    1.65
   0   0 -12    8.49    1.48
   0   0 -13    0.46    0.25
   0   0  13    0.80    0.58
   0   0  14    0.01    0.64
   0   0 -14    0.22    0.27
   0   1   0   -0.10    0.03
   0   1   0   -0.10    0.06
   0  -1   0   -0.09    0.06
   0  -1   0   -0.05    0.06
   0   1   1  430.23   11.84
   0   1  -1  445.95   11.85
   0   1   1  413.50   10.41
   0   1  -1  433.63   10.43
   0  -1   1  422.04   10.66
   0  -1  -1  425.26   10.45
   0  -1  -1  427.46   10.54
   0   1   2   26.34    1.05
   0   1  -2   27.43    1.04
   0   1  -2   27.63    1.19
   0   1  -2   29.22    0.89
   0  -1  -2   27.34    1.08
   0  -1  -2   23.91    1.16
   0  -1   2   27.47    1.12
   0   1  -3   -0.08    0.09
   0   1  -3    0.14    0.11
   0   1   3   -0.10    0.21
   0   1  -3   -0.06    0.10
   0  -1  -3   -0.05    0.05
   0  -1   3   -0.15    0.19
   0  -1  -3   -0.32    0.11
   0  -1  -3   -0.14    0.11
   0   1   4    0.85    0.33
   0   1  -4    1.07    0.27
   0   1  -4    0.78    0.27
   0   1  -4    1.10    0.23
   0  -1  -4    0.85    0.29
   0  -1   4    0.89    0.34
   0  -1  -4    0.85    0.29
   0  -1  -4    0.79    0.12
   0   1   5   63.48    2.45
   0   1  -5   67.98    2.23
   0   1  -5   62.94    2.35
   0   1  -5   65.12    2.78
   0  -1  -5   64.58    2.84
   0  -1  -5   66.75    2.45
   0  -1  -5   67.09    1.88
   0  -1   5   66.27    2.38
   0   1  -6   74.57    2.56
   0   1  -6   75.36    3.24
   0   1   6   73.82    2.83
   0  -1  -6   77.09    2.81
   0  -1   6   71.13    2.97
   0  -1  -6   68.47    3.20
   0  -1   6   75.62    2.69
   0   1  -7  128.49    3.98
   0   1  -7  127.58    4.91
   0   1   7  121.03    4.25
   0  -1  -7  124.97    4.24
   0  -1   7  124.02    4.48
   0  -1  -7  114.78    4.84
   0  -1   7  124.91    4.01
   0   1   8   10.02    1.19
   0   1  -8   10.51    0.86
   0   1  -8   10.22    1.32
   0  -1   8   12.37    0.95
   0  -1  -8   10.67    1.39
   0  -1  -8   10.72    1.11
   0  -1   8    9.80    1.29
   0   1  -9    0.16    0.14
   0   1   9    0.37    0.49
   0   1  -9    0.46    0.23
   0  -1  -9    0.30    0.24
   0  -1  -9    0.22    0.23
   0  -1   9    0.33    0.51
   0   1 -10   -0.02    0.18
   0   1  10   -0.20    0.49
   0   1 -10    0.34    0.22
   0  -1 -10    0.30    0.29
   0  -1 -10   -0.24    0.18
   0  -1  10    0.05    0.46
   0   1  11    1.59    0.70
   0   1 -11    1.42    0.51
   0  -1 -11    2.78    0.81
   0  -1 -11    2.30    0.54
   0  -1  11    2.70    0.84
   0   1  12    0.62    0.55
   0   1 -12    0.11    0.39
   0  -1 -12    0.61    0.32
   0  -1 -12    0.47    0.42
   0  -1  12    1.07    0.62
   0   1 -13    4.17    0.97
   0   1  13    7.10    1.38
   0  -1 -13    6.69    1.01
   0  -1  13    7.68    1.42
   0  -1 -13    5.35    1.18
   0   1 -14   -0.07    0.26
   0   1  14    0.87    0.85
   0  -1 -14    0.18    0.27
   0  -1  14   -0.36    0.61
   0   2   0   98.08    3.09
   0   2   0   97.76    2.78
   0  -2   0   97.92    2.90
   0  -2   0   97.44    2.70
   0   2  -1    5.32    0.45
   0   2   1    5.24    0.44
   0   2  -1    5.60    0.45
   0   2   1    5.21    0.48
   0  -2   1    5.29    0.30
   0  -2  -1    5.44    0.42
   0  -2   1    5.53    0.56
   0  -2  -1    5.54    0.47
   0   2  -2  144.28    4.16
   0   2   2  157.92    4.82
   0   2   2  145.73    4.15
   0   2  -2  154.08    4.71
   0  -2   2  153.23    3.78
   0  -2   2  149.51    4.38
   0  -2  -2  149.11    3.96
   0  -2  -2  145.00    4.20
   0   2  -3   95.44    3.36
   0   2  -3   93.16    2.96
   0   2   3   93.46    2.98
   0   2  -3   98.08    2.62
   0   2   3   95.78    3.53
   0  -2  -3   97.00    2.65
   0  -2  -3   91.64    3.03
   0  -2   3   91.68    3.12
   0   2  -4   33.93    1.73
   0   2   4   33.59    1.56
   0   2  -4   35.69    1.25
   0   2  -4   32.96    1.50
   0  -2   4   31.87    1.59
   0  -2  -4   31.40    1.76
   0  -2  -4   35.47    1.13
   0  -2  -4   31.82    1.56
   0   2  -5   29.83    1.71
   0   2   5   30.27    1.57
   0   2  -5   32.81    1.55
   0   2  -5   30.40    1.25
   0  -2   5   31.67    1.61
   0  -2  -5   28.99    1.55
   0  -2  -5   30.89    1.01
   0  -2  -5   26.76    1.75
   0   2  -6   87.50    3.13
   0   2  -6   84.78    3.57
   0   2  -6   88.67    2.81
   0   2   6   83.17    3.17
   0  -2  -6   82.74    3.70
   0  -2   6   83.69    3.14
   0  -2  -6   83.78    3.20
   0   2   7   11.91    1.22
   0   2  -7   12.81    1.21
   0   2  -7   12.32    0.86
   0   2  -7   12.30    1.02
   0  -2   7   13.39    1.09
   0  -2  -7   16.25    1.23
   0  -2  -7   10.14    1.34
   0   2  -8   10.76    0.86
   0   2   8   11.78    1.30
   0   2  -8   10.36    1.33
   0  -2   8   10.87    1.01
   0  -2  -8   10.70    1.20
   0  -2   8    9.77    1.34
   0  -2  -8    9.86    1.37
   0   2  -9   22.77    1.88
   0   2   9   25.21    1.84
   0  -2   9   23.45    1.92
   0  -2  -9   24.66    2.08
   0  -2  -9   22.12    1.62
   0   2 -10    0.72    0.33
   0   2  10    1.32    0.65
   0  -2 -10    1.24    0.41
   0  -2 -10    0.55    0.45
   0  -2  10    0.16    0.57
   0   2 -11    3.56    0.89
   0   2  11    5.04    1.14
   0  -2 -11    4.97    0.85
   0  -2 -11    3.15    0.94
   0  -2  11    2.57    0.84
   0   2 -12    3.82    0.96
   0   2  12    6.07    1.20
   0  -2 -12    5.72    1.31
   0  -2  12    4.83    1.13
   0  -2 -12    4.91    0.94
   0   2  13   -0.24    0.60
   0   2 -13    0.31    0.30
   0  -2 -13   -0.20    0.33
   0  -2  13    0.61    0.59
   0  -2 -13    0.34    0.52
   0   2 -14    2.03    0.49
   0  -2 -14    3.36    1.09
   0  -2  14    0.84    0.70
   0   3   0   -0.08    0.16
   0  -3   0    0.04    0.24
   0  -3   0   -0.20    0.15
   0   3   1    1.93    0.40
   0   3   1    2.68    0.43
   0   3  -1    1.86    0.36
   0   3  -1    2.08    0.38
   0  -3   1    2.05    0.48
   0  -3  -1    1.89    0.40
   0  -3  -1    1.79    0.37
   0  -3   1    2.17    0.29
   0   3   2   22.37    1.29
   0   3  -2   24.22    1.28
   0   3  -2   21.26    1.11
   0   3   2   23.58    1.16
   0  -3   2   22.26    0.79
   0  -3   2   21.22    1.27
   0  -3  -2   21.52    1.17
   0  -3  -2   24.29    1.07
   0   3  -3   23.22    1.36
   0   3  -3   22.39    1.20
   0   3   3   23.23    1.51
   0   3   3   22.62    1.24
   0  -3   3   21.19    1.34
   0  -3  -3   23.83    1.02
   0  -3   3   23.21    0.81
   0  -3  -3   22.92    1.28
   0   3   4    0.15    0.27
   0   3   4    0.39    0.35
   0   3  -4    0.91    0.29
   0  -3  -4    0.75    0.17
   0  -3  -4    0.65    0.31
   0  -3   4    0.88    0.41
   0   3   5   46.14    2.13
   0   3   5   50.81    2.64
   0   3  -5   48.18    2.39
   0   3  -5   47.23    2.09
   0   3  -5   47.46    1.65
   0  -3  -5   46.70    2.17
   0  -3  -5   47.55    1.59
   0  -3   5   44.95    2.20
   0   3  -6   11.32    0.68
   0   3   6    7.81    1.03
   0   3  -6    8.98    1.14
   0   3  -6    9.06    0.99
   0  -3   6    8.36    1.03
   0  -3  -6    8.82    1.03
   0   3  -7   14.01    1.18
   0   3  -7   12.98    1.26
   0   3   7   14.22    1.28
   0  -3  -7   15.14    1.27
   0  -3   7   14.77    1.25
   0  -3  -7   14.92    1.46
   0   3  -8    0.59    0.30
   0   3   8    0.76    0.51
   0   3  -8    0.23    0.23
   0  -3  -8    0.31    0.30
   0  -3   8    0.84    0.43
   0  -3  -8    0.03    0.22
   0   3   9   38.77    2.36
   0   3  -9   34.09    2.41
   0  -3  -9   37.50    2.72
   0  -3  -9   34.24    2.21
   0  -3   9   40.35    2.62
   0  -3   9   34.53    2.07
   0   3 -10    1.36    0.50
   0   3  10    0.57    0.60
   0  -3 -10    0.64    0.42
   0  -3 -10    0.92    0.39
   0  -3  10    1.21    0.65
   0   3  11    6.28    1.21
   0   3 -11    5.52    1.07
   0  -3 -11    5.33    1.24
   0  -3  11    7.39    1.40
   0  -3 -11    4.58    0.88
   0   3  12    0.76    0.59
   0   3 -12    0.75    0.31
   0  -3  12    1.19    0.59
   0  -3 -12    0.60    0.30
   0   3  13    8.49    1.80
   0   3 -13    8.58    1.49
   0  -3 -13    9.67    1.40
   0  -3  13    9.78    1.73
   0   3  14    2.79    0.99
   0   3 -14    0.89    0.30
   0  -3  14    1.28    0.78
   0  -3 -14    1.62    0.43
   0   4   0    2.99    0.49
   0   4   0    3.36    0.53
   0  -4   0    3.85    0.49
   0  -4   0    4.24    0.65
   0   4   1    9.95    0.77
   0   4   1    8.73    0.79
   0   4  -1   10.34    0.82
   0   4  -1    9.54    0.76
   0  -4  -1    9.82    0.81
   0  -4   1    9.64    0.94
   0  -4  -1    9.56    0.73
   0  -4   1    9.54    0.62
   0   4   2  106.52    3.81
   0   4   2   96.95    3.29
   0   4  -2  101.16    3.38
   0   4  -2  104.81    3.75
   0  -4  -2  101.97    3.38
   0  -4   2   96.01    3.57
   0  -4   2  102.72    2.84
   0  -4  -2  103.08    3.26
   0   4   3   21.17    1.26
   0   4  -3   22.51    1.40
   0   4   3   23.00    1.50
   0   4  -3   23.19    1.33
   0  -4  -3   21.11    1.32
   0  -4   3   21.12    1.44
   0  -4   3   21.93    0.81
   0  -4  -3   23.55    1.15
   0   4  -4    6.85    0.84
   0   4  -4    7.40    0.94
   0   4   4    7.60    0.88
   0   4   4    8.41    1.09
   0  -4   4    6.31    0.92
   0  -4   4    7.78    0.41
   0  -4  -4    6.93    0.56
   0  -4  -4    7.32    0.89
   0   4  -5    0.38    0.17
   0   4  -5    0.45    0.26
   0   4   5    1.64    0.58
   0   4   5    0.63    0.37
   0  -4  -5    0.17    0.15
   0  -4   5    0.44    0.39
   0  -4  -5    0.30    0.31
   0   4   6    0.13    0.42
   0   4   6   -0.21    0.32
   0   4  -6    0.58    0.31
   0   4  -6   -0.01    0.12
   0  -4  -6   -0.04    0.26
   0  -4   6    0.29    0.40
   0   4   7    0.06    0.37
   0   4  -7    0.30    0.19
   0   4  -7    0.78    0.32
   0   4   7    1.93    0.65
   0  -4   7    0.88    0.48
   0  -4  -7    1.23    0.43
   0   4   8   66.03    3.86
   0   4  -8   61.87    2.96
   0   4  -8   65.39    3.41
   0   4   8   64.65    3.15
   0  -4   8   60.37    3.02
   0  -4  -8   63.06    3.09
   0   4  -9    1.00    0.39
   0   4  -9    2.25    0.56
   0   4   9    2.53    0.90
   0   4   9    2.48    0.85
   0  -4  -9    2.44    0.65
   0  -4   9    2.44    0.71
   0   4 -10    0.58    0.28
   0   4  10   -0.56    0.47
   0   4  10    0.94    0.62
   0  -4  10    1.15    0.55
   0  -4 -10   -0.37    0.26
   0   4 -11    2.11    0.65
   0   4  11    0.79    0.94
   0   4  11    4.00    1.02
   0  -4 -11    2.55    0.62
   0  -4  11    2.63    0.88
   0   4 -12    6.42    1.22
   0   4  12    8.26    1.74
   0  -4  12    7.92    1.58
   0  -4 -12    7.22    1.26
   0   4  13    0.96    0.51
   0   4 -13    0.84    0.31
   0  -4 -13    0.74    0.35
   0  -4  13   -0.10    0.55
   0   5   0    0.12    0.18
   0   5   0    0.08    0.09
   0  -5   0    0.00    0.14
   0  -5   0   -0.46    0.19
   0   5   1   79.27    3.19
   0   5   1   77.78    2.86
   0   5  -1   75.16    3.11
   0   5  -1   76.98    2.90
   0  -5   1   76.89    2.52
   0  -5  -1   77.63    2.89
   0  -5   1   74.05    3.03
   0  -5  -1   76.53    2.77
   0   5   2    0.03    0.17
   0   5  -2    0.07    0.15
   0   5  -2   -0.02    0.10
   0   5   2   -0.11    0.15
   0  -5   2   -0.34    0.24
   0  -5   2    0.04    0.13
   0  -5  -2   -0.06    0.18
   0  -5  -2    0.06    0.25
   0   5   3    3.80    0.63
   0   5  -3    3.69    0.66
   0   5   3    3.06    0.67
   0   5  -3    3.34    0.61
   0  -5  -3    3.28    0.57
   0  -5   3    3.61    0.35
   0  -5   3    3.37    0.75
   0  -5  -3    3.84    0.69
   0   5   4    1.79    0.59
   0   5   4    2.76    0.58
   0   5  -4    1.42    0.39
   0   5  -4    1.37    0.42
   0  -5  -4    1.15    0.42
   0  -5  -4    1.16    0.35
   0  -5   4    0.93    0.53
   0   5  -5   30.65    1.82
   0   5  -5   35.72    2.12
   0   5   5   34.49    1.91
   0  -5  -5   32.54    1.50
   0  -5  -5   31.93    1.91
   0  -5   5   29.43    2.01
   0   5   6   11.07    1.37
   0   5  -6   11.02    1.15
   0   5  -6   11.33    1.25
   0   5   6   11.77    1.30
   0  -5   6   11.22    1.38
   0  -5  -6    9.34    1.21
   0   5   7   91.15    3.93
   0   5  -7   88.09    4.18
   0   5  -7   98.65    3.89
   0   5   7   93.99    4.70
   0  -5   7  100.86    4.12
   0  -5  -7   92.19    3.94
   0   5   8   -0.47    0.46
   0   5  -8   -0.08    0.19
   0   5  -8    0.32    0.21
   0   5   8    0.10    0.44
   0  -5   8    0.03    0.46
   0  -5  -8    0.75    0.38
   0   5   9   18.81    1.92
   0   5   9   16.19    2.18
   0   5  -9   16.21    1.47
   0   5  -9   17.84    1.67
   0  -5  -9   19.48    1.66
   0  -5   9   17.21    1.59
   0   5 -10    0.90    0.37
   0   5 -10    1.12    0.43
   0   5  10    0.05    0.63
   0  -5  10    1.02    0.59
   0  -5 -10    1.00    0.53
   0   5  11    3.54    1.21
   0   5 -11    6.00    1.16
   0  -5  11    5.08    1.28
   0  -5 -11    5.23    1.02
   0   5  12    6.08    1.47
   0   5 -12    6.58    1.23
   0  -5  12    4.24    1.24
   0  -5 -12    8.98    1.40
   0   5  13    4.83    1.38
   0   5 -13    7.70    1.32
   0  -5 -13    4.75    0.99
   0  -5  13    4.96    1.28
   0   6   0  113.56    3.94
   0   6   0  110.80    4.32
   0  -6   0  109.81    3.62
   0  -6   0  109.22    4.02
   0   6  -1   22.56    1.54
   0   6   1   24.86    1.63
   0   6   1   23.19    1.47
   0   6  -1   24.03    1.52
   0  -6  -1   23.12    1.36
   0  -6   1   24.06    1.69
   0  -6   1   25.44    1.24
   0  -6  -1   22.81    1.52
   0   6  -2   12.70    1.08
   0   6  -2   10.99    1.05
   0   6   2   12.57    1.04
   0   6   2   11.59    1.12
   0  -6  -2   11.03    0.99
   0  -6   2   14.31    0.81
   0  -6  -2   11.71    1.05
   0  -6   2   12.59    1.33
   0   6   3    0.20    0.25
   0   6  -3    0.07    0.12
   0   6  -3    0.30    0.23
   0   6   3    0.16    0.27
   0  -6  -3   -0.07    0.27
   0  -6  -3    0.05    0.23
   0  -6   3   -0.21    0.41
   0   6  -4    1.44    0.51
   0   6   4    2.13    0.62
   0   6  -4    1.13    0.34
   0  -6  -4    2.75    0.54
   0  -6  -4    1.65    0.54
   0  -6   4    1.88    0.66
   0   6  -5   31.00    2.03
   0   6   5   29.05    2.15
   0   6   5   30.22    1.84
   0   6  -5   28.79    1.85
   0  -6   5   31.77    2.10
   0  -6  -5   27.90    1.85
   0   6   6   53.65    2.71
   0   6  -6   58.17    2.84
   0   6  -6   53.35    3.00
   0  -6  -6   59.72    2.94
   0  -6   6   56.97    3.00
   0   6  -7   10.45    1.42
   0   6   7   10.93    1.37
   0   6  -7   11.63    1.40
   0   6   7    9.79    1.43
   0  -6  -7   10.64    1.40
   0  -6   7    9.96    1.40
   0   6   8   11.70    1.74
   0   6  -8   11.73    1.57
   0   6   8   15.57    1.69
   0   6  -8   13.34    1.53
   0  -6   8   16.26    1.78
   0  -6  -8   13.04    1.59
   0   6  -9   -0.19    0.22
   0   6  -9    0.17    0.24
   0  -6   9   -0.34    0.42
   0  -6  -9    0.45    0.34
   0   6 -10    1.16    0.41
   0   6 -10    1.55    0.43
   0   6  10    3.78    0.97
   0  -6 -10    1.59    0.58
   0  -6  10    1.99    0.73
   0   6 -11    2.02    0.51
   0   6  11    5.42    0.87
   0   6 -11    3.25    0.67
   0  -6 -11    3.06    0.69
   0   6 -12    2.32    0.59
   0  -6  12    0.96    0.66
   0  -6 -12    2.46    0.47
   0   7   0   -0.10    0.21
   0   7   0    0.29    0.17
   0  -7   0    0.97    0.47
   0  -7   0    0.30    0.23
   0   7  -1   57.92    2.74
   0   7  -1   60.16    2.95
   0   7   1   61.57    2.98
   0   7   1   54.93    2.62
   0  -7  -1   54.91    2.46
   0  -7   1   61.69    2.92
   0  -7  -1   62.07    2.86
   0   7  -2    4.01    0.75
   0   7  -2    3.77    0.74
   0   7   2    4.93    0.83
   0   7   2    3.12    0.70
   0  -7  -2    3.79    0.70
   0  -7  -2    3.97    0.80
   0  -7   2    3.06    0.83
   0   7   3    0.08    0.25
   0   7  -3    0.34    0.24
   0   7   3    0.63    0.35
   0   7  -3    0.32    0.20
   0  -7   3    0.58    0.47
   0  -7  -3   -0.04    0.26
   0  -7  -3    0.52    0.37
   0   7   4    8.31    1.26
   0   7   4    7.57    1.03
   0   7  -4    7.81    1.12
   0   7  -4    9.63    1.24
   0  -7  -4    9.22    1.04
   0  -7  -4    7.76    1.10
   0  -7   4    7.38    1.27
   0   7   5   40.82    2.66
   0   7  -5   35.92    2.21
   0   7   5   38.87    2.18
   0   7  -5   37.12    2.37
   0  -7   5   34.81    2.40
   0  -7  -5   35.15    2.19
   0   7   6    3.43    0.85
   0   7   6    3.06    0.73
   0   7  -6    1.35    0.52
   0   7  -6    2.37    0.60
   0  -7   6    2.68    0.83
   0  -7  -6    2.47    0.68
   0   7  -7   30.51    2.24
   0   7  -7   27.65    2.01
   0   7   7   28.13    2.00
   0  -7  -7   31.61    2.21
   0  -7   7   31.43    2.34
   0   7  -8    8.37    1.28
   0   7  -8    7.27    1.20
   0   7   8    8.40    1.30
   0  -7   8    8.77    1.41
   0  -7  -8    9.50    1.44
   0   7   9    2.08    0.62
   0   7  -9    1.78    0.65
   0   7  -9    1.90    0.54
   0  -7   9    2.12    0.76
   0  -7  -9    2.70    0.79
   0   7 -10    4.20    0.90
   0   7  10    5.42    1.01
   0   7 -10    3.66    0.83
   0  -7 -10    4.03    1.02
   0  -7  10    4.16    1.11
   0   7 -11    2.21    0.48
   0   7 -11    0.93    0.33
   0  -7 -11    0.14    0.32
   0   7  12    0.52    0.58
   0   8   0   96.66    3.86
   0   8   0   81.74    3.95
   0  -8   0   91.25    3.92
   0   8  -1   13.73    1.46
   0   8   1   12.33    1.25
   0   8   1   13.97    1.27
   0   8  -1   11.57    1.21
   0  -8  -1   14.35    1.47
   0  -8  -1   12.21    1.07
   0  -8   1   13.72    1.52
   0   8   2    5.62    0.97
   0   8  -2    5.70    0.99
   0   8  -2    5.75    0.96
   0   8   2    5.86    0.97
   0  -8  -2    3.98    0.82
   0  -8   2    4.32    0.91
   0  -8  -2    4.47    0.78
   0   8  -3   28.90    2.01
   0   8   3   30.81    1.94
   0   8   3   31.73    2.21
   0   8  -3   29.66    1.99
   0  -8  -3   28.63    1.87
   0  -8  -3   28.44    1.85
   0  -8   3   31.24    2.20
   0   8   4    4.53    0.92
   0   8  -4    4.90    0.88
   0   8   4    3.91    0.78
   0   8  -4    3.81    0.82
   0  -8   4    3.74    1.00
   0  -8  -4    4.49    0.87
   0   8   5    0.17    0.34
   0   8   5    0.75    0.40
   0   8  -5    0.04    0.30
   0   8  -5    0.19    0.18
   0  -8   5    0.69    0.56
   0  -8  -5    0.15    0.29
   0   8  -6   31.70    2.18
   0   8   6   33.59    2.51
   0   8  -6   29.91    2.23
   0  -8  -6   32.37    2.20
   0  -8   6   25.16    2.17
   0   8   7    1.98    0.69
   0   8  -7    2.55    0.61
   0   8  -7    3.55    0.84
   0  -8   7    2.78    0.91
   0  -8  -7    2.48    0.74
   0   8  -8    1.35    0.52
   0   8   8    1.35    0.52
   0  -8   8    0.75    0.61
   0  -8  -8    0.54    0.47
   0   8   9    2.31    0.62
   0   8  -9    1.98    0.58
   0  -8  -9    1.18    0.62
   0  -8   9    1.52    0.74
   0   8 -10   -0.12    0.32
   0   8  10   -0.88    0.37
   0  -8  10    0.11    0.60
   0  -8 -10   -0.06    0.44
   0   8  11   -0.49    0.35
   0  -8  11    0.75    0.59
   0   9   0    0.15    0.32
   0   9   0    0.03    0.19
   0  -9   0    0.16    0.32
   0   9   1    4.67    0.90
   0   9  -1    4.28    0.83
   0   9  -1    4.03    0.85
   0   9   1    5.01    0.92
   0  -9   1    4.05    0.96
   0  -9  -1    3.21    0.75
   0   9   2   17.41    1.50
   0   9   2   16.06    1.52
   0   9  -2   17.06    1.54
   0  -9  -2   17.19    1.50
   0  -9   2   15.66    1.82
   0  -9  -2   20.16    1.50
   0   9  -3    0.43    0.38
   0   9   3   -0.07    0.31
   0   9   3    0.46    0.30
   0  -9   3   -0.35    0.37
   0  -9  -3    1.29    0.44
   0  -9  -3    0.11    0.29
   0   9   4   14.58    1.52
   0   9   4   17.75    1.49
   0   9  -4   15.52    1.73
   0  -9   4   13.38    1.75
   0  -9  -4   15.29    1.57
   0   9  -5    8.67    1.34
   0   9   5    9.95    1.45
   0  -9  -5   10.55    1.40
   0  -9   5    7.46    1.41
   0   9  -6    1.41    0.55
   0   9   6    0.34    0.28
   0  -9   6   -0.14    0.45
   0  -9  -6    2.09    0.63
   0   9  -7   18.47    2.02
   0   9   7   14.82    1.90
   0  -9   7   14.71    1.99
   0  -9  -7   17.08    1.89
   0   9  -8    1.05    0.55
   0   9   8    0.87    0.47
   0  -9  -8    2.53    0.77
   0  -9   8   -0.13    0.55
   0   9  -9    7.04    1.30
   0   9   9    4.03    0.82
   0  -9  -9    6.52    1.28
   0  -9   9    5.49    1.23
   0  10   0    7.41    1.19
   0 -10   0    8.13    1.29
   0  10  -1    0.45    0.37
   0  10   1    0.49    0.34
   0 -10  -1   -0.15    0.33
   0 -10   1    1.07    0.56
   0  10   2    5.50    1.05
   0  10  -2    6.80    1.18
   0 -10   2    4.05    0.99
   0 -10  -2    4.21    0.86
   0  10  -3   21.74    1.85
   0 -10   3   20.70    1.93
   0  10  -4    0.20    0.34
   0 -10  -4   -0.22    0.36
   0 -10   4    0.70    0.34
   0  10  -5    0.77    0.43
   0 -10  -5   -0.58    0.32
   0 -10   5    1.16    0.74
   0  10  -6    1.51    0.61
   0 -10   6    2.72    0.96
   0 -10  -6    1.38    0.56
   0  10  -7    0.25    0.46
   0 -10  -7    0.40    0.41
   0 -10   7   -0.12    0.61
   0  10  -8    6.99    1.31
   0 -10   8    5.23    1.29
   0 -10  -8    6.73    1.29
   0  11   0   -0.38    0.34
   0 -11   0   -0.03    0.43
   0  11  -1    0.52    0.44
   0  11   1    0.10    0.39
   0 -11   1    0.23    0.38
   0 -11  -1    1.08    0.45
   0  11  -2    1.35    0.55
   0 -11   2    2.92    0.77
   0 -11  -2    2.51    0.70
   0  11  -3    4.20    1.04
   0 -11   3    3.75    0.81
   0  11  -4    7.35    1.30
   0 -11   4    7.78    1.32
   0  11  -5    1.40    0.58
   0 -11   5    0.97    0.42
   0  11  -6    1.38    0.62
   0 -11  -6    1.30    0.51
   0 -11   6    1.42    0.75
   0  12  -1    1.87    0.64
   0 -12  -1    1.58    0.49
   0  12  -2    6.18    1.19
   0 -12   2    6.04    1.08
   0  12  -3    0.73    0.50
   0 -12   3    0.36    0.42
  -1   0  14    0.95    0.74
   1   0 -14    0.04    0.27
   1   0 -13   -0.02    0.23
  -1   0  13   -0.59    0.52
  -1   0  12   -0.48    0.43
   1   0 -11    0.15    0.25
  -1   0  11   -0.11    0.45
   1   0 -11    0.25    0.22
   1   0 -10    2.08    0.51
  -1   0  10    2.04    0.75
   1   0 -10    1.19    0.51
   1   0  -9    0.05    0.18
  -1   0   9    0.25    0.41
   1   0  -9   -0.03    0.14
   1   0  -8   21.92    1.34
   1   0  -8   21.13    1.68
  -1   0   8   20.78    1.59
  -1   0   7    0.02    0.18
   1   0  -7    0.09    0.17
  -1   0   7    0.30    0.37
   1   0  -7    0.03    0.19
  -1   0   6   44.63    1.51
  -1   0   6   40.91    1.99
   1   0  -6   40.36    2.19
   1   0  -6   41.98    1.76
   1   0  -5    0.26    0.15
  -1   0   5   -0.10    0.16
  -1   0   5   -0.18    0.25
   1   0  -5    0.18    0.17
  -1   0   4   10.77    0.56
   1   0  -4    8.75    0.76
  -1   0   4    9.37    0.82
   1   0  -4   10.99    0.69
  -1   0   3    0.04    0.20
   1   0  -3   -0.02    0.09
  -1   0   3    0.02    0.12
   1   0  -3    0.07    0.10
  -1   0   2  162.05    4.17
   1   0  -2  164.43    4.88
  -1   0   2  156.12    4.31
   1   0  -2  174.10    4.25
   1   0  -1   -0.06    0.05
   1   0  -1   -0.09    0.04
  -1   0   1   -0.14    0.06
  -1   0   1    0.00    0.08
  -1   0  -1   -0.09    0.08
  -1   0  -1   -0.08    0.04
  -1   0  -1    0.19    0.10
  -1   0  -1   -0.08    0.06
  -1   0  -2    0.80    0.25
  -1   0  -2    1.13    0.26
  -1   0  -2    1.39    0.22
  -1   0  -2    1.37    0.26
  -1   0  -3    0.12    0.08
  -1   0  -3    0.93    0.26
  -1   0  -3    0.45    0.14
  -1   0  -3    0.10    0.13
  -1   0  -4  118.83    3.36
   1   0   4  112.78    3.57
  -1   0  -4  114.62    3.50
  -1   0  -4  113.67    4.06
  -1   0  -5   -0.06    0.09
  -1   0  -5    0.11    0.16
   1   0   5   -0.18    0.20
  -1   0  -5   -0.22    0.08
  -1   0  -6  141.91    4.52
   1   0   6  143.42    4.68
  -1   0  -6  149.87    4.21
  -1   0  -6  142.57    5.31
  -1   0  -7   -0.20    0.16
  -1   0  -7   -0.06    0.15
   1   0   7    0.28    0.37
   1   0   8   10.30    1.22
  -1   0  -8   10.90    0.98
  -1   0  -8    8.69    1.22
  -1   0  -9    0.11    0.22
   1   0   9    0.18    0.43
  -1   0  -9   -0.04    0.23
   1   0  10    6.51    1.16
  -1   0 -10    5.40    1.08
  -1   0 -10    7.23    1.04
  -1   0 -11    0.19    0.21
   1   0  11   -0.29    0.46
  -1   0 -11    0.09    0.26
  -1   0 -12   11.00    1.71
   1   0  12   13.16    1.69
  -1   0 -13    0.09    0.25
   1   0  13   -0.10    0.55
  -1   0 -14    6.15    1.17
  -1   1  14    0.16    0.62
   1   1 -14    0.54    0.27
  -1  -1  14   -0.62    0.54
   1  -1 -14    1.07    0.66
  -1   1  13    3.82    1.07
   1   1 -13    3.26    0.83
  -1  -1  13    2.66    0.98
   1  -1 -13    3.89    1.06
   1   1 -12    6.60    1.31
  -1   1  12    7.25    1.31
  -1  -1  12    8.39    1.47
   1  -1 -12    8.56    1.20
   1  -1 -12    7.25    1.47
  -1   1  11    8.69    1.38
   1   1 -11    5.46    1.12
  -1  -1  11    7.30    1.30
   1  -1 -11    6.03    1.24
   1  -1 -11    7.88    1.10
   1   1 -10    3.59    0.88
  -1   1  10    5.10    1.07
   1   1 -10    4.72    0.72
   1  -1 -10    5.33    0.87
  -1  -1  10    4.20    1.03
   1  -1 -10    3.55    0.91
  -1   1   9    8.18    1.23
   1   1  -9    7.87    0.88
   1   1  -9    7.13    1.16
  -1  -1   9    9.59    1.35
   1  -1  -9    7.82    1.23
   1  -1  -9    7.53    0.97
   1   1  -8    7.73    0.70
  -1   1   8    8.58    1.15
   1   1  -8    8.62    1.20
   1  -1  -8    7.32    1.15
  -1  -1   8    9.29    1.22
   1  -1  -8    9.85    1.01
   1   1  -7   37.50    2.26
   1   1  -7   44.42    1.78
  -1   1   7   42.20    2.15
  -1  -1   7   42.02    1.75
  -1  -1   7   41.49    2.24
   1  -1  -7   42.94    1.99
   1  -1  -7   39.19    2.33
  -1   1   6   18.03    1.28
   1   1  -6   20.29    1.03
   1   1  -6   18.83    1.38
   1  -1  -6   19.72    1.20
   1  -1  -6   18.03    1.37
  -1  -1   6   20.78    1.42
  -1  -1   6   19.47    1.05
   1   1  -5   10.69    0.95
  -1   1   5   12.13    0.97
   1   1  -5   11.51    0.67
  -1  -1   5   12.63    1.01
   1  -1  -5   13.15    0.90
   1  -1  -5   12.46    1.01
  -1  -1   5   12.18    0.77
   1   1  -4   94.26    2.61
  -1   1   4   88.28    2.98
   1   1  -4   92.10    3.39
   1  -1  -4   91.77    3.34
  -1  -1   4   90.87    2.81
   1  -1  -4   93.98    2.99
  -1  -1   4   87.39    3.07
   1   1  -3    0.22    0.16
   1   1  -3    0.28    0.15
   1   1  -3    0.37    0.10
  -1   1   3    0.49    0.31
  -1  -1   3    0.37    0.24
   1  -1  -3    0.23    0.16
   1  -1  -3    0.37    0.22
   1   1  -2   10.21    0.56
  -1   1   2   10.52    0.65
   1   1  -2   10.99    0.71
   1  -1  -2   10.83    0.62
   1  -1  -2   10.76    0.63
  -1  -1   2    9.96    0.59
  -1   1   1   86.68    2.50
   1   1  -1   93.03    2.84
  -1   1   1   87.43    2.34
   1   1  -1   86.86    2.33
   1  -1  -1   88.25    2.59
  -1  -1   1   85.10    2.47
   1  -1  -1   81.52    2.38
  -1   1   0    1.19    0.19
   1   1   0    0.99    0.20
  -1   1   0    1.29    0.20
   1  -1   0    1.31    0.20
  -1  -1   0    0.96    0.19
  -1  -1   0    1.37    0.17
  -1   1  -1    2.78    0.28
   1   1   1    2.24    0.38
  -1   1  -1    2.61    0.29
   1   1   1    2.33    0.23
  -1   1  -1    2.51    0.24
   1  -1   1    2.72    0.30
  -1  -1  -1    3.25    0.33
  -1  -1  -1    2.37    0.32
  -1   1  -2    9.12    0.58
  -1   1  -2    8.76    0.53
   1   1   2    6.66    0.66
   1   1   2    9.15    0.52
  -1   1  -2    8.66    0.56
  -1   1  -2    9.80    0.56
  -1  -1  -2    9.78    0.54
  -1  -1  -2    9.16    0.60
  -1   1  -3    2.19    0.34
  -1   1  -3    2.03    0.33
   1   1   3    1.88    0.37
  -1   1  -3    1.59    0.30
  -1   1  -3    1.92    0.35
  -1  -1  -3    1.44    0.35
  -1  -1  -3    2.16    0.30
  -1  -1  -3    2.08    0.38
   1   1   4    5.91    0.62
  -1   1  -4    6.18    0.53
  -1   1  -4    6.51    0.55
  -1   1  -4    6.72    0.52
  -1   1  -4    6.06    0.63
  -1  -1  -4    6.34    0.44
  -1  -1  -4    7.01    0.73
  -1  -1  -4    5.48    0.64
  -1   1  -5  219.76    6.12
  -1   1  -5  225.73    6.18
  -1   1  -5  225.78    7.17
  -1   1  -5  228.52    6.23
   1   1   5  215.53    6.22
  -1  -1  -5  223.43    6.38
  -1  -1  -5  219.10    7.29
  -1  -1  -5  224.38    5.93
  -1   1  -6    0.28    0.18
  -1   1  -6    0.14    0.14
   1   1   6    0.36    0.31
  -1  -1  -6    0.19    0.09
  -1  -1  -6    0.31    0.24
   1  -1   6    0.47    0.28
  -1  -1  -6    0.45    0.28
  -1   1  -7    0.94    0.31
  -1   1  -7    0.50    0.29
   1   1   7    0.87    0.45
  -1  -1  -7    0.45    0.30
  -1  -1  -7    0.81    0.17
   1  -1   7    0.97    0.36
  -1  -1  -7    0.56    0.28
   1  -1   7    0.44    0.38
  -1   1  -8    4.16    0.70
  -1   1  -8    4.21    0.83
   1   1   8    4.51    0.86
  -1  -1  -8    3.48    0.81
   1  -1   8    3.35    0.78
  -1  -1  -8    4.44    0.78
   1  -1   8    3.69    0.64
   1   1   9    8.20    1.18
  -1   1  -9    6.68    0.95
  -1   1  -9    6.28    1.08
   1  -1   9    7.22    1.19
  -1  -1  -9    7.92    1.09
  -1  -1  -9    6.43    1.17
  -1   1 -10    0.46    0.30
  -1   1 -10    0.64    0.32
   1   1  10    0.20    0.51
  -1  -1 -10    1.07    0.47
  -1  -1 -10    1.15    0.44
   1  -1  10    0.73    0.54
  -1   1 -11   18.04    1.83
   1   1  11   15.52    1.70
   1  -1  11   16.04    1.83
  -1  -1 -11   15.24    2.03
  -1  -1 -11   17.01    1.48
   1   1  12    2.32    0.75
  -1   1 -12    2.13    0.59
   1  -1  12    0.55    0.57
  -1  -1 -12    1.30    0.58
  -1  -1 -12    1.42    0.45
  -1   1 -13    0.02    0.26
  -1  -1 -13   -0.48    0.40
   1  -1  13    0.97    0.61
  -1  -1 -13    0.43    0.29
  -1   1 -14    1.08    0.37
  -1  -1 -14    0.44    0.33
   1  -1  14    1.17    0.77
  -1   2  14   12.15    1.92
   1   2 -14   10.10    1.69
  -1  -2  14    8.69    1.65
   1  -2 -14    7.53    1.64
   1  -2 -14   10.15    1.26
   1   2 -13    1.24    0.49
  -1   2  13    2.51    0.95
   1  -2 -13    3.30    0.69
  -1  -2  13    1.88    0.90
   1  -2 -13    1.94    0.84
  -1   2  12    9.67    1.54
   1   2 -12    7.95    1.39
  -1  -2  12   10.42    1.66
   1  -2 -12    8.96    1.27
   1  -2 -12   10.50    1.75
  -1   2  11    0.06    0.61
   1   2 -11    0.02    0.18
  -1  -2  11   -0.58    0.38
   1  -2 -11    0.14    0.26
   1  -2 -11    0.29    0.30
  -1   2  10    7.88    1.32
   1   2 -10    5.74    1.10
   1  -2 -10    6.48    0.99
  -1  -2  10    7.59    1.33
   1  -2 -10    5.87    1.21
  -1   2   9   -0.49    0.45
   1   2  -9    0.36    0.24
   1  -2  -9    0.08    0.33
  -1  -2   9    0.28    0.51
   1  -2  -9    0.36    0.28
   1   2  -8   14.08    0.92
  -1   2   8   11.61    1.35
   1   2  -8   15.18    1.42
   1  -2  -8   15.36    1.48
  -1  -2   8   15.08    1.58
   1  -2  -8   15.45    1.24
  -1  -2   8   15.20    1.13
   1   2  -7    7.59    0.57
  -1   2   7    8.21    1.11
   1   2  -7    7.08    1.05
   1  -2  -7    7.28    0.93
   1  -2  -7    5.92    0.96
  -1  -2   7    7.42    0.86
  -1  -2   7    6.16    1.01
   1   2  -6    4.09    0.73
   1   2  -6    5.02    0.70
   1   2  -6    4.33    0.39
  -1   2   6    5.64    0.87
   1  -2  -6    4.63    0.78
   1  -2  -6    5.15    0.76
  -1  -2   6    4.81    0.66
   1   2  -5   22.97    1.51
  -1   2   5   22.24    1.41
   1   2  -5   25.20    0.95
   1   2  -5   23.55    1.28
   1  -2  -5   21.07    1.29
   1  -2  -5   21.25    1.44
  -1  -2   5   24.57    1.30
   1   2  -4   25.08    1.27
   1   2  -4   28.93    0.92
   1   2  -4   28.24    1.58
  -1   2   4   26.28    1.42
   1  -2  -4   26.00    1.47
  -1  -2   4   26.86    1.35
   1  -2  -4   28.64    1.44
   1   2  -3  193.24    5.36
   1   2  -3  201.18    6.26
  -1   2   3  197.97    5.55
   1  -2  -3  200.35    5.53
   1  -2  -3  195.43    4.97
   1  -2  -3  193.69    6.09
  -1  -2   3  196.48    5.54
  -1   2   2  235.99    6.54
  -1   2   2  261.23    7.26
   1   2  -2  256.38    7.42
   1  -2  -2  250.61    6.30
   1  -2  -2  232.70    6.45
  -1  -2   2  231.90    6.55
  -1   2   1    1.59    0.26
   1   2  -1    1.24    0.23
  -1   2   1    1.41    0.31
   1   2  -1    1.20    0.28
  -1  -2   1    1.33    0.15
   1  -2  -1    1.36    0.28
   1  -2  -1    1.23    0.28
  -1  -2   1    1.51    0.35
  -1   2   0  403.11   10.70
   1   2   0  386.06   10.95
   1   2   0  385.23    9.47
   1  -2   0  371.24    9.47
  -1  -2   0  388.63    9.83
  -1  -2   0  384.78    9.46
   1  -2   0  385.66    9.88
  -1   2  -1    6.10    0.43
  -1   2  -1    6.49    0.51
   1   2   1    5.46    0.57
   1   2   1    6.60    0.43
   1  -2   1    6.61    0.47
  -1  -2  -1    6.33    0.49
  -1  -2  -1    6.43    0.53
   1  -2   1    5.89    0.63
  -1   2  -2    8.98    0.62
  -1   2  -2    8.95    0.60
   1   2   2    8.36    0.59
   1   2   2    7.84    0.76
   1  -2   2    7.36    0.74
  -1  -2  -2    8.77    0.60
  -1  -2  -2    8.85    0.64
   1   2   3  178.84    5.77
  -1   2  -3  170.19    4.85
  -1   2  -3  174.44    4.69
   1   2   3  167.20    4.70
  -1   2  -3  171.86    5.39
   1  -2   3  163.92    5.10
  -1  -2  -3  163.78    4.89
  -1  -2  -3  181.82    4.76
  -1   2  -4   63.58    2.34
  -1   2  -4   63.09    2.58
   1   2   4   63.61    2.27
   1   2   4   59.42    2.84
  -1   2  -4   63.64    2.18
  -1  -2  -4   68.50    2.48
  -1  -2  -4   64.55    2.09
   1  -2   4   60.01    2.47
  -1   2  -5   22.03    1.14
   1   2   5   23.86    1.32
  -1   2  -5   22.99    1.27
  -1   2  -5   22.56    1.42
   1  -2   5   23.03    1.39
  -1  -2  -5   22.05    0.98
  -1  -2  -5   22.01    1.58
  -1  -2  -5   22.26    1.38
  -1   2  -6   27.63    1.52
   1   2   6   29.00    1.59
  -1   2  -6   27.42    1.39
  -1   2  -6   26.19    1.70
  -1  -2  -6   27.45    1.13
  -1  -2  -6   25.59    1.86
   1  -2   6   26.12    1.59
  -1  -2  -6   28.35    1.65
  -1   2  -7   13.61    1.25
  -1   2  -7   12.09    1.04
   1   2   7   13.35    1.18
  -1   2  -7   14.51    1.03
   1  -2   7   12.12    1.13
  -1  -2  -7   15.82    1.49
  -1  -2  -7   14.62    1.24
  -1   2  -8    0.33    0.23
   1   2   8    0.14    0.42
  -1   2  -8    0.15    0.18
  -1  -2  -8   -0.17    0.21
   1  -2   8    0.17    0.32
  -1  -2  -8    0.11    0.26
  -1   2  -9    8.53    0.99
  -1   2  -9    7.32    1.17
   1   2   9   10.02    1.29
  -1  -2  -9    6.79    1.24
  -1  -2  -9    8.31    1.17
   1  -2   9    9.46    1.40
  -1   2 -10   12.91    1.67
   1   2  10   15.11    1.59
  -1  -2 -10   12.61    1.80
   1  -2  10   15.18    1.78
  -1  -2 -10   13.10    1.53
  -1   2 -11   11.29    1.64
   1   2  11   12.02    1.56
  -1  -2 -11   12.73    1.57
   1  -2  11   12.37    1.69
  -1  -2 -11   11.77    1.84
  -1   2 -12    1.62    0.49
  -1  -2 -12    2.72    0.69
   1  -2  12    3.49    0.99
  -1  -2 -12    1.54    0.51
  -1   2 -13   -0.10    0.27
   1  -2  13    0.22    0.58
  -1  -2 -13    0.00    0.34
   1   2  14    0.87    0.97
  -1   2 -14   -0.13    0.32
   1  -2  14   -0.46    0.55
  -1  -2 -14    0.18    0.44
   1   3 -14    0.98    0.44
   1  -3 -14    0.34    0.42
   1  -3 -14    0.82    0.38
  -1  -3  14    0.20    0.64
  -1   3  13   12.31    1.82
   1   3 -13    9.60    1.61
  -1  -3  13    8.21    1.59
   1  -3 -13   10.12    1.45
   1  -3 -13   11.02    1.92
   1   3 -12    0.06    0.25
  -1   3  12    0.17    0.53
   1  -3 -12    0.06    0.30
  -1  -3  12    0.52    0.53
   1  -3 -12    0.30    0.44
   1   3 -11    0.25    0.33
  -1   3  11    0.20    0.54
  -1  -3  11    0.14    0.46
   1  -3 -11    0.13    0.35
   1  -3 -11    0.25    0.30
   1   3 -10    6.46    1.17
  -1   3  10    7.34    1.31
   1  -3 -10    5.56    0.97
   1  -3 -10    5.38    1.17
  -1  -3  10    5.71    1.22
   1   3  -9   91.57    4.50
  -1   3   9  102.32    4.22
   1  -3  -9  105.66    4.91
   1  -3  -9   93.83    3.96
  -1  -3   9  101.93    4.47
  -1  -3   9   94.25    3.74
   1   3  -8    2.97    0.73
  -1   3   8    3.30    0.83
   1  -3  -8    3.74    0.77
  -1  -3   8    3.68    0.76
   1  -3  -8    3.15    0.79
   1   3  -7   31.47    1.80
   1   3  -7   30.18    2.08
  -1   3   7   31.32    1.98
   1  -3  -7   31.09    1.86
   1  -3  -7   33.34    2.22
  -1  -3   7   30.88    1.77
   1   3  -6    3.54    0.65
  -1   3   6    4.26    0.84
   1   3  -6    4.16    0.32
   1   3  -6    3.97    0.77
  -1  -3   6    3.78    0.70
   1  -3  -6    3.56    0.73
   1  -3  -6    3.57    0.67
   1   3  -5    1.14    0.36
   1   3  -5    1.16    0.16
  -1   3   5    2.02    0.59
   1   3  -5    1.05    0.37
   1  -3  -5    1.51    0.44
  -1  -3   5    1.33    0.46
   1  -3  -5    1.43    0.18
   1  -3  -5    0.82    0.34
   1   3  -4   31.23    1.79
  -1   3   4   28.81    1.75
  -1   3   4   30.38    1.64
   1   3  -4   31.29    1.51
   1  -3  -4   31.54    1.08
   1  -3  -4   26.37    1.52
  -1  -3   4   31.07    1.62
   1   3  -3  256.60    7.01
   1   3  -3  269.66    8.12
  -1   3   3  257.56    7.20
  -1   3   3  261.96    7.97
  -1  -3   3  243.86    7.23
   1  -3  -3  248.54    7.12
   1  -3  -3  273.55    6.73
   1   3  -2   50.52    1.90
  -1   3   2   54.64    2.12
  -1   3   2   50.28    2.00
   1   3  -2   52.65    2.28
  -1  -3   2   52.80    1.40
   1  -3  -2   50.56    2.00
  -1  -3   2   48.00    2.06
   1  -3  -2   53.47    1.85
  -1   3   1    5.45    0.61
   1   3  -1    5.34    0.48
   1   3  -1    6.00    0.61
  -1   3   1    6.30    0.54
   1  -3  -1    5.68    0.57
  -1  -3   1    6.31    0.39
  -1  -3   1    6.26    0.69
   1  -3  -1    5.32    0.61
   1   3   0    8.00    0.71
  -1   3   0    8.30    0.57
   1   3   0    8.53    0.57
  -1   3   0    8.19    0.66
   1  -3   0    8.33    0.58
  -1  -3   0    8.60    0.74
  -1  -3   0    8.95    0.57
   1  -3   0    8.83    0.77
   1   3   1   21.76    1.28
  -1   3  -1   21.72    1.06
  -1   3  -1   18.91    1.07
   1   3   1   20.75    0.96
   1  -3   1   18.88    1.20
  -1  -3  -1   21.32    1.04
   1  -3   1   20.97    0.91
  -1  -3  -1   20.35    1.09
  -1   3  -2   32.88    1.49
   1   3   2   31.58    1.32
  -1   3  -2   31.56    1.46
   1   3   2   35.57    1.78
  -1  -3  -2   32.68    1.40
   1  -3   2   31.76    1.66
  -1  -3  -2   31.61    1.46
   1  -3   2   32.49    1.20
  -1   3  -3  128.43    3.98
   1   3   3  128.01    4.60
   1   3   3  126.19    3.80
  -1   3  -3  131.41    4.30
  -1  -3  -3  122.43    3.98
   1  -3   3  122.55    4.22
  -1  -3  -3  123.83    3.75
   1  -3   3  127.31    3.51
   1   3   4   24.02    1.67
  -1   3  -4   23.15    1.31
   1   3   4   22.43    1.26
  -1   3  -4   23.11    1.38
  -1  -3  -4   23.02    1.11
   1  -3   4   22.22    1.48
  -1  -3  -4   22.12    1.35
   1   3   5    1.38    0.51
  -1   3  -5    1.83    0.45
   1   3   5    1.71    0.47
  -1   3  -5    1.34    0.37
   1  -3   5    1.50    0.50
  -1  -3  -5    1.51    0.27
  -1  -3  -5    1.27    0.43
  -1   3  -6    6.75    0.60
   1   3   6    7.53    0.96
  -1   3  -6    7.34    0.98
  -1   3  -6    6.79    0.88
   1   3   6    6.13    1.10
  -1  -3  -6    6.41    0.97
   1  -3   6    7.58    1.04
  -1  -3  -6    7.01    0.50
   1   3   7   47.87    3.01
   1   3   7   45.82    2.30
  -1   3  -7   47.39    2.05
  -1   3  -7   47.53    2.28
  -1   3  -7   49.12    2.61
  -1  -3  -7   45.26    2.43
   1  -3   7   44.57    2.42
   1   3   8    6.36    1.01
  -1   3  -8    7.49    1.01
   1   3   8    5.21    1.12
  -1   3  -8    5.95    1.01
   1  -3   8    6.09    1.01
  -1  -3  -8    5.89    0.98
  -1   3  -9    1.00    0.41
  -1   3  -9    0.80    0.39
   1   3   9    1.24    0.64
   1   3   9    1.19    0.60
  -1  -3  -9    0.05    0.30
   1  -3   9    0.98    0.47
  -1   3 -10    1.34    0.46
   1   3  10    1.89    0.73
   1   3  10    0.78    0.81
  -1  -3 -10    2.82    0.67
   1  -3  10    0.85    0.59
  -1   3 -11    5.15    1.01
   1   3  11    4.41    1.45
   1  -3  11    6.19    1.28
  -1  -3 -11    4.74    0.96
  -1   3 -12    0.70    0.28
   1   3  12   -0.03    0.54
   1  -3  12    0.36    0.57
  -1  -3 -12    0.92    0.34
   1   3  13    1.95    1.17
   1  -3  13    2.81    0.99
  -1  -3 -13    3.46    0.62
  -1   4  14    2.40    0.96
   1   4 -14    3.11    0.61
   1  -4 -14    3.33    0.66
  -1  -4  14    3.17    1.07
  -1   4  13    0.81    0.42
   1   4 -13    0.92    0.35
   1  -4 -13    0.83    0.39
  -1  -4  13   -0.51    0.49
  -1   4  12    0.29    0.65
  -1   4  12    0.93    0.61
   1   4 -12    1.07    0.35
  -1  -4  12    1.06    0.76
   1  -4 -12    1.33    0.39
   1   4 -11   -0.01    0.25
  -1   4  11   -1.08    0.75
  -1   4  11    0.18    0.53
   1  -4 -11    0.36    0.32
  -1  -4  11   -0.31    0.42
  -1   4  10   10.75    1.97
  -1   4  10   11.09    1.61
   1   4 -10   12.61    1.72
  -1  -4  10   13.76    1.83
   1  -4 -10   10.36    1.37
  -1   4   9    1.92    0.87
   1   4  -9    1.82    0.58
   1   4  -9    2.08    0.57
  -1   4   9    2.11    0.83
  -1  -4   9    2.20    0.76
   1  -4  -9    1.46    0.53
   1   4  -8   34.14    2.05
   1   4  -8   34.14    2.39
  -1   4   8   32.51    2.57
  -1   4   8   37.35    2.34
  -1  -4   8   31.16    1.99
   1  -4  -8   32.58    2.07
   1   4  -7    4.37    0.84
  -1   4   7    5.91    1.08
  -1   4   7    3.91    0.92
   1   4  -7    5.39    0.87
  -1  -4   7    5.16    0.95
   1  -4  -7    6.01    0.97
  -1   4   6    0.27    0.42
   1   4  -6    0.66    0.34
  -1   4   6    1.07    0.50
   1   4  -6    0.39    0.23
  -1  -4   6    0.22    0.35
   1  -4  -6    0.45    0.36
   1   4  -5   56.43    2.42
   1   4  -5   55.16    2.81
  -1   4   5   54.14    2.57
  -1   4   5   59.51    2.93
  -1  -4   5   54.47    2.54
   1  -4  -5   56.51    1.85
   1  -4  -5   52.15    2.45
   1   4  -4   80.79    2.99
  -1   4   4   82.06    3.46
  -1   4   4   78.52    3.09
   1   4  -4   80.77    3.44
  -1  -4   4   82.76    3.22
   1  -4  -4   80.37    2.54
   1  -4  -4   78.16    3.08
   1   4  -3    0.58    0.26
  -1   4   3    0.32    0.29
   1   4  -3    0.14    0.15
  -1   4   3   -0.32    0.21
  -1  -4   3   -0.10    0.28
   1  -4  -3    0.37    0.28
   1  -4  -3    0.39    0.22
   1   4  -2  118.21    4.30
  -1   4   2  118.25    3.81
  -1   4   2  117.98    4.04
   1   4  -2  114.09    3.66
  -1  -4   2  113.98    3.93
  -1  -4   2  121.72    3.10
   1  -4  -2  113.53    3.61
   1  -4  -2  115.91    3.79
  -1   4   1   34.54    1.63
   1   4  -1   34.48    1.54
  -1   4   1   36.78    1.65
   1   4  -1   34.55    1.80
   1  -4  -1   34.58    1.64
   1  -4  -1   33.84    1.54
  -1  -4   1   35.86    1.29
  -1  -4   1   34.93    1.73
   1   4   0    8.40    0.81
  -1   4   0    7.23    0.78
  -1   4   0    8.31    0.66
   1   4   0    9.07    0.67
   1  -4   0    7.64    0.86
   1  -4   0    8.63    0.66
  -1  -4   0    8.13    0.60
  -1  -4   0    7.97    0.83
  -1   4  -1    0.06    0.08
  -1   4  -1    0.04    0.16
   1   4   1    0.37    0.23
  -1  -4  -1    0.16    0.25
   1  -4   1    0.02    0.32
  -1  -4  -1    0.27    0.19
   1  -4   1   -0.10    0.13
  -1   4  -2   13.01    0.92
   1   4   2   13.49    0.85
  -1   4  -2   13.50    1.00
   1   4   2   15.26    1.21
  -1  -4  -2   12.63    0.93
  -1  -4  -2   12.98    0.94
   1  -4   2   13.70    0.74
   1  -4   2   14.52    1.19
   1   4   3    0.33    0.33
  -1   4  -3    0.11    0.10
  -1   4  -3    0.04    0.15
   1   4   3    0.54    0.25
  -1  -4  -3    0.62    0.30
   1  -4   3    0.40    0.18
   1  -4   3    0.53    0.41
  -1  -4  -3    0.58    0.27
  -1   4  -4  110.46    3.98
   1   4   4  102.45    3.48
  -1   4  -4  104.94    3.64
   1   4   4  101.34    4.22
   1  -4   4  102.63    3.01
  -1  -4  -4  101.30    3.71
   1  -4   4   99.61    3.93
  -1  -4  -4  102.04    3.33
  -1   4  -5   -0.03    0.18
  -1   4  -5    0.74    0.26
   1   4   5    0.90    0.41
   1   4   5    0.53    0.34
  -1  -4  -5   -0.09    0.15
   1  -4   5    0.17    0.18
  -1  -4  -5   -0.22    0.23
   1  -4   5   -0.13    0.36
   1   4   6    0.01    0.37
  -1   4  -6    0.21    0.32
  -1   4  -6    0.13    0.17
   1   4   6    0.21    0.42
   1  -4   6    0.31    0.40
  -1  -4  -6    0.37    0.31
   1   4   7    7.83    1.40
   1   4   7    5.57    0.95
  -1   4  -7    6.85    0.97
  -1   4  -7    5.39    0.91
  -1  -4  -7    6.50    1.05
   1  -4   7    6.21    1.06
  -1   4  -8    0.98    0.38
   1   4   8    0.90    0.57
  -1   4  -8    1.31    0.44
   1   4   8    1.44    0.62
  -1  -4  -8    1.77    0.56
   1  -4   8    2.39    0.74
   1   4   9    2.48    0.80
   1   4   9    2.50    0.95
  -1   4  -9    2.93    0.67
  -1   4  -9    2.21    0.60
  -1  -4  -9    1.99    0.60
   1  -4   9    3.56    0.87
  -1   4 -10    7.51    1.25
   1   4  10    6.28    1.52
  -1   4 -10    9.91    1.30
  -1  -4 -10    8.98    1.39
   1   4  11   -0.79    0.36
  -1   4 -11    0.02    0.21
  -1  -4 -11    0.19    0.32
   1  -4  11   -0.25    0.45
  -1   4 -12    0.28    0.24
   1   4  12    0.51    0.51
  -1  -4 -12   -0.02    0.35
   1  -4  12   -0.09    0.59
  -1   4 -13    2.61    0.62
   1   4  13    2.52    1.00
  -1  -4 -13    4.80    0.89
   1  -4  13    3.19    1.12
  -1   5  13    1.31    0.61
   1   5 -13   -0.08    0.31
  -1  -5  13    0.62    0.60
   1  -5 -13    0.00    0.35
   1   5 -12   12.27    1.79
  -1   5  12   11.04    1.95
   1  -5 -12   12.59    1.69
  -1  -5  12   12.82    2.04
   1   5 -11    0.16    0.25
  -1   5  11    0.50    0.46
  -1   5  11    0.15    0.43
  -1  -5  11    0.80    0.61
   1  -5 -11   -0.15    0.26
  -1   5  10    0.38    0.56
   1   5 -10    0.52    0.34
  -1   5  10   -0.89    0.45
   1   5 -10    0.10    0.22
   1  -5 -10   -0.02    0.25
  -1  -5  10    0.89    0.49
   1   5  -9   43.17    2.95
  -1   5   9   45.26    3.37
   1   5  -9   45.87    2.66
  -1   5   9   53.11    3.06
  -1  -5   9   49.39    2.75
   1  -5  -9   50.66    2.81
  -1   5   8    0.37    0.55
   1   5  -8    0.13    0.23
  -1   5   8    0.57    0.59
   1   5  -8   -0.52    0.22
   1  -5  -8    1.06    0.43
  -1  -5   8   -0.70    0.39
   1   5  -7   13.88    1.43
  -1   5   7   12.90    1.57
   1   5  -7   14.55    1.46
  -1   5   7   13.55    1.73
  -1  -5   7   17.96    1.57
   1  -5  -7   16.36    1.42
  -1   5   6   73.35    3.38
  -1   5   6   78.32    3.90
   1   5  -6   78.95    3.29
   1   5  -6   78.49    3.76
  -1  -5   6   79.97    3.49
   1  -5  -6   83.04    3.45
  -1   5   5   -0.25    0.44
   1   5  -5    0.09    0.22
  -1   5   5   -0.04    0.32
   1   5  -5    0.14    0.14
   1  -5  -5   -0.03    0.29
  -1  -5   5   -0.37    0.32
   1  -5  -5   -0.03    0.16
   1   5  -4    1.57    0.44
  -1   5   4    1.24    0.43
  -1   5   4    1.59    0.59
   1   5  -4    0.99    0.35
   1  -5  -4    1.72    0.53
   1  -5  -4    0.92    0.30
  -1  -5   4    1.35    0.53
   1   5  -3  120.08    4.04
  -1   5   3  116.33    4.38
   1   5  -3  120.90    4.62
  -1   5   3  120.28    4.13
  -1  -5   3  116.11    4.30
   1  -5  -3  122.24    3.80
   1  -5  -3  118.17    4.09
   1   5  -2    0.38    0.24
  -1   5   2    0.05    0.22
   1   5  -2    0.15    0.16
  -1   5   2    0.21    0.22
   1  -5  -2    0.21    0.23
  -1  -5   2    0.33    0.13
  -1  -5   2    0.41    0.38
   1  -5  -2    0.78    0.35
   1   5  -1    2.58    0.50
   1   5  -1    2.61    0.58
  -1   5   1    2.69    0.48
  -1   5   1    3.49    0.62
   1  -5  -1    3.37    0.63
   1  -5  -1    2.88    0.54
  -1  -5   1    2.95    0.67
  -1  -5   1    2.38    0.37
  -1   5   0    0.03    0.10
   1   5   0    0.06    0.12
  -1   5   0    0.06    0.21
   1   5   0    0.08    0.17
   1  -5   0    0.16    0.17
  -1  -5   0    0.33    0.16
   1  -5   0    0.07    0.28
  -1  -5   0   -0.09    0.27
   1   5   1    1.12    0.40
   1   5   1    1.10    0.33
  -1   5  -1    0.93    0.27
  -1   5  -1    1.00    0.34
  -1  -5  -1    1.76    0.48
   1  -5   1    0.95    0.44
   1  -5   1    0.87    0.26
  -1  -5  -1    1.13    0.35
   1   5   2   66.83    3.08
   1   5   2   67.48    2.52
  -1   5  -2   68.96    2.82
  -1   5  -2   66.78    2.78
  -1  -5  -2   67.71    2.66
   1  -5   2   69.79    3.03
  -1  -5  -2   67.19    2.65
   1  -5   2   70.14    2.27
   1   5   3   26.16    1.40
   1   5   3   24.80    1.75
  -1   5  -3   27.14    1.58
  -1   5  -3   25.24    1.52
   1  -5   3   26.50    1.09
  -1  -5  -3   24.89    1.43
  -1  -5  -3   22.48    1.45
   1  -5   3   24.94    1.75
  -1   5  -4   -0.06    0.11
   1   5   4    0.34    0.38
   1   5   4   -0.05    0.21
  -1   5  -4   -0.05    0.19
  -1  -5  -4   -0.05    0.23
   1  -5   4    0.18    0.42
  -1  -5  -4   -0.10    0.21
  -1   5  -5    6.97    0.98
   1   5   5    5.80    1.03
   1   5   5    7.46    0.93
  -1   5  -5    7.22    0.99
   1  -5   5    6.16    1.10
  -1  -5  -5    7.61    1.07
  -1  -5  -5    7.61    0.79
  -1   5  -6    4.95    0.83
   1   5   6    5.78    1.03
  -1   5  -6    3.61    0.69
   1   5   6    4.68    0.84
  -1  -5  -6    4.47    0.88
   1  -5   6    4.10    0.96
   1   5   7    1.68    0.60
  -1   5  -7    0.02    0.19
  -1   5  -7    0.12    0.21
   1   5   7    0.40    0.41
  -1  -5  -7    0.09    0.31
   1  -5   7    0.13    0.48
  -1   5  -9    4.83    0.91
  -1   5  -9    4.07    0.82
   1   5   9    0.67    1.10
   1  -5   9    5.94    1.14
  -1  -5  -9    5.15    1.01
  -1   5 -10    0.99    0.32
  -1   5 -10    1.81    0.56
  -1  -5 -10    0.95    0.48
   1  -5  10    1.99    0.69
  -1   5 -11    6.76    1.19
   1   5  11    5.22    1.39
  -1  -5 -11    6.86    1.24
   1   5  12    0.95    0.59
  -1   5 -12    0.50    0.32
   1  -5  12    0.73    0.67
  -1  -5 -12    0.41    0.33
  -1   5 -13    6.55    1.19
   1   5  13    4.67    1.36
  -1  -5 -13    5.95    0.97
   1  -5  13    8.84    1.71
   1   6 -13    2.00    0.56
  -1   6  13    1.51    0.80
   1  -6 -13    2.42    0.69
  -1   6  12    1.40    0.76
   1   6 -12    2.83    0.67
   1  -6 -12    2.13    0.55
  -1  -6  12    2.08    0.96
   1   6 -11    7.10    1.27
  -1   6  11    8.88    1.75
   1  -6 -11    7.24    1.23
   1   6 -10    1.53    0.57
  -1   6  10    3.62    0.91
  -1   6  10    3.17    1.11
   1   6 -10    2.57    0.69
   1  -6 -10    3.88    0.84
  -1  -6  10    2.64    0.79
   1   6  -8    9.61    1.40
  -1   6   8    3.24    1.12
   1   6  -8    8.51    1.24
  -1   6   8    9.52    1.44
  -1  -6   8    7.02    1.26
   1  -6  -8    9.02    1.35
  -1   6   7    8.72    1.29
  -1   6   7    5.72    1.20
   1   6  -7    7.12    1.17
   1   6  -7    7.59    1.13
   1  -6  -7    7.44    1.19
  -1  -6   7    8.31    1.32
   1   6  -6    4.13    0.81
   1   6  -6    4.62    0.90
  -1   6   6    5.87    1.01
  -1   6   6    3.29    0.85
   1  -6  -6    5.10    0.96
  -1  -6   6    3.98    0.99
   1   6  -5    1.95    0.53
  -1   6   5    2.70    0.66
   1   6  -5    1.91    0.55
  -1   6   5    1.79    0.69
   1  -6  -5    2.15    0.63
  -1  -6   5    2.51    0.81
   1   6  -4    0.27    0.19
   1   6  -4    0.40    0.29
  -1   6   4    0.58    0.41
  -1   6   4    0.73    0.38
   1  -6  -4    0.66    0.29
  -1  -6   4    0.15    0.49
   1  -6  -4    0.35    0.33
  -1   6   3    1.01    0.41
   1   6  -3    0.34    0.25
   1   6  -3    0.45    0.29
  -1   6   3    1.07    0.37
   1  -6  -3    0.41    0.32
  -1  -6   3    0.05    0.41
   1  -6  -3    0.63    0.36
  -1   6   2   76.92    3.16
  -1   6   2   82.68    3.39
   1   6  -2   79.98    3.56
   1   6  -2   76.17    3.06
  -1  -6   2   81.89    3.39
   1  -6  -2   75.53    3.06
   1  -6  -2   82.54    3.14
  -1   6   1    2.85    0.61
   1   6  -1    3.85    0.75
   1   6  -1    3.15    0.60
  -1   6   1    3.50    0.62
   1  -6  -1    4.46    0.71
  -1  -6   1    3.49    0.48
  -1  -6   1    3.93    0.86
   1  -6  -1    3.16    0.69
   1   6   0   76.71    3.42
  -1   6   0   74.77    3.08
   1   6   0   75.88    2.92
  -1   6   0   74.76    3.11
   1  -6   0   74.62    3.15
   1  -6   0   79.22    2.85
  -1  -6   0   75.97    2.70
  -1  -6   0   76.69    3.21
   1   6   1    1.05    0.39
  -1   6  -1    0.63    0.34
   1   6   1    0.54    0.29
  -1   6  -1    0.65    0.22
   1  -6   1    1.57    0.58
  -1  -6  -1    0.24    0.40
  -1  -6  -1    0.88    0.31
   1  -6   1    0.77    0.30
   1   6   2   -0.21    0.20
   1   6   2    0.24    0.21
  -1   6  -2    0.25    0.28
  -1   6  -2    0.14    0.15
  -1  -6  -2    0.18    0.21
   1  -6   2    0.26    0.18
  -1  -6  -2    0.48    0.33
   1  -6   2    0.05    0.40
   1   6   3   16.28    1.49
  -1   6  -3   18.33    1.38
   1   6   3   16.24    1.15
  -1   6  -3   18.55    1.33
  -1  -6  -3   15.90    1.26
   1  -6   3   16.79    1.52
  -1  -6  -3   17.21    1.26
  -1   6  -4   26.39    1.74
   1   6   4   30.04    1.64
   1   6   4   28.42    2.09
  -1   6  -4   26.52    1.76
  -1  -6  -4   27.31    1.77
  -1  -6  -4   27.05    1.59
   1  -6   4   31.85    2.13
  -1   6  -5   11.95    1.13
   1   6   5   13.55    1.72
   1   6   5   11.43    1.04
  -1   6  -5   12.13    1.34
   1  -6   5   11.50    1.52
  -1  -6  -5   13.93    1.41
   1   6   6    2.31    0.59
  -1   6  -6    1.83    0.55
  -1   6  -6    1.90    0.45
   1   6   6    2.24    0.73
  -1  -6  -6    1.93    0.63
   1  -6   6    3.14    0.90
  -1   6  -7   -0.09    0.22
   1   6   7   -0.37    0.37
  -1   6  -7    0.28    0.26
  -1  -6  -7    0.04    0.28
   1  -6   7    0.74    0.51
  -1   6  -8   21.44    1.73
  -1   6  -8   26.63    2.01
  -1  -6  -8   25.01    2.02
   1  -6   8   27.35    2.17
  -1   6  -9    1.61    0.50
   1   6   9    0.76    0.93
  -1   6  -9    1.81    0.53
  -1  -6  -9    2.35    0.74
   1  -6   9    1.18    0.59
  -1   6 -10    5.37    0.99
   1   6  10    5.12    1.26
  -1   6 -10    5.14    0.95
  -1  -6 -10    5.72    1.09
   1  -6  10    4.58    1.04
   1   6  11    8.28    1.32
  -1   6 -11    2.79    0.55
  -1   6 -11    3.56    0.85
  -1  -6 -11    2.81    0.67
   1   6  12    2.75    0.60
  -1  -6 -12    1.98    0.59
   1  -6  12    1.73    0.81
  -1   7  12    2.64    0.53
   1   7 -12    3.18    0.63
   1  -7 -12    2.50    0.59
  -1  -7  12    1.43    0.75
   1   7 -11    1.85    0.62
   1   7 -11    0.74    0.30
   1  -7 -11    1.35    0.31
   1   7 -10    1.45    0.47
   1   7 -10    1.44    0.54
  -1   7  10    2.19    0.55
   1  -7 -10    1.12    0.55
  -1  -7  10    0.83    0.62
   1   7  -9    0.28    0.26
  -1   7   9    1.20    0.42
  -1   7   9    0.01    0.44
   1   7  -9    1.04    0.36
  -1  -7   9    1.03    0.58
   1  -7  -9    0.85    0.51
  -1   7   8    0.10    0.35
  -1   7   8   -0.41    0.38
   1   7  -8    0.14    0.20
   1   7  -8   -0.30    0.27
  -1  -7   8    0.02    0.49
   1  -7  -8    0.69    0.43
   1   7  -7   38.67    2.42
   1   7  -7   37.94    2.65
  -1   7   7   43.87    2.58
   1  -7  -7   43.84    2.59
  -1  -7   7   39.94    2.60
   1   7  -6    0.94    0.38
  -1   7   6    1.09    0.54
   1   7  -6    2.03    0.59
  -1   7   6    0.80    0.48
   1  -7  -6    1.14    0.50
  -1  -7   6    0.65    0.52
   1   7  -5   15.18    1.47
  -1   7   5   17.04    1.44
  -1   7   5   18.96    1.65
   1   7  -5   17.93    1.46
  -1  -7   5   14.30    1.65
   1  -7  -5   16.46    1.44
   1   7  -4    2.31    0.60
  -1   7   4    2.02    0.58
   1   7  -4    3.04    0.68
  -1   7   4    2.08    0.62
  -1  -7   4    2.32    0.81
   1  -7  -4    2.46    0.63
   1  -7  -4    1.83    0.49
   1   7  -3    4.20    0.79
  -1   7   3    2.64    0.64
  -1   7   3    2.84    0.61
   1   7  -3    2.31    0.59
   1  -7  -3    2.86    0.62
  -1  -7   3    3.00    0.77
   1  -7  -3    2.34    0.58
  -1   7   2    0.71    0.28
   1   7  -2    0.43    0.31
  -1   7   2    0.87    0.33
   1   7  -2    0.65    0.29
   1  -7  -2    0.90    0.44
   1  -7  -2    0.62    0.33
  -1  -7   2    1.66    0.63
   1   7  -1  120.20    4.94
  -1   7   1  120.46    4.46
  -1   7   1  125.16    4.68
   1   7  -1  117.77    4.33
   1  -7  -1  126.22    4.54
  -1  -7   1  119.97    4.60
   1  -7  -1  118.41    4.17
  -1   7   0   20.22    1.50
  -1   7   0   17.90    1.37
   1   7   0   16.56    1.29
   1   7   0   21.74    1.69
   1  -7   0   19.82    1.54
  -1  -7   0   20.91    1.60
   1  -7   0   22.38    1.35
  -1  -7   0   19.41    1.21
   1   7   1    5.68    0.97
   1   7   1    5.57    0.84
  -1   7  -1    5.94    0.98
  -1   7  -1    4.78    0.77
  -1  -7  -1    5.19    0.76
   1  -7   1    5.46    0.97
   1  -7   1    7.01    0.78
  -1  -7  -1    6.35    1.04
  -1   7  -2    1.33    0.53
   1   7   2    1.70    0.49
   1   7   2    1.93    0.57
  -1   7  -2    1.43    0.42
   1  -7   2    1.92    0.67
  -1  -7  -2    1.72    0.59
  -1  -7  -2    2.14    0.51
  -1   7  -3    3.41    0.60
   1   7   3    2.89    0.71
  -1   7  -3    3.54    0.75
   1   7   3    3.07    0.61
  -1  -7  -3    3.28    0.72
   1  -7   3    3.77    0.90
  -1  -7  -3    3.29    0.72
   1   7   4    9.95    1.10
  -1   7  -4   11.92    1.39
   1   7   4   10.49    1.49
  -1   7  -4   10.46    1.06
  -1  -7  -4   12.19    1.32
  -1  -7  -4   10.90    1.16
   1  -7   4   10.94    1.52
  -1   7  -5   42.38    2.47
   1   7   5   42.92    2.25
  -1   7  -5   51.31    2.70
   1   7   5   45.61    2.93
   1  -7   5   45.60    2.83
  -1  -7  -5   47.87    2.62
  -1   7  -6    7.45    1.16
  -1   7  -6    7.43    1.10
   1   7   6    7.89    1.33
  -1  -7  -6    7.13    1.17
   1  -7   6    6.82    1.31
   1   7   7    2.18    0.81
  -1   7  -7    3.43    0.72
  -1   7  -7    2.83    0.74
  -1  -7  -7    4.70    1.02
   1  -7   7    3.67    0.98
  -1   7  -8   -0.61    0.24
   1   7   8    0.54    0.41
   1  -7   8    0.46    0.49
  -1  -7  -8    0.14    0.36
  -1   7  -9    7.46    1.19
   1   7   9    7.06    1.27
  -1  -7  -9    6.74    1.26
   1  -7   9    5.95    1.24
  -1   7 -10    1.23    0.37
  -1  -7 -10    2.60    0.81
   1  -7  10    1.37    0.71
  -1   7 -11    5.57    0.94
   1   7  11    7.88    1.28
  -1  -7 -11    7.82    1.25
  -1   8  11   -0.09    0.41
   1   8 -11   -0.50    0.39
   1  -8 -11   -0.52    0.39
  -1  -8  11    0.70    0.65
  -1   8  10   -0.31    0.39
   1   8 -10    0.09    0.41
   1   8 -10   -0.20    0.29
   1  -8 -10    0.32    0.49
  -1  -8  10   -0.09    0.55
  -1   8   9    1.14    0.50
   1   8  -9    0.71    0.48
   1   8  -9    1.10    0.38
   1  -8  -9    0.01    0.44
  -1  -8   9    1.73    0.80
   1   8  -8    1.39    0.53
   1   8  -8    1.71    0.53
  -1   8   8    1.13    0.45
   1  -8  -8    2.20    0.69
  -1  -8   8    1.28    0.73
  -1   8   7    1.96    0.57
   1   8  -7    0.20    0.29
   1   8  -7    1.24    0.50
  -1   8   7    1.11    0.54
   1  -8  -7    0.66    0.43
  -1  -8   7    0.71    0.66
  -1   8   6    9.72    1.32
   1   8  -6    9.37    1.33
  -1   8   6   13.05    1.71
   1   8  -6    9.00    1.36
   1  -8  -6   10.34    1.41
  -1  -8   6   12.77    1.70
   1   8  -5    5.48    1.00
   1   8  -5    6.85    1.12
  -1   8   5    7.06    1.15
  -1   8   5    6.32    1.10
   1  -8  -5    7.56    1.17
  -1  -8   5    7.24    1.31
   1   8  -4    0.80    0.33
  -1   8   4    0.46    0.32
   1   8  -4    1.05    0.42
  -1   8   4    0.90    0.52
  -1  -8   4    0.11    0.46
   1  -8  -4    1.74    0.56
  -1   8   3    2.90    0.70
  -1   8   3    2.51    0.59
   1   8  -3    2.23    0.63
   1   8  -3    2.45    0.63
   1  -8  -3    1.69    0.59
   1  -8  -3    2.23    0.58
  -1  -8   3    1.43    0.70
   1   8  -2   18.50    1.47
  -1   8   2   21.17    1.63
  -1   8   2   18.20    1.51
   1   8  -2   20.91    1.73
  -1  -8   2   18.50    1.66
   1  -8  -2   19.33    1.46
   1  -8  -2   17.64    1.47
   1   8  -1   10.52    1.41
   1   8  -1   13.59    1.39
  -1   8   1   10.99    1.10
  -1   8   1   12.31    1.41
   1  -8  -1   11.22    1.17
  -1  -8   1   11.24    1.48
   1  -8  -1   12.12    1.36
   1   8   0   46.51    2.40
   1   8   0   42.49    2.64
  -1   8   0   42.66    2.42
  -1   8   0   45.77    2.51
  -1  -8   0   43.61    2.55
   1  -8   0   44.96    2.56
  -1   8  -1   22.16    1.62
  -1   8  -1   23.97    1.78
   1   8   1   22.57    1.59
   1   8   1   22.53    1.81
   1  -8   1   22.42    1.82
  -1  -8  -1   22.04    1.44
  -1  -8  -1   19.45    1.63
  -1   8  -2    8.51    1.23
   1   8   2    9.85    1.43
   1   8   2    9.79    1.16
  -1  -8  -2    8.93    1.21
   1  -8   2    9.44    1.37
  -1  -8  -2   10.91    1.17
   1   8   3   21.98    1.56
   1   8   3   18.16    1.70
  -1   8  -3   18.12    1.56
  -1  -8  -3   16.64    1.41
  -1  -8  -3   19.14    1.53
   1  -8   3   17.26    1.83
   1   8   4   11.93    1.67
  -1   8  -4   11.58    1.46
  -1  -8  -4    7.51    1.14
   1  -8   4    8.71    1.43
   1   8   5    6.61    1.25
  -1   8  -5    8.26    1.23
  -1  -8  -5    6.60    1.14
   1  -8   5    7.14    1.30
   1   8   6   17.00    2.02
  -1   8  -6   19.23    1.69
   1  -8   6   20.94    2.16
  -1  -8  -6   17.29    1.57
  -1   8  -7    7.84    1.30
   1   8   7    9.83    1.53
  -1  -8  -7    8.98    1.41
   1  -8   7    8.93    1.55
  -1   8  -8    4.70    1.00
   1   8   8    4.00    0.96
   1  -8   8    4.31    1.11
  -1  -8  -8    4.91    1.08
  -1   8  -9    2.06    0.74
   1   8   9    1.53    0.54
  -1  -8  -9    2.33    0.78
   1  -8   9    2.87    0.97
  -1   8 -10    2.66    0.55
  -1  -8 -10    2.82    0.95
   1  -8  10    1.79    0.82
   1   9 -10    1.23    0.67
  -1  -9  10    0.73    0.66
   1  -9 -10    4.70    1.05
   1   9  -9   -0.24    0.38
  -1   9   9   -0.05    0.39
   1  -9  -9    1.37    0.60
  -1  -9   9    0.27    0.63
  -1   9   8    1.59    0.44
   1   9  -8    1.84    0.67
  -1  -9   8    2.60    0.99
   1  -9  -8    1.12    0.58
   1   9  -7    2.31    0.68
  -1   9   7    1.37    0.54
   1  -9  -7    1.86    0.61
  -1  -9   7    1.74    0.74
   1   9  -6    0.56    0.40
  -1   9   6    1.86    0.54
  -1   9   6    1.77    0.60
   1   9  -6    0.39    0.26
  -1  -9   6    1.55    0.76
   1  -9  -6    0.65    0.42
  -1   9   5    5.11    1.00
   1   9  -5    4.42    0.93
   1   9  -5    3.57    0.82
   1  -9  -5    5.30    0.99
  -1  -9   5    5.00    1.17
   1   9  -4   25.89    1.90
   1   9  -4   21.85    1.89
  -1   9   4   22.66    1.79
   1  -9  -4   22.54    1.76
  -1  -9   4   22.85    2.00
   1   9  -3    2.06    0.65
  -1   9   3    2.75    0.72
   1   9  -3    2.06    0.62
   1  -9  -3    1.68    0.58
   1  -9  -3    2.69    0.66
  -1  -9   3    2.45    0.74
   1   9  -2    0.16    0.22
   1   9  -2   -0.20    0.24
  -1   9   2    0.16    0.33
   1  -9  -2   -0.16    0.31
  -1  -9   2    0.03    0.46
   1  -9  -2   -0.37    0.21
   1   9  -1   10.53    1.35
   1   9  -1   10.95    1.49
  -1   9   1   13.21    1.54
  -1  -9   1   11.01    1.53
   1  -9  -1   13.41    1.54
  -1   9   0    2.34    0.68
   1   9   0    2.63    0.68
   1   9   0    3.09    0.69
   1  -9   0    1.50    0.58
  -1  -9   0    1.46    0.58
   1   9   1   -0.26    0.32
   1   9   1    0.37    0.27
  -1   9  -1    1.16    0.49
  -1  -9  -1    1.05    0.47
   1  -9   1    0.52    0.38
   1   9   2   66.07    3.06
  -1   9  -2   60.15    3.20
   1   9   2   55.34    3.33
   1  -9   2   59.77    3.34
  -1  -9  -2   58.65    3.12
  -1   9  -3    7.67    1.21
   1   9   3    8.72    1.38
  -1  -9  -3    7.79    1.17
   1  -9   3    8.94    1.45
  -1  -9  -3    6.25    1.02
   1   9   4    0.43    0.29
  -1   9  -4    0.76    0.51
  -1  -9  -4   -0.05    0.26
   1  -9   4    0.60    0.44
  -1   9  -5   19.06    1.96
   1   9   5   22.08    2.01
  -1  -9  -5   17.26    1.56
   1  -9   5   16.47    2.08
  -1   9  -6    7.54    1.31
   1   9   6    7.92    1.32
  -1  -9  -6    9.43    1.45
   1  -9   6    9.91    1.63
   1   9   7   -0.45    0.29
  -1   9  -7   -0.16    0.33
   1  -9   7   -0.18    0.53
  -1  -9  -7    0.26    0.41
  -1   9  -8   10.95    1.58
   1  -9   8   10.25    1.76
  -1  -9  -8    9.15    1.53
   1   9   9    1.45    0.58
  -1   9  -9    0.60    0.54
  -1  -9  -9    0.15    0.43
   1  -9   9    1.48    0.76
   1  10  -8    1.69    0.65
  -1 -10   8    1.09    0.80
   1 -10  -8    1.29    0.58
   1  10  -7    0.93    0.50
  -1 -10   7    1.09    0.75
   1 -10  -7    0.42    0.44
   1  10  -6    0.32    0.42
  -1 -10   6    0.78    0.59
   1 -10  -6    0.79    0.54
   1  10  -5    1.16    0.50
   1 -10  -5    1.84    0.58
  -1 -10   5    2.12    0.81
  -1  10   4   18.65    1.69
   1  10  -4   16.13    1.82
  -1 -10   4   15.66    2.00
   1 -10  -4   15.86    1.67
  -1  10   3    9.21    1.37
   1  10  -3   10.08    1.45
  -1 -10   3    8.60    1.43
   1  10  -2   10.08    1.36
  -1  10   2    7.15    1.21
  -1 -10   2    9.15    1.50
   1 -10  -2   10.07    1.38
   1  10  -1    0.10    0.35
  -1  10   1    0.79    0.42
   1 -10  -1    1.45    0.54
  -1 -10   1    0.37    0.42
  -1  10   0    0.70    0.42
   1  10   0    1.22    0.51
   1  10   0    0.70    0.41
  -1 -10   0    0.55    0.53
   1 -10   0    0.44    0.43
   1  10   1   16.57    2.01
  -1  10  -1   15.24    1.79
  -1 -10  -1   15.72    1.81
   1 -10   1   18.55    1.96
  -1  10  -2    1.68    0.55
   1  10   2    2.26    0.65
   1 -10   2    1.42    0.60
  -1 -10  -2    2.67    0.79
   1  10   3   12.38    1.66
  -1  10  -3    5.54    1.10
   1 -10   3    7.96    1.32
  -1  10  -4    6.45    1.23
   1  10   4    8.49    1.36
  -1 -10  -4    7.60    1.25
   1 -10   4    6.47    1.20
   1  10   5    6.80    1.20
  -1  10  -5    7.00    1.31
   1 -10   5    5.99    1.40
  -1 -10  -5   10.74    1.54
   1  10   6   -0.18    0.35
  -1  10  -6   -0.31    0.42
   1 -10   6   -0.86    0.44
  -1 -10  -6    0.27    0.43
  -1  10  -7    1.43    0.62
   1  10   7    0.92    0.40
   1 -10   7    1.22    0.79
  -1 -10  -7    1.58    0.65
  -1  10  -8    0.54    0.48
   1  10   8    0.89    0.46
  -1 -10  -8    0.68    0.55
   1 -10   8    2.42    0.82
   1  11  -6    2.71    0.75
  -1 -11   6    0.48    0.65
   1 -11  -6    1.60    0.60
   1  11  -5    0.14    0.44
  -1 -11   5    0.23    0.40
   1  11  -4    7.40    1.32
  -1 -11   4    5.16    1.02
  -1  11   3   16.44    1.90
   1  11  -3   15.26    1.83
  -1 -11   3   16.89    2.08
  -1  11   2    0.08    0.37
   1  11  -2    0.48    0.38
  -1 -11   2    0.21    0.37
   1 -11  -2    0.57    0.41
   1  11  -1    1.84    0.57
  -1  11   1    1.78    0.65
  -1 -11   1    1.69    0.55
   1 -11  -1    0.39    0.39
  -1  11   0    1.55    0.54
  -1 -11   0    1.99    0.54
   1 -11   0    0.45    0.41
  -1  11  -1    1.92    0.73
  -1 -11  -1    3.05    0.72
   1 -11   1    2.09    0.59
  -1  11  -2    0.47    0.45
   1 -11   2    1.05    0.41
  -1 -11  -2    1.13    0.46
  -1  11  -3    3.51    0.95
   1 -11   3    3.61    0.81
  -1  11  -4    1.68    0.57
   1 -11   4    2.69    0.66
  -1  11  -5   -0.08    0.43
   1 -11   5   -0.22    0.36
  -1  11  -6    0.31    0.39
  -1 -11  -6   -0.35    0.45
   1  12  -3    1.74    0.59
  -1 -12   3    1.39    0.48
  -1 -12   2    9.46    1.42
  -1  12   1    1.90    0.57
  -1 -12   1   -0.23    0.43
  -1  12   0    1.35    0.60
   1 -12   0    1.49    0.43
  -1 -12   0    1.57    0.55
  -1  12  -1    1.04    0.57
  -1 -12  -1    0.58    0.47
   1 -12   1    2.31    0.54
  -1  12  -2   -0.13    0.43
   1 -12   2    0.59    0.42
  -2   0  15   -0.03    0.62
   2   0 -15   -0.25    0.31
   2   0 -14    1.48    0.73
  -2   0  14    1.82    0.88
  -2   0  13   -0.51    0.36
   2   0 -13    0.02    0.40
  -2   0  12   23.01    2.04
   2   0 -12   23.97    2.28
   2   0 -11    0.44    0.37
  -2   0  11    0.10    0.48
   2   0 -10    1.62    0.38
   2   0 -10    1.13    0.53
  -2   0  10    1.31    0.68
  -2   0   9    0.71    0.57
   2   0  -9    0.13    0.26
   2   0  -9    0.42    0.21
  -2   0   8    0.98    0.55
   2   0  -8    0.67    0.35
   2   0  -8    1.31    0.35
  -2   0   7    0.06    0.16
   2   0  -7    0.06    0.16
   2   0  -7    0.01    0.19
  -2   0   7   -0.11    0.37
  -2   0   6    0.37    0.36
   2   0  -6    0.37    0.23
  -2   0   6    0.43    0.19
   2   0  -6    0.89    0.27
  -2   0   5   -0.17    0.26
  -2   0   5   -0.19    0.15
   2   0  -5   -0.11    0.09
   2   0  -5    0.16    0.16
   2   0  -4   41.09    1.91
   2   0  -4   41.78    1.58
  -2   0   4   39.35    1.75
  -2   0   4   40.41    1.38
  -2   0   3   -0.22    0.21
  -2   0   3    0.08    0.16
   2   0  -3   -0.21    0.09
   2   0  -3    0.07    0.11
  -2   0   2   88.80    2.58
  -2   0   2   88.20    2.58
   2   0  -2   87.21    2.46
   2   0  -2   86.83    2.89
   2   0  -1   -0.23    0.09
  -2   0   1   -0.33    0.14
  -2   0   1   -0.32    0.11
   2   0  -1   -0.10    0.12
  -2   0   0    0.12    0.08
   2   0   0    0.01    0.12
   2   0   0    0.17    0.10
  -2   0   0   -0.01    0.15
  -2   0  -1    0.34    0.17
   2   0   1   -0.09    0.13
  -2   0  -1    0.69    0.12
  -2   0  -1   -0.01    0.12
  -2   0  -2  118.48    3.92
  -2   0  -2  124.24    3.26
  -2   0  -2  122.13    3.63
  -2   0  -2  123.97    3.63
  -2   0  -3   -0.03    0.11
  -2   0  -3   -0.19    0.11
  -2   0  -3   -0.18    0.16
  -2   0  -3   -0.09    0.05
  -2   0  -4  295.38    9.10
  -2   0  -4  297.84    7.99
  -2   0  -4  298.91    7.69
  -2   0  -4  303.84    8.09
  -2   0  -5    0.11    0.16
  -2   0  -5    0.03    0.14
  -2   0  -5    0.06    0.13
   2   0   5   -0.20    0.18
  -2   0  -6    0.57    0.24
  -2   0  -6    1.39    0.45
   2   0   6    2.30    0.51
  -2   0  -6    1.13    0.39
   2   0   7   -0.10    0.28
  -2   0  -7   -0.14    0.19
  -2   0  -7    0.24    0.16
  -2   0  -7   -0.16    0.14
  -2   0  -8  101.39    3.91
   2   0   8   90.48    3.78
  -2   0  -8  106.31    4.60
   2   0   9   -0.15    0.35
  -2   0  -9    0.16    0.25
  -2   0  -9   -0.29    0.18
  -2   0 -10   36.30    2.27
   2   0  10   36.39    2.30
  -2   0 -10   35.25    2.62
   2   0  11   -0.09    0.49
  -2   0 -11    0.16    0.25
  -2   0 -11    0.66    0.34
   2   0  12   -0.45    0.49
  -2   0 -12    0.22    0.23
  -2   0 -12    0.38    0.34
  -2   0 -13    0.28    0.28
  -2   0 -14    2.35    0.58
   2   1 -15    0.49    0.29
  -2   1  15    0.74    0.72
  -2  -1  15    0.49    0.69
  -2   1  14    0.31    0.70
   2   1 -14    0.70    0.25
   2  -1 -14   -0.40    0.31
  -2  -1  14    0.63    0.73
  -2   1  13    2.92    0.98
   2   1 -13    2.00    0.58
   2  -1 -13    1.98    0.75
  -2  -1  13    5.07    1.21
   2   1 -12    0.33    0.26
  -2   1  12    0.04    0.64
   2  -1 -12    1.02    0.50
   2  -1 -12    0.11    0.24
  -2  -1  12    1.33    0.70
  -2   1  11   37.77    2.49
   2   1 -11   31.58    2.50
   2  -1 -11   32.47    2.57
  -2  -1  11   32.93    2.39
   2  -1 -11   30.53    1.94
   2   1 -10    0.99    0.45
  -2   1  10    1.27    0.67
   2  -1 -10    1.51    0.39
  -2  -1  10    0.61    0.51
   2  -1 -10    1.76    0.65
   2   1  -9   10.52    1.44
   2   1  -9   11.82    0.92
  -2   1   9   13.98    1.50
   2  -1  -9   11.46    1.49
   2  -1  -9   13.44    1.10
  -2  -1   9   13.55    1.52
   2   1  -8    0.96    0.27
  -2   1   8    0.67    0.51
   2   1  -8    0.32    0.26
   2  -1  -8    0.64    0.23
  -2  -1   8   -0.18    0.45
   2  -1  -8    0.47    0.30
   2   1  -7    6.02    0.95
   2   1  -7    6.42    0.57
  -2   1   7    8.12    1.05
   2  -1  -7    7.13    1.00
   2  -1  -7    8.94    0.92
  -2  -1   7    7.42    0.66
  -2  -1   7    7.40    1.05
  -2   1   6    5.90    0.85
   2   1  -6    5.83    0.50
   2   1  -6    4.90    0.79
  -2  -1   6    6.23    0.58
   2  -1  -6    5.38    0.81
   2  -1  -6    5.15    0.70
  -2  -1   6    4.96    0.79
  -2   1   5   73.99    2.86
   2   1  -5   74.97    3.20
   2   1  -5   79.93    2.43
  -2  -1   5   80.84    2.57
   2  -1  -5   80.14    2.79
   2  -1  -5   76.87    3.12
  -2  -1   5   77.75    2.93
   2   1  -4    2.64    0.52
   2   1  -4    3.70    0.34
  -2   1   4    2.86    0.58
  -2  -1   4    3.58    0.59
   2  -1  -4    3.88    0.54
   2  -1  -4    3.67    0.56
  -2  -1   4    3.04    0.45
   2   1  -3   84.76    3.11
  -2   1   3   84.42    2.32
   2   1  -3   85.87    2.33
  -2   1   3   83.24    2.77
   2  -1  -3   82.45    2.63
  -2  -1   3   84.28    2.61
  -2  -1   3   83.82    2.72
   2  -1  -3   82.78    2.88
  -2   1   2    0.67    0.28
   2   1  -2    0.33    0.18
  -2   1   2    0.54    0.17
   2   1  -2    0.41    0.14
   2  -1  -2    0.53    0.16
   2  -1  -2    0.47    0.20
  -2  -1   2    0.85    0.25
  -2  -1   2    0.71    0.26
  -2   1   1    0.06    0.15
   2   1  -1    0.14    0.15
  -2   1   1    0.11    0.17
   2   1  -1    0.15    0.14
  -2  -1   1    0.44    0.15
  -2  -1   1    0.23    0.22
   2  -1  -1    0.17    0.09
   2  -1  -1    0.12    0.17
  -2   1   0   -0.05    0.12
   2   1   0   -0.02    0.14
  -2   1   0   -0.36    0.10
  -2  -1   0    0.19    0.16
  -2  -1   0   -0.01    0.17
   2  -1   0   -0.20    0.16
   2   1   1  594.54   16.90
  -2   1  -1  619.02   15.25
  -2   1  -1  613.75   14.80
  -2   1  -1  604.84   16.60
  -2  -1  -1  590.26   14.92
  -2  -1  -1  642.61   15.29
   2  -1   1  601.15   14.88
  -2   1  -2  966.67   23.64
   2   1   2  981.72   23.30
   2   1   2  964.76   26.87
  -2   1  -2  989.69   23.48
  -2   1  -2 1000.00   26.56
  -2  -1  -2  944.05   23.63
  -2  -1  -2  978.13   23.98
  -2   1  -3  178.01    5.14
  -2   1  -3  189.33    5.00
   2   1   3  166.83    5.90
  -2   1  -3  182.44    5.20
   2   1   3  184.01    4.84
  -2   1  -3  186.25    5.68
  -2  -1  -3  181.06    5.19
  -2  -1  -3  185.12    5.14
   2   1   4    2.63    0.45
  -2   1  -4    2.33    0.46
  -2   1  -4    2.16    0.41
  -2   1  -4    2.64    0.42
  -2   1  -4    2.41    0.47
  -2  -1  -4    3.09    0.44
  -2  -1  -4    2.72    0.53
  -2  -1  -4    2.24    0.51
  -2   1  -5   19.18    1.08
   2   1   5   19.05    1.11
  -2   1  -5   18.33    1.17
  -2   1  -5   17.71    1.07
  -2   1  -5   18.72    1.30
  -2  -1  -5   17.59    1.00
  -2  -1  -5   17.21    1.19
  -2  -1  -5   18.61    1.42
  -2   1  -6    0.12    0.14
  -2   1  -6    0.01    0.14
   2   1   6    0.61    0.34
  -2   1  -6   -0.11    0.16
  -2   1  -6    0.14    0.15
  -2  -1  -6   -0.28    0.12
  -2  -1  -6   -0.14    0.16
  -2  -1  -6   -0.14    0.13
  -2   1  -7   66.93    3.27
   2   1   7   64.73    2.75
  -2   1  -7   69.97    2.91
  -2   1  -7   68.33    2.61
  -2  -1  -7   68.23    3.48
  -2  -1  -7   69.09    2.45
   2  -1   7   64.18    2.97
  -2  -1  -7   71.97    3.01
   2   1   8   11.64    1.23
  -2   1  -8   12.85    1.14
  -2   1  -8   11.36    1.43
  -2  -1  -8   10.90    1.25
   2  -1   8   11.02    1.31
  -2  -1  -8   12.03    1.57
   2  -1   8   12.06    1.09
   2   1   9   36.52    2.15
  -2   1  -9   33.91    2.40
  -2   1  -9   35.54    2.11
   2  -1   9   37.62    2.32
  -2  -1  -9   34.13    2.19
  -2  -1  -9   32.35    2.50
   2   1  10    7.87    1.21
  -2   1 -10    4.96    1.04
  -2   1 -10    7.29    1.07
   2  -1  10    6.30    1.15
  -2  -1 -10    6.04    1.03
  -2  -1 -10    7.36    1.35
  -2   1 -11    9.57    1.49
   2   1  11   11.87    1.52
   2  -1  11   12.42    1.66
  -2  -1 -11   11.60    1.50
  -2  -1 -11    9.04    1.56
  -2   1 -12    0.41    0.31
  -2  -1 -12    0.55    0.35
   2  -1  12    0.37    0.52
  -2  -1 -12    1.20    0.41
  -2   1 -13    2.81    0.72
   2  -1  13    2.74    0.97
  -2  -1 -13    2.78    0.73
  -2  -1 -13    2.57    0.62
  -2   1 -14    1.00    0.35
   2   1  14    1.87    1.02
   2   2 -14    0.95    0.38
  -2   2  14    0.16    0.75
   2  -2 -14    0.51    0.63
  -2  -2  14    1.03    0.73
  -2   2  13   12.22    1.85
   2   2 -13   10.07    1.66
  -2  -2  13   12.92    1.89
   2  -2 -13   13.47    1.55
   2  -2 -13   11.91    1.89
   2   2 -12   10.36    1.63
  -2   2  12   13.48    1.84
  -2  -2  12   12.98    1.82
   2  -2 -12    9.37    1.61
   2  -2 -12   13.33    1.51
  -2   2  11    2.20    0.87
   2   2 -11    2.36    0.70
  -2  -2  11    2.04    0.80
   2  -2 -11    1.68    0.67
   2  -2 -11    2.20    0.60
   2   2 -10   15.60    1.61
  -2   2  10   15.15    1.73
  -2  -2  10   14.37    1.76
   2  -2 -10   13.97    1.23
   2  -2 -10   11.94    1.66
  -2   2   9    4.28    1.00
   2   2  -9    3.68    0.87
  -2  -2   9    4.66    1.02
   2  -2  -9    3.48    0.72
   2  -2  -9    3.90    0.89
  -2   2   8    5.93    1.07
   2   2  -8    6.30    0.57
   2   2  -8    6.04    1.05
   2  -2  -8    5.95    1.03
   2  -2  -8    5.78    0.90
  -2  -2   8    6.41    0.82
  -2  -2   8    7.77    1.22
   2   2  -7   42.26    2.51
  -2   2   7   39.79    2.23
   2   2  -7   45.26    1.63
  -2  -2   7   43.38    1.98
  -2  -2   7   41.97    2.35
   2  -2  -7   43.21    2.12
   2  -2  -7   45.17    2.48
   2   2  -6   57.59    2.84
  -2   2   6   57.07    2.58
   2   2  -6   56.46    1.81
  -2  -2   6   55.08    2.27
  -2  -2   6   56.68    2.62
   2  -2  -6   56.55    2.43
   2  -2  -6   55.41    2.69
  -2   2   5  115.19    3.96
   2   2  -5  119.19    3.14
   2   2  -5  114.70    4.43
   2  -2  -5  112.20    4.22
  -2  -2   5  116.76    3.73
   2  -2  -5  119.36    3.89
  -2   2   4  137.07    4.34
   2   2  -4  142.62    3.49
   2   2  -4  133.19    4.04
   2   2  -4  134.19    4.84
  -2  -2   4  132.71    4.14
   2  -2  -4  133.91    4.55
   2  -2  -4  135.79    3.53
   2  -2  -4  135.70    4.22
  -2   2   3   12.94    0.58
  -2   2   3   11.72    0.94
   2   2  -3   14.66    1.05
   2   2  -3   12.49    0.77
   2   2  -3   14.41    0.48
   2  -2  -3   13.32    0.84
   2  -2  -3   15.19    0.94
  -2  -2   3   11.72    0.88
   2   2  -2  113.43    2.78
   2   2  -2  105.93    3.76
  -2   2   2  104.25    3.35
   2   2  -2  108.04    3.04
  -2   2   2  104.87    3.00
   2  -2  -2  102.08    3.18
  -2  -2   2  104.53    3.31
   2  -2  -2  105.92    3.32
  -2   2   1   42.66    1.38
   2   2  -1   41.91    1.36
  -2   2   1   42.16    1.64
   2   2  -1   42.16    1.82
  -2   2   1   40.75    1.51
  -2  -2   1   39.97    1.35
   2  -2  -1   39.70    1.53
  -2   2   0   45.12    1.74
   2   2   0   48.56    1.42
   2   2   0   45.67    1.99
  -2   2   0   49.92    1.78
   2  -2   0   49.21    1.70
  -2  -2   0   51.09    1.87
  -2  -2   0   48.56    1.66
   2   2   1  403.32   13.37
  -2   2  -1  469.94   12.08
  -2   2  -1  487.06   11.86
   2   2   1  487.84   11.46
  -2   2  -1  488.70   12.99
  -2  -2  -1  495.87   12.14
  -2  -2  -1  462.71   11.78
   2  -2   1  486.29   11.75
   2   2   2  400.36   12.27
  -2   2  -2  436.78   11.80
  -2   2  -2  434.90   10.99
   2   2   2  413.10   10.32
  -2   2  -2  426.08   10.71
   2  -2   2  413.45   10.58
  -2  -2  -2  437.05   10.96
  -2  -2  -2  409.35   10.77
  -2   2  -3   53.39    2.11
   2   2   3   53.79    1.79
  -2   2  -3   54.75    2.14
  -2   2  -3   54.79    2.05
   2   2   3   51.73    2.50
  -2  -2  -3   57.18    2.06
  -2  -2  -3   50.25    2.13
  -2   2  -4  107.80    3.45
   2   2   4   95.24    4.14
  -2   2  -4  105.44    3.47
  -2   2  -4  106.79    3.81
  -2   2  -4  107.22    3.54
   2   2   4  105.41    3.25
  -2  -2  -4  110.62    3.70
  -2  -2  -4  109.84    3.40
   2   2   5    0.09    0.28
   2   2   5    0.15    0.30
  -2   2  -5    0.11    0.15
  -2   2  -5    0.05    0.17
  -2   2  -5    0.32    0.16
  -2   2  -5   -0.11    0.11
  -2  -2  -5    0.16    0.25
  -2  -2  -5    0.05    0.14
   2   2   6    1.85    0.63
   2   2   6    1.59    0.49
  -2   2  -6    1.19    0.38
  -2   2  -6    2.37    0.49
  -2   2  -6    1.61    0.44
  -2  -2  -6    2.11    0.37
  -2  -2  -6    2.31    0.57
  -2   2  -7    3.43    0.64
  -2   2  -7    3.66    0.73
  -2   2  -7    3.50    0.61
   2   2   7    4.38    0.75
   2   2   7    3.36    0.88
   2  -2   7    4.72    0.86
  -2  -2  -7    2.83    0.69
  -2   2  -8    8.83    1.04
  -2   2  -8    9.61    1.07
  -2   2  -8    9.06    1.27
   2   2   8   10.34    1.15
  -2  -2  -8    9.37    1.25
   2  -2   8    8.26    1.09
   2   2   9    0.59    0.53
  -2   2  -9    0.61    0.31
  -2   2  -9    0.62    0.35
   2  -2   9    0.80    0.55
  -2  -2  -9    0.96    0.40
  -2   2 -10    3.84    0.87
  -2  -2 -10    4.07    0.83
   2  -2  10    4.86    1.08
   2   2  11    2.03    1.30
  -2   2 -11    5.04    1.05
   2  -2  11    5.12    1.09
  -2  -2 -11    5.74    1.00
  -2   2 -12   -0.28    0.25
   2   2  12    0.50    0.67
   2  -2  12   -0.26    0.44
  -2  -2 -12    1.31    0.44
  -2   2 -13    0.44    0.27
   2   2  13    1.59    1.06
   2  -2  13    0.79    0.70
  -2  -2 -13    0.37    0.38
  -2   3  14    2.37    0.97
   2   3 -14    1.10    0.31
   2  -3 -14    0.21    0.43
   2  -3 -14    0.86    0.37
  -2  -3  14    0.71    0.64
  -2   3  13    1.99    0.89
   2   3 -13    1.59    0.55
   2  -3 -13    1.55    0.43
  -2  -3  13    0.12    0.65
   2  -3 -13    1.69    0.75
  -2   3  12    5.06    1.21
   2   3 -12    3.61    0.91
   2  -3 -12    2.52    0.92
  -2  -3  12    2.88    0.91
   2  -3 -12    2.46    0.57
  -2   3  11   25.68    2.14
   2   3 -11   21.06    2.05
   2  -3 -11   22.50    1.74
  -2  -3  11   21.94    2.26
   2  -3 -11   24.25    2.28
   2   3 -10    6.38    1.19
  -2   3  10    6.81    1.28
   2  -3 -10    4.77    0.87
  -2  -3  10    4.44    1.10
   2  -3 -10    6.95    1.30
  -2   3   9   72.75    3.53
   2   3  -9   73.87    3.87
   2  -3  -9   76.20    3.91
   2  -3  -9   67.78    3.17
  -2  -3   9   75.00    3.72
  -2  -3   9   67.88    3.01
  -2   3   8    5.35    1.10
   2   3  -8    4.62    0.92
  -2  -3   8    5.26    1.04
   2  -3  -8    5.05    0.86
   2  -3  -8    4.88    0.96
  -2  -3   8    5.89    0.92
  -2   3   7   21.75    1.74
   2   3  -7   21.77    1.76
  -2  -3   7   25.29    1.56
   2  -3  -7   22.15    1.52
   2  -3  -7   25.83    1.83
  -2   3   6    3.06    0.77
   2   3  -6    3.10    0.60
   2   3  -6    2.65    0.63
   2   3  -6    3.02    0.24
   2  -3  -6    2.31    0.57
  -2  -3   6    3.91    0.72
   2  -3  -6    3.05    0.64
   2   3  -5  264.39    7.43
   2   3  -5  277.92    8.76
  -2   3   5  257.95    7.74
   2  -3  -5  265.74    8.44
  -2  -3   5  257.43    7.58
   2  -3  -5  265.34    7.61
   2  -3  -5  261.86    6.59
   2   3  -4   28.34    1.40
  -2   3   4   25.83    1.56
   2   3  -4   28.82    1.75
   2  -3  -4   25.09    1.47
   2  -3  -4   27.46    1.05
   2  -3  -4   27.13    1.52
  -2  -3   4   26.13    1.51
  -2   3   3  203.94    6.09
   2   3  -3  207.01    6.82
   2   3  -3  210.96    5.78
  -2   3   3  224.29    6.54
  -2  -3   3  204.44    6.11
   2  -3  -3  212.82    5.65
   2  -3  -3  197.07    5.90
   2   3  -2    7.66    0.79
   2   3  -2    9.38    0.65
  -2   3   2    8.78    0.78
  -2   3   2    8.84    0.62
   2  -3  -2    9.47    0.70
  -2  -3   2    7.62    0.83
   2  -3  -2    8.39    0.72
  -2  -3   2    8.67    0.43
  -2   3   1    8.16    0.51
   2   3  -1    7.43    0.53
  -2   3   1    6.61    0.71
   2   3  -1    7.01    0.72
   2  -3  -1    7.43    0.65
   2  -3  -1    7.40    0.73
  -2  -3   1    8.20    0.82
  -2  -3   1    8.26    0.51
  -2   3   0    0.03    0.17
   2   3   0   -0.01    0.20
   2   3   0    0.12    0.12
  -2   3   0   -0.01    0.05
  -2  -3   0   -0.08    0.26
   2  -3   0   -0.21    0.17
  -2  -3   0    0.09    0.15
   2   3   1   57.32    2.51
  -2   3  -1   59.28    2.00
   2   3   1   59.12    1.82
  -2   3  -1   55.21    2.15
   2  -3   1   59.05    2.01
  -2  -3  -1   56.52    2.09
  -2  -3  -1   57.77    2.23
   2   3   2    1.16    0.42
  -2   3  -2    1.85    0.30
  -2   3  -2    1.83    0.40
   2   3   2    2.30    0.33
   2  -3   2    1.95    0.37
  -2  -3  -2    2.11    0.43
  -2  -3  -2    1.90    0.44
   2   3   3   91.28    3.80
  -2   3  -3  101.34    3.38
  -2   3  -3   94.09    3.21
   2   3   3   92.68    2.91
  -2  -3  -3   92.50    3.30
  -2  -3  -3   99.71    3.24
   2  -3   3   91.12    3.55
   2   3   4    7.22    1.01
   2   3   4    6.80    0.68
  -2   3  -4    6.92    0.79
  -2   3  -4    6.92    0.66
  -2  -3  -4    7.23    0.66
  -2  -3  -4    8.44    0.94
   2  -3   4    6.75    0.97
   2   3   5    1.78    0.60
  -2   3  -5    2.51    0.53
   2   3   5    2.99    0.58
  -2   3  -5    2.12    0.47
   2  -3   5    2.73    0.53
   2  -3   5    2.58    0.69
  -2  -3  -5    2.33    0.59
  -2  -3  -5    3.03    0.51
  -2   3  -6    0.66    0.27
  -2   3  -6    0.96    0.35
   2   3   6    1.13    0.56
   2   3   6    0.71    0.40
  -2   3  -6    0.65    0.27
  -2  -3  -6    0.63    0.23
   2  -3   6    0.44    0.41
  -2  -3  -6    0.43    0.34
   2   3   7    0.79    0.46
  -2   3  -7    1.40    0.42
  -2   3  -7    2.11    0.51
   2   3   7    1.88    0.74
  -2   3  -7    2.20    0.47
   2  -3   7    2.48    0.73
  -2  -3  -7    0.91    0.42
   2   3   8    3.27    1.00
  -2   3  -8    2.89    0.66
   2   3   8    3.24    0.74
  -2   3  -8    2.08    0.52
   2  -3   8    2.02    0.67
  -2  -3  -8    4.01    0.84
   2   3   9   14.56    2.06
  -2   3  -9   17.08    1.36
  -2   3  -9   18.21    1.62
  -2  -3  -9   16.25    1.74
   2  -3   9   14.13    1.55
   2   3  10    6.50    1.58
  -2   3 -10   11.44    1.56
  -2  -3 -10    7.71    1.23
   2  -3  10   10.41    1.59
   2   3  11    0.01    0.75
  -2   3 -11    0.92    0.39
   2  -3  11    1.38    0.67
  -2  -3 -11    0.55    0.33
   2   3  12    1.72    1.01
  -2   3 -12    1.33    0.32
   2  -3  12    0.59    0.58
  -2  -3 -12    1.20    0.45
  -2   3 -13    0.58    0.33
   2   3  13    0.63    0.92
  -2  -3 -13    1.14    0.49
   2  -3  13    1.85    0.76
   2   4 -14   -0.48    0.28
  -2   4  14   -1.17    0.61
  -2   4  14    1.24    0.53
   2  -4 -14    0.49    0.36
  -2  -4  14    0.01    0.58
  -2   4  13   -0.01    0.60
   2   4 -13    0.52    0.31
  -2  -4  13    1.27    0.79
   2  -4 -13    0.50    0.31
   2   4 -12   -0.22    0.22
  -2   4  12   -0.11    0.61
  -2  -4  12    0.47    0.56
   2  -4 -12    0.38    0.26
  -2   4  11   -0.45    0.52
   2   4 -11    0.01    0.23
   2  -4 -11   -0.15    0.28
  -2  -4  11   -0.25    0.40
   2  -4 -11    0.18    0.26
   2   4 -10   47.97    3.18
  -2   4  10   48.33    3.05
   2  -4 -10   45.88    2.67
   2  -4 -10   50.94    3.34
  -2  -4  10   51.96    3.22
   2   4  -9   -0.13    0.17
  -2   4   9   -0.48    0.49
  -2  -4   9    0.51    0.41
   2  -4  -9   -0.16    0.21
   2  -4  -9    0.05    0.28
  -2  -4   9    0.67    0.49
  -2   4   8    0.14    0.59
   2   4  -8   -0.07    0.23
   2   4  -8    0.07    0.24
   2  -4  -8    0.14    0.27
  -2  -4   8    0.41    0.43
   2  -4  -8   -0.16    0.23
  -2   4   7    2.44    0.83
   2   4  -7    1.50    0.48
   2   4  -7    2.16    0.61
   2  -4  -7    1.98    0.56
  -2  -4   7    2.18    0.66
  -2   4   6   18.09    1.52
   2   4  -6   18.15    1.29
   2   4  -6   16.95    1.54
  -2   4   6   19.09    1.65
   2  -4  -6   19.43    1.46
  -2  -4   6   17.72    1.41
   2   4  -5    2.29    0.59
  -2   4   5    3.18    0.77
   2   4  -5    3.29    0.60
  -2   4   5    2.15    0.63
  -2  -4   5    2.68    0.68
   2  -4  -5    4.31    0.35
   2  -4  -5    4.19    0.75
   2   4  -4  380.64   10.19
  -2   4   4  393.92   11.55
  -2   4   4  368.76   10.49
   2   4  -4  393.16   11.90
   2  -4  -4  371.82   10.42
   2  -4  -4  391.05    9.83
  -2  -4   4  374.42   10.62
   2   4  -3    0.99    0.30
  -2   4   3    1.23    0.44
   2   4  -3    0.95    0.36
  -2   4   3    2.06    0.46
  -2  -4   3    1.20    0.46
   2  -4  -3    1.39    0.43
   2  -4  -3    2.12    0.41
   2   4  -2   56.73    2.16
  -2   4   2   56.90    2.41
   2   4  -2   63.65    2.80
  -2   4   2   59.60    2.30
   2  -4  -2   61.68    2.36
   2  -4  -2   55.95    2.29
  -2  -4   2   57.04    2.51
  -2  -4   2   62.69    1.81
  -2   4   1   61.30    2.23
   2   4  -1   60.19    2.72
   2   4  -1   60.14    2.14
  -2   4   1   57.75    2.38
  -2  -4   1   61.05    1.99
  -2  -4   1   62.60    2.58
   2  -4  -1   63.00    2.49
   2  -4  -1   60.01    2.26
   2   4   0   22.02    1.45
  -2   4   0   19.09    1.21
  -2   4   0   21.26    1.03
  -2  -4   0   20.84    1.05
  -2  -4   0   20.26    1.32
   2  -4   0   20.60    1.10
   2  -4   0   19.49    1.34
   2   4   1    4.16    0.48
  -2   4  -1    3.98    0.64
  -2   4  -1    3.64    0.37
   2   4   1    3.38    0.65
  -2  -4  -1    3.97    0.56
   2  -4   1    3.79    0.74
   2  -4   1    3.80    0.49
  -2  -4  -1    4.09    0.68
  -2   4  -2  206.71    6.07
  -2   4  -2  209.82    6.27
   2   4   2  203.79    5.55
   2   4   2  206.18    6.90
   2  -4   2  201.95    5.55
  -2  -4  -2  207.15    5.98
   2  -4   2  193.58    6.33
  -2  -4  -2  202.67    6.00
  -2   4  -3   14.69    1.09
  -2   4  -3   17.01    1.06
   2   4   3   14.57    1.32
   2   4   3   15.09    0.91
  -2  -4  -3   17.68    1.13
   2  -4   3   16.06    1.34
   2  -4   3   15.72    0.93
  -2  -4  -3   14.37    1.12
   2   4   4    7.51    1.11
   2   4   4    8.31    0.71
  -2   4  -4    6.26    0.86
  -2   4  -4    6.74    0.69
  -2  -4  -4    8.12    0.82
  -2  -4  -4    5.96    0.89
   2  -4   4    5.37    0.96
   2  -4   4    7.18    0.67
  -2   4  -5    0.06    0.14
   2   4   5   -0.35    0.25
  -2   4  -5    0.29    0.24
   2   4   5    1.32    0.55
  -2  -4  -5    0.37    0.31
  -2  -4  -5   -0.03    0.18
   2  -4   5   -0.01    0.34
   2  -4   5    0.55    0.29
   2   4   6    6.09    0.86
   2   4   6    6.66    1.11
  -2   4  -6    5.16    0.81
  -2   4  -6    4.69    0.79
  -2  -4  -6    5.33    0.95
   2  -4   6    4.39    0.96
  -2   4  -7    0.16    0.21
   2   4   7    0.49    0.41
  -2   4  -7   -0.12    0.14
   2   4   7    0.71    0.56
   2  -4   7   -0.34    0.43
  -2  -4  -7   -0.16    0.22
  -2   4  -8   18.14    1.58
   2   4   8   16.14    2.14
  -2   4  -8   20.79    1.54
  -2  -4  -8   18.98    1.66
   2  -4   8   17.51    1.80
  -2   4  -9   11.40    1.48
  -2   4  -9   12.66    1.43
   2   4   9   10.36    1.81
   2  -4   9   11.24    1.50
  -2  -4  -9   12.76    1.66
   2   4  10    1.27    0.81
  -2   4 -10    2.42    0.62
  -2   4 -10    1.82    0.50
  -2  -4 -10    3.11    0.78
  -2   4 -11   -0.07    0.23
   2   4  11   -0.52    0.40
  -2  -4 -11    0.06    0.30
   2  -4  11    0.75    0.61
  -2   4 -12    0.13    0.30
   2   4  12   -0.04    0.34
  -2  -4 -12    0.43    0.34
   2  -4  12    0.43    0.67
   2   4  13   -0.72    0.68
  -2   4 -13    0.22    0.32
   2  -4  13   -0.34    0.59
  -2  -4 -13   -0.03    0.41
  -2   5  13    1.29    0.75
   2   5 -13   -0.28    0.30
  -2   5  13    0.77    0.45
  -2  -5  13   -0.37    0.52
   2  -5 -13   -0.25    0.32
  -2   5  12    7.14    1.38
  -2   5  12    7.11    1.58
   2   5 -12    6.50    1.24
  -2  -5  12    5.58    1.37
   2  -5 -12    5.52    0.97
   2   5 -11    7.97    1.42
  -2   5  11    7.77    1.56
  -2   5  11   10.81    1.70
   2  -5 -11    9.16    1.34
  -2  -5  11    8.73    1.66
   2   5 -10    2.86    0.79
  -2   5  10    2.25    0.83
  -2   5  10    1.74    0.88
  -2  -5  10    3.87    0.89
   2  -5 -10    2.20    0.67
  -2  -5  10    3.16    0.83
   2   5  -9   19.22    1.55
   2   5  -9   15.62    1.93
  -2   5   9   10.91    1.79
  -2   5   9   19.79    2.09
  -2  -5   9   18.40    1.65
   2  -5  -9   15.58    1.65
  -2   5   8   13.35    1.79
   2   5  -8   17.37    1.71
  -2   5   8   19.99    1.81
   2   5  -8   17.12    1.44
  -2  -5   8   17.84    1.61
   2  -5  -8   16.06    1.45
   2   5  -7    3.41    0.83
  -2   5   7    1.75    0.72
   2   5  -7    3.87    0.76
  -2   5   7    4.90    1.09
  -2  -5   7    4.12    0.96
   2  -5  -7    4.40    0.84
   2   5  -6   33.31    1.92
   2   5  -6   35.85    2.36
  -2   5   6   35.64    2.34
  -2   5   6   35.84    2.23
   2  -5  -6   33.26    2.05
  -2  -5   6   32.46    2.08
   2   5  -5   19.52    1.60
  -2   5   5   14.80    1.44
   2   5  -5   20.52    1.37
  -2   5   5   16.97    1.42
  -2  -5   5   19.06    1.57
   2  -5  -5   20.56    1.03
   2  -5  -5   17.83    1.42
  -2   5   4   24.71    1.59
   2   5  -4   21.58    1.38
   2   5  -4   22.09    1.67
  -2   5   4   22.20    1.54
   2  -5  -4   21.50    1.49
   2  -5  -4   23.75    1.24
  -2  -5   4   22.41    1.66
   2   5  -3   88.47    3.18
  -2   5   3   82.19    3.34
  -2   5   3   95.63    3.47
   2   5  -3   88.10    3.82
   2  -5  -3   89.53    3.13
  -2  -5   3   83.80    3.48
   2  -5  -3   85.12    3.33
  -2   5   2   26.99    1.48
  -2   5   2   27.96    1.63
   2   5  -2   27.37    1.44
   2   5  -2   25.40    1.74
  -2  -5   2   26.36    1.70
   2  -5  -2   27.55    1.53
   2  -5  -2   28.31    1.55
  -2  -5   2   28.33    1.09
  -2   5   1    9.64    0.75
  -2   5   1   10.59    0.95
   2   5  -1    9.58    0.99
   2   5  -1   11.24    0.84
   2  -5  -1    9.76    0.84
   2  -5  -1   10.07    1.03
  -2  -5   1   11.91    1.19
  -2  -5   1   10.32    0.68
   2   5   0   64.59    3.02
   2   5   0   65.44    2.38
  -2   5   0   65.81    2.48
  -2   5   0   63.20    2.69
   2  -5   0   61.14    2.36
  -2  -5   0   63.88    2.33
   2  -5   0   64.40    2.81
  -2  -5   0   61.96    2.72
  -2   5  -1    4.10    0.71
   2   5   1    5.61    0.62
   2   5   1    5.18    0.86
  -2   5  -1    4.86    0.50
  -2  -5  -1    6.80    0.92
   2  -5   1    5.11    0.61
   2  -5   1    4.96    0.88
  -2  -5  -1    6.60    0.76
  -2   5  -2   54.53    2.50
   2   5   2   56.96    2.15
  -2   5  -2   57.20    2.35
   2   5   2   55.70    2.86
  -2  -5  -2   55.44    2.40
  -2  -5  -2   57.57    2.49
   2  -5   2   58.47    2.80
   2  -5   2   54.95    2.07
  -2   5  -3   44.47    2.07
  -2   5  -3   42.78    2.15
   2   5   3   44.32    2.53
   2   5   3   43.79    1.84
  -2  -5  -3   43.19    2.08
  -2  -5  -3   40.01    2.11
   2  -5   3   43.90    1.73
   2  -5   3   41.62    2.39
  -2   5  -4    6.43    0.93
   2   5   4    8.75    1.35
   2   5   4    7.49    0.80
  -2   5  -4    8.17    0.80
   2  -5   4    6.80    1.15
  -2  -5  -4    6.87    1.03
   2  -5   4    7.30    0.65
  -2  -5  -4    7.89    0.89
  -2   5  -5    1.27    0.33
  -2   5  -5    1.21    0.42
   2   5   5    1.73    0.41
   2   5   5    1.66    0.60
  -2  -5  -5    1.65    0.40
   2  -5   5    1.16    0.68
  -2  -5  -5    1.89    0.58
  -2   5  -6    8.10    1.07
  -2   5  -6    6.00    0.93
   2   5   6    9.36    1.44
   2  -5   6    8.58    1.40
  -2  -5  -6    8.08    1.19
  -2   5  -7   -0.04    0.22
   2   5   7    0.54    0.43
  -2   5  -7   -0.13    0.15
   2  -5   7   -0.17    0.49
  -2  -5  -7    0.15    0.34
   2   5   8   19.12    2.30
  -2   5  -8   21.72    1.63
  -2   5  -8   19.39    1.67
   2  -5   8   20.67    1.88
  -2  -5  -8   21.74    1.88
  -2   5  -9   33.43    2.35
   2   5   9   28.90    3.10
  -2   5  -9   29.53    2.03
  -2  -5  -9   29.13    2.28
   2  -5   9   29.38    2.29
  -2   5 -10   -0.15    0.20
  -2   5 -10    0.08    0.21
  -2  -5 -10    0.14    0.33
   2  -5  10   -0.90    0.43
  -2   5 -11    3.03    0.70
  -2   5 -11    2.82    0.63
   2   5  11    6.32    1.10
  -2  -5 -11    4.19    0.99
  -2   5 -12    0.67    0.31
  -2  -5 -12    0.06    0.38
   2  -5  12    0.69    0.69
  -2   6  13    5.15    1.38
   2   6 -13    4.51    0.89
  -2  -6  13    7.22    1.58
   2  -6 -13    3.89    0.74
  -2   6  12    6.27    1.47
   2   6 -12    3.64    0.87
  -2   6  12    7.06    1.44
  -2  -6  12    3.44    0.99
   2  -6 -12    7.33    1.19
  -2   6  11    0.25    0.46
   2   6 -11   -0.40    0.26
  -2   6  11   -0.35    0.51
   2  -6 -11   -0.06    0.26
  -2  -6  11    0.16    0.36
   2   6 -10    2.87    0.80
  -2   6  10    4.51    1.06
   2   6 -10    4.35    0.93
  -2   6  10    3.86    1.09
  -2  -6  10    4.86    1.10
   2  -6 -10    3.96    0.82
   2   6  -9    0.08    0.38
   2   6  -9    0.00    0.21
  -2   6   9    0.56    0.59
  -2   6   9    0.58    0.49
  -2  -6   9    0.15    0.51
   2  -6  -9    0.09    0.24
   2   6  -8    0.43    0.21
  -2   6   8    0.78    0.61
   2   6  -8    0.66    0.39
   2  -6  -8    0.49    0.43
  -2  -6   8    0.24    0.54
  -2   6   7   63.03    3.28
   2   6  -7   63.69    3.59
   2   6  -7   60.72    3.01
  -2  -6   7   64.68    3.31
   2  -6  -7   63.12    3.17
   2   6  -6    6.28    0.98
  -2   6   6    8.64    1.27
  -2   6   6    4.00    0.89
   2   6  -6    7.15    1.19
   2  -6  -6    6.68    1.09
  -2  -6   6    7.01    1.25
   2   6  -5    2.19    0.63
   2   6  -5    2.21    0.57
  -2   6   5    1.27    0.54
  -2   6   5    2.28    0.65
   2  -6  -5    2.20    0.64
  -2  -6   5    2.08    0.72
   2   6  -4   49.33    2.38
  -2   6   4   49.10    2.53
   2   6  -4   48.72    2.80
  -2   6   4   49.59    2.55
   2  -6  -4   48.70    2.51
   2  -6  -4   55.50    2.21
  -2  -6   4   56.95    2.83
  -2   6   3    3.11    0.62
  -2   6   3    4.38    0.80
   2   6  -3    3.84    0.66
   2   6  -3    3.79    0.79
  -2  -6   3    4.23    0.91
   2  -6  -3    3.70    0.74
   2  -6  -3    4.95    0.76
  -2   6   2   28.42    1.62
  -2   6   2   24.63    1.62
   2   6  -2   25.29    1.50
   2   6  -2   29.62    1.98
   2  -6  -2   26.53    1.63
  -2  -6   2   28.55    1.89
   2  -6  -2   26.52    1.63
   2   6  -1   35.97    1.76
  -2   6   1   34.41    1.75
  -2   6   1   35.04    1.96
   2   6  -1   36.25    2.21
   2  -6  -1   34.65    1.97
  -2  -6   1   32.74    1.48
   2  -6  -1   33.05    1.76
  -2  -6   1   37.66    2.18
   2   6   0    6.67    1.00
  -2   6   0    6.19    0.64
  -2   6   0    6.40    0.94
   2   6   0    7.03    0.81
   2  -6   0    6.03    0.77
  -2  -6   0    6.79    0.74
   2  -6   0    6.06    1.00
  -2  -6   0    6.74    1.03
   2   6   1    0.27    0.20
  -2   6  -1    0.02    0.10
   2   6   1    0.34    0.31
  -2   6  -1    0.50    0.32
  -2  -6  -1   -0.04    0.36
   2  -6   1    0.33    0.46
  -2  -6  -1    0.53    0.28
   2  -6   1   -0.15    0.20
  -2   6  -2   77.00    3.03
   2   6   2   74.70    3.60
   2   6   2   77.27    2.82
  -2   6  -2   75.51    3.23
   2  -6   2   73.76    3.43
  -2  -6  -2   70.97    2.97
  -2  -6  -2   75.68    3.19
   2  -6   2   72.48    2.62
   2   6   3    7.60    0.83
  -2   6  -3    8.28    1.11
  -2   6  -3    8.02    0.76
   2   6   3    8.75    1.30
  -2  -6  -3    6.59    0.98
   2  -6   3    8.08    1.28
  -2  -6  -3    8.63    1.05
   2   6   4   29.47    2.19
  -2   6  -4   29.55    1.77
  -2   6  -4   27.09    1.82
   2   6   4   30.93    1.62
   2  -6   4   31.84    2.26
  -2  -6  -4   32.36    2.00
  -2  -6  -4   28.54    1.74
  -2   6  -5   16.19    1.37
  -2   6  -5   16.65    1.32
   2   6   5   18.03    1.75
   2  -6   5   17.52    1.87
  -2  -6  -5   15.76    1.59
  -2   6  -6    0.32    0.26
  -2   6  -6    0.22    0.17
   2   6   6    0.51    0.54
   2  -6   6    0.01    0.52
  -2  -6  -6    0.08    0.34
   2   6   7    0.22    0.38
  -2   6  -7    0.53    0.34
  -2   6  -7    0.78    0.31
   2  -6   7    0.74    0.60
  -2  -6  -7    0.76    0.46
   2   6   8   18.32    2.28
  -2   6  -8   23.78    1.85
  -2   6  -8   21.66    1.73
  -2  -6  -8   20.82    2.14
   2  -6   8   20.05    2.12
   2   6   9   -0.43    0.49
  -2   6  -9   -0.20    0.24
   2  -6   9    0.10    0.52
  -2  -6  -9    0.02    0.39
  -2   6 -10    6.95    1.10
   2   6  10    8.28    1.44
   2  -6  10    8.59    1.51
  -2  -6 -10    6.24    1.17
  -2   6 -11   -0.02    0.29
   2   6  11    1.79    0.54
  -2  -6 -11   -0.40    0.34
   2   6  12    1.07    0.59
  -2  -6 -12   -0.82    0.38
  -2   7  12    3.48    0.66
   2   7 -12    1.57    0.44
  -2  -7  12    1.22    0.41
   2  -7 -12    2.38    0.53
  -2   7  11    7.49    1.23
   2   7 -11    6.81    1.29
   2  -7 -11    5.37    1.00
   2   7 -10    0.85    0.47
   2   7 -10    0.55    0.27
  -2   7  10   -0.89    0.53
  -2   7  10    1.30    0.40
  -2  -7  10    0.31    0.52
   2  -7 -10    0.46    0.39
   2   7  -9    2.10    0.68
   2   7  -9    1.42    0.47
  -2   7   9    2.32    0.56
  -2   7   9    1.49    0.65
  -2  -7   9    2.40    0.80
   2  -7  -9    2.26    0.73
   2   7  -8    0.67    0.42
   2   7  -8    0.46    0.27
  -2   7   8    1.02    0.34
  -2   7   8    0.54    0.46
  -2  -7   8   -0.39    0.48
   2  -7  -8    0.46    0.34
   2   7  -7    3.59    0.76
  -2   7   7    1.54    0.55
   2   7  -7    2.12    0.66
  -2   7   7    3.06    0.82
   2  -7  -7    1.89    0.66
  -2  -7   7    2.54    0.83
   2   7  -6   31.39    2.32
   2   7  -6   30.53    1.99
  -2   7   6   29.72    2.18
  -2   7   6   28.32    2.05
   2  -7  -6   33.47    2.15
  -2  -7   6   33.56    2.36
   2   7  -5   36.61    2.13
   2   7  -5   33.43    2.35
  -2   7   5   31.87    2.14
  -2   7   5   33.65    2.16
   2  -7  -5   36.80    2.23
  -2  -7   5   35.14    2.37
   2   7  -4    0.96    0.36
  -2   7   4    0.19    0.23
   2   7  -4    0.21    0.25
  -2   7   4   -0.31    0.26
   2  -7  -4   -0.20    0.22
  -2  -7   4   -0.30    0.45
   2  -7  -4   -0.05    0.24
   2   7  -3    0.65    0.34
  -2   7   3    0.35    0.22
   2   7  -3    1.17    0.40
  -2   7   3   -0.02    0.28
   2  -7  -3    0.87    0.38
   2  -7  -3    0.11    0.31
  -2  -7   3    1.22    0.59
  -2   7   2   15.14    1.32
  -2   7   2   15.19    1.18
   2   7  -2   14.39    1.17
   2   7  -2   14.70    1.44
   2  -7  -2   14.59    1.24
  -2  -7   2   15.93    1.63
   2  -7  -2   13.06    1.22
   2   7  -1   18.14    1.28
   2   7  -1   19.75    1.67
  -2   7   1   16.50    1.42
  -2   7   1   19.43    1.31
   2  -7  -1   18.23    1.46
  -2  -7   1   17.88    1.59
   2  -7  -1   17.18    1.31
   2   7   0   21.40    1.78
   2   7   0   22.49    1.43
  -2   7   0   25.33    1.73
  -2   7   0   21.09    1.39
   2  -7   0   21.92    1.40
  -2  -7   0   20.27    1.27
   2  -7   0   22.42    1.69
  -2  -7   0   23.39    1.73
   2   7   1    7.71    1.22
  -2   7  -1    6.79    1.07
   2   7   1    7.26    0.89
  -2  -7  -1    7.92    0.92
  -2  -7  -1    8.41    1.23
   2  -7   1    6.80    1.14
   2  -7   1    7.89    0.86
  -2   7  -2    1.47    0.47
   2   7   2    0.99    0.35
   2   7   2    1.06    0.45
   2  -7   2    0.49    0.44
  -2  -7  -2    0.80    0.39
  -2  -7  -2    0.59    0.43
   2   7   3   12.83    1.05
   2   7   3   13.14    1.68
  -2   7  -3   15.68    1.38
   2  -7   3   14.82    1.70
  -2  -7  -3   12.04    1.31
  -2  -7  -3   12.79    1.37
   2   7   4    9.64    1.54
  -2   7  -4    9.19    1.26
  -2  -7  -4    8.53    1.11
  -2  -7  -4   10.14    1.30
   2  -7   4    9.26    1.47
   2   7   5   21.08    1.99
  -2   7  -5   26.57    1.90
  -2  -7  -5   26.18    1.91
   2  -7   5   24.46    2.14
   2   7   6    3.10    0.92
  -2   7  -6    2.97    0.71
   2  -7   6    3.46    1.00
  -2  -7  -6    3.72    0.90
   2   7   7   14.89    1.91
  -2   7  -7   15.55    1.70
  -2  -7  -7   13.88    1.77
   2  -7   7   14.18    1.88
   2   7   8    1.46    0.63
  -2   7  -8   -0.14    0.25
  -2  -7  -8   -0.46    0.33
   2  -7   8   -0.13    0.50
   2   7   9   10.04    1.54
  -2   7  -9   11.57    1.53
  -2  -7  -9    9.92    1.63
   2  -7   9   12.28    1.85
  -2   7 -10    0.14    0.27
   2   7  10    0.38    0.45
  -2  -7 -10    0.02    0.42
   2  -7  10    0.44    0.66
  -2   7 -11    9.52    1.36
   2   7  11   10.23    1.47
  -2  -7 -11    9.45    1.71
   2   8 -11    0.07    0.32
   2   8 -11    0.04    0.42
  -2   8  11    0.45    0.44
  -2  -8  11    0.32    0.57
   2  -8 -11   -0.11    0.40
   2   8 -10    0.50    0.34
   2   8 -10    0.53    0.55
  -2   8  10    0.54    0.44
   2  -8 -10    0.30    0.49
  -2  -8  10    0.61    0.62
   2   8  -9    3.63    0.91
   2   8  -9    4.94    1.07
  -2   8   9    3.68    0.95
  -2  -8   9    2.88    0.94
   2  -8  -9    4.78    1.09
  -2   8   8    2.67    0.69
   2   8  -8    2.42    0.69
   2   8  -8    0.76    0.42
  -2   8   8    0.87    0.50
  -2  -8   8    2.43    0.87
   2  -8  -8    1.43    0.60
  -2   8   7    0.25    0.46
  -2   8   7    0.81    0.42
   2   8  -7    0.69    0.28
   2   8  -7    0.60    0.36
   2  -8  -7    0.92    0.45
  -2  -8   7    0.76    0.55
   2   8  -6   38.74    2.42
  -2   8   6   42.70    2.69
   2   8  -6   39.41    2.76
  -2   8   6   40.45    2.52
   2  -8  -6   40.93    2.52
  -2  -8   6   39.20    2.72
   2   8  -5    0.61    0.34
  -2   8   5    0.20    0.22
   2   8  -5    0.05    0.23
  -2   8   5    0.11    0.33
   2  -8  -5    0.04    0.29
  -2  -8   5    0.33    0.50
   2   8  -4    5.47    1.09
   2   8  -4    7.58    1.12
  -2   8   4    5.34    0.99
   2  -8  -4    6.58    1.09
  -2  -8   4    4.13    1.06
   2   8  -3    2.08    0.57
   2   8  -3    2.25    0.67
  -2   8   3    1.54    0.57
   2  -8  -3    2.26    0.63
  -2  -8   3    1.22    0.67
   2  -8  -3    1.22    0.46
   2   8  -2   19.09    1.47
  -2   8   2   17.77    1.53
   2   8  -2   15.64    1.57
   2  -8  -2   17.41    1.47
   2  -8  -2   20.44    1.52
  -2  -8   2   16.15    1.78
  -2   8   1    5.98    1.04
   2   8  -1    4.40    0.95
   2   8  -1    5.90    0.94
   2  -8  -1    5.52    0.89
  -2  -8   1    6.68    1.20
   2  -8  -1    4.33    0.85
   2   8   0    1.11    0.43
  -2   8   0    1.71    0.56
   2   8   0    1.84    0.53
  -2  -8   0    1.57    0.63
   2  -8   0    2.30    0.64
   2   8   1   13.66    1.72
   2   8   1   11.44    1.06
  -2   8  -1   13.00    1.50
  -2  -8  -1   11.01    1.14
   2  -8   1   11.66    1.49
  -2  -8  -1   14.14    1.58
  -2   8  -2    9.66    1.39
   2   8   2   10.85    1.54
  -2  -8  -2    8.34    1.27
   2  -8   2    8.12    1.33
  -2  -8  -2    9.72    1.17
  -2   8  -3    1.63    0.56
   2   8   3    1.81    0.64
   2  -8   3    1.19    0.56
  -2  -8  -3    1.57    0.52
  -2  -8  -3    0.98    0.47
  -2   8  -4   26.38    1.99
   2   8   4   22.92    2.07
  -2  -8  -4   30.81    2.07
  -2  -8  -4   27.31    1.89
   2  -8   4   28.68    2.31
  -2   8  -5   12.51    1.57
   2   8   5   12.34    1.77
  -2  -8  -5   12.27    1.53
   2  -8   5   13.10    1.85
   2   8   6   -0.20    0.30
  -2   8  -6   -0.03    0.29
  -2  -8  -6   -0.15    0.30
   2  -8   6    1.42    0.72
  -2   8  -7    3.93    0.93
   2   8   7    4.90    1.08
   2  -8   7    4.54    1.18
  -2  -8  -7    4.72    1.07
   2   8   8   13.49    1.83
  -2   8  -8    9.08    1.37
  -2  -8  -8   12.32    1.82
   2  -8   8   11.05    1.73
   2   8   9    0.26    0.44
  -2   8  -9    0.26    0.30
  -2  -8  -9    0.11    0.49
   2  -8   9    1.43    0.74
   2   8  10    4.64    0.82
  -2   8 -10    4.27    0.78
   2  -8  10    4.52    1.16
  -2  -8 -10    4.43    1.15
   2   9 -10   -0.05    0.33
   2   9 -10    1.35    0.55
   2  -9 -10   -0.06    0.44
  -2  -9  10   -0.01    0.54
   2   9  -9    1.09    0.40
   2   9  -9    2.38    0.66
  -2  -9   9    1.81    0.80
   2  -9  -9    1.84    0.68
   2   9  -8    1.38    0.56
   2   9  -8    1.44    0.46
  -2   9   8    1.83    0.62
   2  -9  -8    1.46    0.60
  -2  -9   8    2.33    0.97
   2   9  -7    0.31    0.27
  -2   9   7   -0.50    0.39
   2   9  -7    0.28    0.32
  -2  -9   7    0.07    0.54
   2  -9  -7   -0.28    0.28
   2   9  -6    1.46    0.55
  -2   9   6    1.81    0.65
   2   9  -6    2.43    0.60
  -2  -9   6    0.36    0.60
   2  -9  -6    1.31    0.53
  -2   9   5   20.96    1.78
   2   9  -5   21.72    1.77
   2   9  -5   19.17    1.82
  -2  -9   5   21.08    2.25
   2  -9  -5   20.00    1.71
  -2   9   4    1.08    0.52
   2   9  -4    1.09    0.51
   2   9  -4    1.79    0.51
  -2  -9   4    2.14    0.66
   2  -9  -4    1.41    0.57
   2   9  -3   13.14    1.82
   2   9  -3   14.71    1.53
  -2   9   3   13.75    1.64
  -2  -9   3   14.61    1.84
   2  -9  -3   14.14    1.49
   2  -9  -3   13.35    1.47
   2   9  -2    1.81    0.50
  -2   9   2    1.34    0.56
   2   9  -2    2.06    0.58
   2  -9  -2    2.01    0.56
  -2  -9   2    0.83    0.59
   2  -9  -2    0.84    0.47
   2   9  -1    0.24    0.27
  -2   9   1   -0.13    0.32
   2  -9  -1    0.10    0.41
  -2  -9   1   -0.48    0.29
   2   9   0   -0.18    0.27
  -2   9   0    0.26    0.35
   2   9   0    0.81    0.34
  -2  -9   0    0.24    0.35
   2  -9   0   -0.03    0.33
  -2   9  -1   31.10    2.19
   2   9   1   26.42    2.23
  -2  -9  -1   26.19    2.04
   2  -9   1   28.09    2.13
   2   9   2   12.31    1.74
  -2   9  -2    9.98    1.43
   2  -9   2   10.24    1.54
  -2  -9  -2    9.45    1.38
   2   9   3    2.11    0.63
  -2   9  -3    2.86    0.74
   2  -9   3    2.27    0.68
  -2  -9  -3    2.95    0.72
  -2  -9  -3    3.82    0.82
  -2   9  -4    2.35    0.69
   2   9   4    2.24    0.63
  -2  -9  -4    0.84    0.41
   2  -9   4    0.99    0.49
   2   9   5    2.10    0.62
  -2   9  -5    3.62    0.86
  -2  -9  -5    2.50    0.69
   2  -9   5    2.46    0.94
   2   9   6    7.63    1.24
  -2   9  -6    6.10    1.21
  -2  -9  -6    7.12    1.25
   2  -9   6    7.47    1.47
  -2   9  -7    0.48    0.41
   2   9   7    0.14    0.40
   2  -9   7    0.06    0.62
  -2  -9  -7    0.68    0.56
  -2   9  -8    9.69    1.56
   2   9   8   10.22    1.56
   2  -9   8    9.26    1.72
  -2  -9  -8    7.88    1.45
  -2   9  -9    2.83    0.52
   2   9   9    1.70    0.47
  -2  -9  -9    2.29    0.70
   2  -9   9    0.67    0.65
   2  10  -8    0.22    0.45
  -2 -10   8   -0.31    0.53
   2 -10  -8   -0.19    0.43
   2  10  -7    0.56    0.39
  -2 -10   7    0.01    0.66
   2 -10  -7    0.65    0.47
   2  10  -6    2.93    0.82
  -2  10   6    1.57    0.52
   2 -10  -6    1.61    0.59
  -2 -10   6    2.90    0.97
   2  10  -5    3.87    0.87
  -2  10   5    4.99    1.04
   2  10  -5    3.88    0.80
  -2 -10   5    4.82    1.25
   2 -10  -5    5.19    1.07
  -2  10   4   20.24    1.81
   2  10  -4   20.10    1.73
   2  10  -4   23.42    2.04
  -2 -10   4   20.28    2.24
   2 -10  -4   19.06    1.70
   2  10  -3   -0.25    0.32
   2  10  -3    1.35    0.48
  -2  10   3    0.79    0.42
  -2 -10   3   -0.28    0.36
  -2  10   2    1.40    0.52
   2  10  -2    1.83    0.56
   2  10  -2    2.25    0.66
  -2 -10   2    1.26    0.62
   2 -10  -2    1.04    0.53
   2  10  -1    3.23    0.85
  -2  10   1    2.82    0.76
  -2 -10   1    4.17    0.92
   2 -10  -1    2.64    0.72
   2  10   0    7.14    1.25
  -2  10   0    7.19    1.25
  -2 -10   0    7.69    1.30
   2 -10   0    6.17    1.16
   2  10   1    8.40    1.33
  -2  10  -1    9.86    1.45
   2 -10   1    7.82    1.36
  -2 -10  -1    6.41    1.12
  -2  10  -2   10.26    1.52
   2  10   2    9.92    1.53
   2 -10   2    9.95    1.56
  -2 -10  -2    9.13    1.34
   2  10   3    1.55    0.46
  -2  10  -3    2.98    0.82
   2 -10   3    3.32    0.76
  -2  10  -4    2.88    0.84
   2  10   4    2.84    0.66
   2 -10   4    3.81    0.85
  -2  10  -5   11.46    1.70
  -2 -10  -5   11.67    1.62
   2 -10   5    7.70    1.57
  -2  10  -6   -0.17    0.35
   2  10   6    0.29    0.28
   2 -10   6    0.42    0.69
  -2 -10  -6    0.26    0.45
  -2  10  -7   11.25    1.75
   2 -10   7   10.79    1.87
  -2 -10  -7   10.20    1.62
   2  11  -6    3.44    0.87
   2 -11  -6    2.10    0.72
  -2 -11   6    3.76    1.17
  -2  11   5    8.68    1.45
   2  11  -5    7.44    1.27
  -2 -11   5    7.99    1.40
   2  11  -4   -0.28    0.38
  -2  11   4    0.03    0.54
  -2 -11   4   -0.38    0.37
  -2  11   3   10.70    1.55
  -2 -11   3    9.65    1.51
  -2  11   2    4.50    1.02
  -2 -11   2    3.11    0.85
   2 -11  -2    6.04    1.07
  -2  11   1    4.56    1.05
  -2 -11   1    4.48    0.98
   2 -11  -1    7.10    1.24
  -2  11   0    1.12    0.58
  -2 -11   0    0.98    0.47
   2 -11   0    1.56    0.51
  -2  11  -1    3.29    0.89
   2 -11   1    2.33    0.61
  -2 -11  -1    2.06    0.68
   2  11   2    0.65    0.30
  -2  11  -2    0.42    0.40
  -2 -11  -2    0.86    0.46
   2 -11   2   -0.23    0.36
  -2  11  -3   10.32    1.62
   2 -11   3    7.12    1.28
   2  11   4    2.68    0.63
  -2  11  -4    2.17    0.80
   2 -11   4    1.43    0.58
   2  11   5    0.84    0.38
  -2  11  -5    0.58    0.56
   2 -11   5    0.86    0.43
  -2  12   3    4.61    1.06
  -2 -12   3    4.87    0.90
  -2  12   2   -0.43    0.45
  -2 -12   2    0.92    0.47
  -2  12   1   11.84    1.73
  -2 -12   1    8.55    1.35
   2 -12  -1   11.44    1.51
  -2  12   0    0.83    0.45
  -2 -12   0    0.39    0.43
   2 -12   0    0.98    0.41
  -2  12  -1    1.00    0.51
  -2 -12  -1    1.26    0.49
   2 -12   1    0.46    0.43
   2 -12   2    8.78    1.38
  -3   0  15    0.68    0.69
   3   0 -15   -0.65    0.39
  -3   0  14    8.25    1.64
   3   0 -14    7.21    1.55
   3   0 -13   -0.37    0.34
  -3   0  13    0.22    0.58
   3   0 -12   30.26    2.55
  -3   0  12   29.00    2.32
  -3   0  11    0.19    0.55
   3   0 -11   -0.04    0.21
   3   0 -11    0.51    0.25
   3   0 -10   10.40    1.51
  -3   0  10   11.25    1.52
   3   0 -10   10.42    0.94
   3   0  -9   -0.30    0.22
  -3   0   9    0.51    0.49
   3   0  -9    0.42    0.23
  -3   0   8    1.67    0.65
   3   0  -8    1.68    0.40
   3   0  -8    2.56    0.66
  -3   0   7    0.06    0.17
   3   0  -7   -0.04    0.17
   3   0  -7    0.08    0.17
  -3   0   7   -0.02    0.37
   3   0  -6   71.81    3.19
  -3   0   6   74.87    2.38
   3   0  -6   76.64    2.67
  -3   0   6   72.42    2.91
   3   0  -5    0.00    0.13
  -3   0   5   -0.13    0.16
  -3   0   5    0.09    0.27
   3   0  -5    0.02    0.13
   3   0  -4  177.26    4.92
  -3   0   4  181.52    4.96
   3   0  -4  176.73    5.79
  -3   0   4  182.56    5.20
  -3   0   3   -0.42    0.26
   3   0  -3    0.02    0.21
   3   0  -3   -0.33    0.10
  -3   0   3   -0.31    0.21
  -3   0   2  142.14    4.11
  -3   0   2  138.41    3.95
   3   0  -2  143.65    3.94
   3   0  -2  141.56    4.45
   3   0  -1   -0.05    0.06
  -3   0   1    0.17    0.15
  -3   0   1   -0.08    0.16
   3   0  -1    0.03    0.18
   3   0   0  141.51    4.12
  -3   0   0  157.79    3.84
   3   0   0  142.47    4.40
  -3   0   0  140.26    4.29
   3   0   1   -0.07    0.17
  -3   0  -1   -0.05    0.17
  -3   0  -1   -0.02    0.06
  -3   0  -1   -0.19    0.18
  -3   0  -2   78.87    2.82
   3   0   2   77.56    2.96
  -3   0  -2   81.76    2.84
  -3   0  -2   84.09    2.33
   3   0   3   -0.45    0.20
  -3   0  -3   -0.03    0.07
  -3   0  -3   -0.24    0.14
  -3   0  -3   -0.10    0.17
  -3   0  -4   23.70    1.34
  -3   0  -4   26.52    1.59
  -3   0  -4   24.96    1.47
  -3   0  -4   25.91    1.14
  -3   0  -5   -0.14    0.11
  -3   0  -5    0.18    0.22
  -3   0  -5   -0.08    0.15
  -3   0  -6   28.60    1.51
  -3   0  -6   27.66    1.90
   3   0   6   26.93    1.57
  -3   0  -6   28.29    1.74
   3   0   7    0.24    0.33
  -3   0  -7    0.33    0.26
  -3   0  -7    0.06    0.17
  -3   0  -7    0.24    0.23
   3   0   8    6.63    1.01
  -3   0  -8    7.73    1.12
  -3   0  -8    8.42    1.31
  -3   0  -9    0.17    0.27
  -3   0  -9    0.01    0.20
   3   0   9    0.71    0.51
   3   0  10    4.51    0.91
  -3   0 -10    3.37    0.86
  -3   0 -10    3.65    0.77
  -3   0 -11   -0.35    0.23
  -3   0 -11    0.04    0.31
  -3   0 -12   10.20    1.39
  -3   0 -12    7.27    1.36
  -3   0 -13    0.07    0.28
  -3   1  15   -0.49    0.64
   3   1 -15   -0.37    0.30
   3  -1 -15    0.35    0.41
  -3  -1  15   -0.18    0.53
   3   1 -14    0.18    0.33
  -3   1  14   -1.14    0.51
   3  -1 -14   -0.51    0.32
  -3  -1  14    0.16    0.66
  -3   1  13   19.07    2.23
   3   1 -13   15.31    2.17
  -3  -1  13   18.74    2.20
   3  -1 -13   16.72    2.22
   3   1 -12    2.90    0.89
  -3   1  12    3.62    1.03
   3  -1 -12    3.97    0.73
   3  -1 -12    3.24    0.94
  -3  -1  12    3.04    0.99
   3   1 -11   11.58    1.72
  -3   1  11   11.63    1.64
   3  -1 -11   13.29    1.17
  -3  -1  11   13.72    1.78
   3  -1 -11   12.19    1.75
   3   1 -10   27.12    2.19
  -3   1  10   24.27    2.01
  -3  -1  10   26.85    2.06
   3  -1 -10   24.54    2.04
   3  -1 -10   20.78    1.47
  -3   1   9    4.14    1.02
   3   1  -9    3.35    0.83
   3   1  -9    3.87    0.59
   3  -1  -9    3.27    0.79
   3  -1  -9    3.79    0.70
  -3  -1   9    3.77    0.90
   3   1  -8   11.75    0.82
   3   1  -8    6.91    1.12
  -3   1   8   10.12    1.32
   3  -1  -8    9.67    1.00
   3  -1  -8    8.34    1.17
  -3  -1   8    7.77    1.14
   3   1  -7  113.62    4.69
  -3   1   7  109.92    4.16
   3   1  -7  117.45    3.55
   3  -1  -7  112.50    4.53
  -3  -1   7  108.07    4.09
   3  -1  -7  115.24    3.88
  -3  -1   7  113.42    3.59
   3   1  -6    1.50    0.34
  -3   1   6    1.72    0.22
  -3   1   6    2.01    0.60
   3   1  -6    1.18    0.41
  -3  -1   6    1.11    0.46
   3  -1  -6    1.25    0.39
  -3  -1   6    1.71    0.40
   3  -1  -6    1.48    0.43
   3   1  -5  102.96    2.98
   3   1  -5   95.79    3.84
  -3   1   5   96.12    3.48
   3  -1  -5   96.04    3.64
  -3  -1   5   96.27    3.12
  -3  -1   5   98.21    3.41
   3  -1  -5  100.13    3.28
  -3   1   4    0.23    0.17
  -3   1   4    0.45    0.35
   3   1  -4    0.17    0.14
   3   1  -4    0.02    0.09
  -3  -1   4   -0.04    0.26
   3  -1  -4    0.26    0.23
   3  -1  -4    0.07    0.12
  -3  -1   4    0.07    0.23
   3   1  -3    0.70    0.21
  -3   1   3    0.36    0.22
  -3   1   3    1.20    0.41
   3   1  -3    0.29    0.20
  -3  -1   3    0.50    0.32
  -3  -1   3    0.21    0.30
   3  -1  -3    0.59    0.27
   3  -1  -3    0.31    0.16
   3   1  -2   25.29    1.03
  -3   1   2   25.78    1.25
  -3   1   2   24.57    1.13
   3   1  -2   23.15    1.29
   3  -1  -2   23.51    1.04
  -3  -1   2   24.27    1.04
   3  -1  -2   24.41    1.15
  -3  -1   2   24.19    1.24
   3   1  -1   26.11    1.33
  -3   1   1   27.46    1.29
   3   1  -1   30.04    1.20
  -3   1   1   31.38    1.26
   3  -1  -1   28.67    1.27
   3  -1  -1   28.70    1.06
  -3  -1   1   30.60    1.02
  -3   1   0    1.20    0.35
   3   1   0    0.85    0.29
  -3   1   0    1.22    0.27
   3  -1   0    1.17    0.36
   3  -1   0    1.08    0.18
  -3  -1   0    1.01    0.30
  -3  -1   0    1.25    0.39
  -3   1  -1   14.51    0.74
   3   1   1   13.31    0.93
  -3   1  -1   12.62    0.89
   3  -1   1   14.33    0.77
  -3  -1  -1   14.94    0.99
  -3  -1  -1   12.65    0.87
   3  -1   1   13.45    0.90
  -3   1  -2   14.02    0.75
  -3   1  -2   12.13    0.92
  -3   1  -2   13.70    0.82
  -3   1  -2   14.36    0.97
   3   1   2   13.06    0.59
   3   1   2   12.59    1.00
  -3  -1  -2   12.08    0.91
  -3  -1  -2   11.71    0.90
  -3   1  -3    0.62    0.19
  -3   1  -3    0.41    0.23
   3   1   3    0.32    0.29
   3   1   3    0.51    0.21
  -3   1  -3    0.63    0.31
  -3   1  -3    0.44    0.17
  -3  -1  -3    0.54    0.30
  -3  -1  -3    0.42    0.24
   3   1   4   -0.01    0.25
  -3   1  -4   -0.21    0.08
  -3   1  -4   -0.04    0.19
  -3   1  -4    0.12    0.17
   3   1   4    0.02    0.17
  -3   1  -4    0.04    0.12
  -3  -1  -4    0.02    0.21
  -3  -1  -4    0.16    0.17
  -3   1  -5    1.27    0.30
  -3   1  -5    0.97    0.36
   3   1   5    1.55    0.52
  -3   1  -5    1.16    0.35
  -3   1  -5    1.96    0.42
   3   1   5    1.85    0.42
  -3  -1  -5    1.37    0.44
  -3  -1  -5    1.70    0.38
  -3   1  -6    2.63    0.52
   3   1   6    3.38    0.60
  -3   1  -6    3.42    0.65
   3   1   6    2.59    0.74
  -3   1  -6    2.96    0.65
  -3   1  -6    2.80    0.49
  -3  -1  -6    2.28    0.47
  -3  -1  -6    2.79    0.64
  -3   1  -7   48.53    2.45
  -3   1  -7   47.99    2.21
   3   1   7   49.83    2.24
  -3   1  -7   47.65    2.68
  -3  -1  -7   48.50    2.53
  -3  -1  -7   48.12    2.10
  -3   1  -8    0.49    0.26
  -3   1  -8    0.01    0.24
   3   1   8    1.18    0.47
  -3   1  -8    0.56    0.24
  -3  -1  -8    0.10    0.22
   3  -1   8    0.64    0.46
  -3  -1  -8    0.05    0.23
  -3   1  -9   25.48    2.06
   3   1   9   27.54    1.82
  -3   1  -9   27.93    1.91
   3  -1   9   28.14    2.02
  -3  -1  -9   28.05    1.98
  -3  -1  -9   25.43    2.22
  -3   1 -10    0.93    0.38
  -3   1 -10    1.65    0.37
   3  -1  10    0.69    0.58
  -3  -1 -10    2.84    0.65
   3   1  11   -0.78    0.82
  -3   1 -11   -0.01    0.27
  -3  -1 -11   -0.50    0.31
   3  -1  11    1.09    0.61
   3   1  12    0.77    0.73
  -3   1 -12    0.37    0.29
  -3  -1 -12   -0.02    0.35
  -3   1 -13    7.14    1.31
   3   1  13    7.46    1.73
  -3  -1 -13    7.50    1.21
   3   2 -14    2.03    0.46
  -3   2  14    2.34    0.93
   3  -2 -14    1.55    0.81
  -3  -2  14    3.41    1.16
   3   2 -13    0.15    0.22
  -3   2  13    0.53    0.67
   3  -2 -13    0.47    0.38
  -3  -2  13    1.23    0.77
   3  -2 -13    0.41    0.31
   3   2 -12   12.41    1.85
  -3   2  12   12.78    1.84
  -3  -2  12   10.56    1.69
   3  -2 -12   11.46    1.74
   3  -2 -12   13.06    1.43
  -3   2  11    1.99    0.84
   3   2 -11    3.32    0.86
   3  -2 -11    2.14    0.73
  -3  -2  11    1.62    0.68
   3  -2 -11    3.22    0.72
  -3   2  10    7.97    1.38
   3   2 -10    8.14    1.34
   3  -2 -10   10.44    1.51
   3  -2 -10    8.64    1.11
  -3  -2  10    8.02    1.37
  -3   2   9   13.38    1.59
   3   2  -9   10.39    1.48
   3  -2  -9   12.96    1.15
  -3  -2   9   12.18    1.55
   3  -2  -9   13.05    1.62
   3   2  -8    7.54    1.19
  -3   2   8    8.65    1.31
  -3  -2   8    7.37    1.15
   3  -2  -8    9.90    1.12
  -3  -2   8    8.96    0.94
   3  -2  -8    8.22    1.16
  -3   2   7   38.32    2.26
   3   2  -7   41.08    2.49
   3   2  -7   43.70    1.57
  -3  -2   7   43.12    2.34
   3  -2  -7   39.43    2.06
   3  -2  -7   40.40    2.31
  -3  -2   7   40.51    1.92
   3   2  -6   28.38    1.93
  -3   2   6   29.06    1.83
   3   2  -6   31.59    1.19
   3  -2  -6   28.85    1.66
  -3  -2   6   31.55    1.59
  -3  -2   6   30.94    1.81
   3  -2  -6   30.30    1.79
   3   2  -5   15.14    1.29
  -3   2   5   15.24    1.28
   3   2  -5   17.44    0.76
  -3   2   5   16.35    0.64
   3  -2  -5   16.08    1.14
   3  -2  -5   15.11    1.09
  -3  -2   5   16.47    1.10
  -3  -2   5   16.48    1.21
  -3   2   4   80.77    3.15
   3   2  -4   85.27    3.53
   3   2  -4   87.80    2.41
  -3   2   4   88.07    2.53
  -3  -2   4   89.42    3.10
   3  -2  -4   85.80    3.01
  -3  -2   4   85.12    3.02
   3  -2  -4   88.68    3.16
   3   2  -3   27.80    1.60
  -3   2   3   26.43    1.13
  -3   2   3   25.27    1.46
   3   2  -3   28.67    0.99
   3  -2  -3   27.20    1.35
  -3  -2   3   26.94    1.42
  -3  -2   3   29.24    1.38
   3  -2  -3   26.66    1.25
  -3   2   2   47.04    1.91
   3   2  -2   43.82    2.07
  -3   2   2   44.41    1.68
   3   2  -2   45.15    1.49
   3  -2  -2   42.66    1.76
   3  -2  -2   45.36    1.57
  -3  -2   2   40.52    1.86
  -3   2   1  250.28    6.77
   3   2  -1  232.63    7.59
   3   2  -1  249.08    6.19
  -3   2   1  270.13    6.80
  -3  -2   1  242.59    6.93
  -3  -2   1  247.93    6.52
   3  -2  -1  247.04    6.64
  -3   2   0  104.42    3.12
   3   2   0   93.74    3.53
  -3   2   0   96.49    3.20
   3   2   0   97.66    2.51
  -3  -2   0  100.55    3.10
   3  -2   0   97.09    3.09
  -3  -2   0   98.53    3.32
  -3   2  -1   27.30    1.25
  -3   2  -1   26.67    0.97
  -3   2  -1   25.34    1.34
   3   2   1   23.52    1.44
  -3  -2  -1   24.81    1.28
   3  -2   1   21.89    1.20
  -3  -2  -1   27.42    1.44
  -3   2  -2   24.89    1.22
   3   2   2   24.04    0.83
  -3   2  -2   23.25    1.32
   3   2   2   21.78    1.44
  -3   2  -2   24.75    1.11
  -3  -2  -2   25.59    1.39
  -3  -2  -2   24.01    1.34
   3  -2   2   23.79    1.25
   3   2   3   22.94    0.94
  -3   2  -3   23.43    1.34
  -3   2  -3   22.30    1.20
  -3   2  -3   21.04    1.15
   3   2   3   21.12    1.49
  -3  -2  -3   21.81    1.35
  -3  -2  -3   23.77    1.33
  -3   2  -4    2.65    0.49
  -3   2  -4    2.39    0.51
  -3   2  -4    4.03    0.58
   3   2   4    3.87    0.48
  -3   2  -4    3.12    0.57
   3   2   4    3.10    0.71
  -3  -2  -4    3.87    0.61
  -3  -2  -4    3.98    0.71
  -3   2  -5   42.85    2.06
   3   2   5   42.38    2.59
   3   2   5   42.53    1.77
  -3   2  -5   44.44    2.20
  -3   2  -5   42.69    1.93
  -3   2  -5   44.13    2.14
  -3  -2  -5   42.71    1.95
  -3  -2  -5   47.44    2.30
  -3   2  -6   45.06    2.24
  -3   2  -6   44.67    2.16
  -3   2  -6   48.31    2.46
   3   2   6   48.09    2.02
  -3   2  -6   46.28    2.10
   3   2   6   42.75    2.77
  -3  -2  -6   45.61    2.03
  -3  -2  -6   43.53    2.37
  -3   2  -7   23.09    1.47
   3   2   7   21.19    1.37
  -3   2  -7   23.56    1.59
  -3   2  -7   23.21    1.47
   3   2   7   25.67    2.21
  -3   2  -7   23.65    1.73
  -3  -2  -7   24.40    1.77
  -3   2  -8   23.74    1.53
  -3   2  -8   22.56    1.65
   3   2   8   25.03    2.33
  -3   2  -8   23.49    1.84
  -3  -2  -8   22.35    1.78
   3  -2   8   22.71    1.74
   3   2   9    3.24    1.09
  -3   2  -9    4.10    0.73
  -3   2  -9    3.79    0.79
  -3  -2  -9    4.16    0.87
   3  -2   9    4.02    0.93
  -3   2 -10   -0.04    0.19
   3   2  10   -0.89    0.53
  -3  -2 -10   -0.03    0.32
   3  -2  10   -0.09    0.46
   3   2  11    0.08    0.72
  -3   2 -11   -0.01    0.22
  -3  -2 -11    0.07    0.29
   3  -2  11    0.75    0.48
   3   2  12    2.69    1.16
  -3   2 -12    2.40    0.62
   3  -2  12    3.25    1.01
  -3  -2 -12    3.07    0.65
   3   2  13    0.84    0.97
  -3   2 -13    0.62    0.37
  -3  -2 -13    2.57    0.55
   3   3 -14   -0.02    0.27
  -3   3  14    0.42    0.72
   3  -3 -14    1.36    0.45
   3  -3 -14    0.56    0.55
  -3  -3  14    0.53    0.69
   3   3 -13    0.31    0.24
  -3   3  13    0.97    0.71
   3  -3 -13    1.00    0.31
  -3  -3  13    1.32    0.83
   3  -3 -13    0.16    0.37
  -3   3  12    6.26    1.39
   3   3 -12    7.23    1.36
   3  -3 -12    5.13    1.20
   3  -3 -12    5.60    0.98
  -3  -3  12    4.67    1.16
   3   3 -11   39.17    2.96
  -3   3  11   41.84    2.88
   3  -3 -11   39.42    2.40
  -3  -3  11   47.79    3.03
   3  -3 -11   43.18    3.02
  -3   3  10    1.70    0.85
   3   3 -10    0.74    0.42
   3  -3 -10    0.99    0.52
   3  -3 -10    0.74    0.33
  -3  -3  10    2.02    0.73
   3   3  -9    0.22    0.23
  -3   3   9   -0.84    0.49
  -3  -3   9    0.37    0.48
   3  -3  -9    0.11    0.27
  -3  -3   9    0.17    0.34
   3  -3  -9    0.21    0.29
  -3   3   8   -0.40    0.56
   3   3  -8   -0.07    0.17
   3  -3  -8   -0.24    0.21
  -3  -3   8    0.37    0.41
  -3  -3   8    0.18    0.36
   3  -3  -8    0.32    0.29
  -3   3   7   12.04    1.46
   3   3  -7   11.40    1.47
  -3  -3   7   12.15    1.39
   3  -3  -7   12.57    1.27
  -3  -3   7   12.18    1.13
   3  -3  -7   11.63    1.16
  -3   3   6    3.42    0.83
   3   3  -6    2.65    0.67
  -3  -3   6    3.13    0.70
   3  -3  -6    3.15    0.63
   3  -3  -6    2.73    0.63
  -3  -3   6    2.43    0.61
  -3   3   5  185.41    6.13
   3   3  -5  196.99    6.91
   3   3  -5  191.87    5.69
   3  -3  -5  197.06    5.98
   3  -3  -5  195.88    6.41
  -3  -3   5  196.56    6.03
   3  -3  -5  201.10    5.18
   3   3  -4   17.73    1.39
   3   3  -4   16.59    1.03
  -3   3   4   20.29    1.39
   3  -3  -4   19.42    0.95
   3  -3  -4   17.64    1.13
   3  -3  -4   17.69    1.21
  -3  -3   4   17.51    1.25
   3   3  -3   60.94    2.80
  -3   3   3   61.07    2.05
   3   3  -3   64.24    1.75
   3   3  -3   59.10    2.12
  -3   3   3   58.31    2.49
   3  -3  -3   56.93    2.25
  -3  -3   3   60.13    2.52
   3  -3  -3   58.98    2.35
   3   3  -2   -0.18    0.08
  -3   3   2    0.16    0.13
   3   3  -2    0.09    0.12
  -3   3   2   -0.03    0.08
  -3   3   2   -0.23    0.18
  -3  -3   2   -0.19    0.27
   3  -3  -2    0.00    0.21
  -3  -3   2    0.27    0.12
   3   3  -1  174.07    4.56
   3   3  -1  177.00    5.86
  -3   3   1  172.29    5.07
  -3   3   1  167.62    4.98
  -3   3   1  177.14    4.88
  -3  -3   1  168.42    4.73
  -3  -3   1  171.66    5.26
   3  -3  -1  162.71    4.88
   3   3   0   31.14    1.08
  -3   3   0   30.06    1.49
   3   3   0   29.20    1.71
  -3   3   0   30.66    1.50
   3  -3   0   30.21    1.42
  -3  -3   0   30.88    1.37
  -3  -3   0   28.94    1.59
   3   3   1   25.54    1.62
  -3   3  -1   29.33    1.04
  -3   3  -1   28.71    1.49
  -3   3  -1   25.07    1.36
   3   3   1   26.95    0.93
   3  -3   1   26.51    1.34
  -3  -3  -1   26.40    1.38
  -3  -3  -1   27.50    1.52
   3   3   2   35.69    1.18
  -3   3  -2   34.18    1.64
  -3   3  -2   35.53    1.74
  -3   3  -2   35.52    1.41
   3   3   2   32.89    1.93
  -3  -3  -2   37.31    1.79
   3  -3   2   33.54    1.55
  -3  -3  -2   32.63    1.64
   3   3   3    0.22    0.32
   3   3   3    0.19    0.16
  -3   3  -3   -0.12    0.13
  -3   3  -3    0.27    0.10
  -3   3  -3    0.28    0.21
   3  -3   3    0.09    0.30
  -3  -3  -3   -0.07    0.17
  -3  -3  -3    0.19    0.22
   3   3   4    0.34    0.24
  -3   3  -4   -0.02    0.13
  -3   3  -4    0.14    0.11
   3   3   4    0.14    0.31
  -3   3  -4   -0.08    0.15
  -3  -3  -4   -0.25    0.18
  -3  -3  -4   -0.05    0.20
   3  -3   4    0.25    0.30
  -3   3  -5   72.57    2.94
  -3   3  -5   72.00    2.97
   3   3   5   69.33    2.51
  -3   3  -5   70.59    2.80
  -3  -3  -5   67.40    2.73
  -3  -3  -5   64.62    2.99
  -3   3  -6    0.47    0.19
  -3   3  -6    0.66    0.30
   3   3   6    0.65    0.36
   3   3   6    0.77    0.55
  -3  -3  -6    0.72    0.25
  -3  -3  -6    0.69    0.33
  -3   3  -7   17.52    1.30
  -3   3  -7   15.04    1.34
   3   3   7   16.49    2.04
  -3   3  -7   15.00    1.26
   3  -3   7   17.09    1.54
  -3  -3  -7   16.07    1.43
   3   3   8    0.20    0.56
  -3   3  -8    0.32    0.22
  -3   3  -8   -0.05    0.24
  -3  -3  -8    0.29    0.34
   3  -3   8    1.31    0.62
   3   3   9    1.99    0.90
  -3   3  -9    2.86    0.59
  -3   3  -9    1.45    0.44
  -3  -3  -9    1.21    0.48
   3  -3   9    1.22    0.56
  -3   3 -10    2.81    0.66
   3   3  10    2.67    1.12
   3  -3  10    2.61    0.85
  -3  -3 -10    2.84    0.78
  -3   3 -11    1.13    0.44
   3   3  11    1.55    1.05
  -3  -3 -11    1.56    0.59
   3  -3  11    0.77    0.56
   3   3  12    0.46    0.82
  -3   3 -12    0.84    0.33
   3  -3  12    0.05    0.59
  -3  -3 -12    0.30    0.35
  -3   3 -13    0.26    0.30
   3   3  13    0.38    0.85
  -3  -3 -13    0.21    0.42
   3  -3  13    0.08    0.57
  -3   4  14    2.20    0.98
   3   4 -14    1.66    0.47
   3  -4 -14    1.75    0.48
   3  -4 -14    1.43    0.64
  -3  -4  14    2.28    0.95
  -3   4  13    1.48    0.90
   3   4 -13    0.49    0.37
   3  -4 -13    0.94    0.38
   3  -4 -13    0.02    0.44
  -3  -4  13   -0.62    0.59
  -3   4  12    7.06    1.49
   3   4 -12    3.96    0.95
  -3  -4  12    4.28    1.15
   3  -4 -12    4.58    1.18
   3  -4 -12    5.25    0.92
   3   4 -11    3.61    0.96
  -3   4  11    3.69    1.08
   3  -4 -11    3.32    0.76
  -3  -4  11    4.07    1.04
   3  -4 -11    3.22    0.91
   3   4 -10   28.92    2.49
  -3   4  10   32.92    2.50
  -3  -4  10   33.17    2.45
   3  -4 -10   32.64    2.57
   3  -4 -10   33.38    2.16
   3   4  -9    2.20    0.71
  -3   4   9    2.84    0.94
  -3  -4   9    2.55    0.78
  -3  -4   9    3.18    0.81
   3  -4  -9    1.47    0.53
   3  -4  -9    1.98    0.69
   3   4  -8   14.15    1.80
  -3   4   8   17.25    1.88
  -3  -4   8   18.59    1.50
   3  -4  -8   17.03    1.61
   3  -4  -8   16.48    1.41
  -3  -4   8   18.70    1.70
   3   4  -7    0.61    0.31
   3   4  -7    0.82    0.38
  -3   4   7   -0.02    0.53
   3  -4  -7    0.68    0.35
  -3  -4   7    0.84    0.50
   3  -4  -7    0.31    0.26
  -3   4   6   33.48    2.16
   3   4  -6   30.26    1.74
   3   4  -6   36.25    2.35
   3  -4  -6   30.89    1.90
  -3  -4   6   32.16    1.98
   3  -4  -6   32.20    1.99
   3   4  -5    2.84    0.56
   3   4  -5    2.53    0.64
  -3   4   5    3.50    0.79
  -3   4   5    2.58    0.69
   3  -4  -5    4.35    0.46
  -3  -4   5    3.27    0.77
   3  -4  -5    3.63    0.75
  -3   4   4  160.39    5.27
  -3   4   4  149.71    5.13
   3   4  -4  153.76    5.76
   3   4  -4  152.66    4.73
  -3  -4   4  157.31    5.23
   3  -4  -4  160.04    4.59
   3  -4  -4  143.07    4.90
  -3   4   3   11.75    1.06
  -3   4   3   12.83    0.87
   3   4  -3   13.24    0.55
   3   4  -3   11.11    1.12
   3   4  -3   12.11    0.86
   3  -4  -3   13.51    0.95
  -3  -4   3   14.11    1.19
   3  -4  -3   12.83    1.04
   3   4  -2   69.36    2.39
  -3   4   2   71.62    2.44
   3   4  -2   66.89    3.10
  -3   4   2   66.25    2.73
   3  -4  -2   64.80    2.59
   3  -4  -2   70.76    2.70
  -3  -4   2   64.64    2.85
  -3  -4   2   71.21    2.19
  -3   4   1    4.54    0.35
   3   4  -1    5.07    0.46
   3   4  -1    4.37    0.75
  -3   4   1    4.90    0.74
  -3  -4   1    4.87    0.82
   3  -4  -1    4.12    0.61
  -3  -4   1    4.74    0.51
   3  -4  -1    3.66    0.70
   3   4   0   74.04    2.32
  -3   4   0   73.20    2.83
   3   4   0   71.54    3.22
  -3   4   0   75.61    2.38
  -3  -4   0   72.45    2.57
  -3  -4   0   76.41    2.99
   3  -4   0   71.95    2.61
   3   4   1    0.43    0.31
  -3   4  -1   -0.02    0.19
  -3   4  -1    0.05    0.05
   3   4   1    0.04    0.11
  -3  -4  -1   -0.28    0.25
  -3  -4  -1    0.05    0.17
   3  -4   1    0.15    0.22
   3   4   2  120.91    3.41
  -3   4  -2  125.38    4.15
   3   4   2  123.89    4.78
  -3   4  -2  123.35    3.88
  -3  -4  -2  116.91    4.02
  -3  -4  -2  114.16    4.10
   3  -4   2  119.43    3.77
   3   4   3    0.46    0.17
  -3   4  -3    0.33    0.11
  -3   4  -3    0.42    0.25
   3   4   3    0.53    0.42
   3  -4   3    0.32    0.29
  -3  -4  -3    0.73    0.33
  -3  -4  -3    0.56    0.31
   3  -4   3   -0.01    0.39
  -3   4  -4   53.29    2.45
   3   4   4   55.75    3.02
  -3   4  -4   57.33    2.40
   3   4   4   55.73    2.04
  -3  -4  -4   55.63    2.65
   3  -4   4   50.12    2.77
  -3  -4  -4   55.73    2.44
   3  -4   4   54.19    2.21
   3   4   5    0.89    0.50
  -3   4  -5    0.60    0.19
  -3   4  -5    0.75    0.34
   3  -4   5    0.56    0.35
  -3  -4  -5    0.58    0.38
   3  -4   5    1.01    0.53
  -3  -4  -5    0.11    0.22
  -3   4  -6    7.29    1.00
  -3   4  -6    7.89    1.01
   3   4   6    8.39    1.31
   3  -4   6    7.67    0.90
  -3  -4  -6    6.41    1.09
   3  -4   6    6.80    1.20
   3   4   7    1.35    0.66
  -3   4  -7    0.27    0.23
  -3   4  -7    0.08    0.14
   3  -4   7   -0.18    0.43
  -3   4  -8    0.84    0.33
  -3   4  -8    0.75    0.27
   3   4   8    1.88    0.76
  -3  -4  -8    0.67    0.43
   3  -4   8    0.05    0.52
   3   4  10    3.83    1.85
  -3   4 -10   10.38    1.49
  -3   4 -10   10.42    1.32
  -3  -4 -10    9.93    1.54
   3   4  11    0.46    0.80
  -3   4 -11    0.13    0.23
   3  -4  11    0.27    0.56
  -3  -4 -11    0.80    0.35
  -3   4 -12    0.49    0.32
   3   4  12    0.17    0.80
  -3  -4 -12    1.08    0.43
   3  -4  12    1.08    0.71
  -3   5  13    1.68    0.64
  -3   5  13    1.90    0.86
   3   5 -13    1.97    0.54
  -3  -5  13    1.73    0.87
   3  -5 -13    2.02    0.44
  -3   5  12    0.25    0.67
   3   5 -12    0.51    0.26
  -3   5  12    1.23    0.59
  -3  -5  12    0.75    0.43
   3  -5 -12    1.35    0.38
  -3   5  11    6.02    1.36
   3   5 -11    6.74    1.32
  -3   5  11    6.14    1.40
   3  -5 -11    7.39    1.17
  -3  -5  11    8.74    1.48
   3   5 -10    0.61    0.37
  -3   5  10    1.53    0.68
  -3   5  10    3.02    1.00
  -3  -5  10    1.98    0.65
   3  -5 -10    1.21    0.46
  -3  -5  10    2.86    0.81
  -3   5   9   -1.01    0.50
   3   5  -9    0.45    0.26
  -3   5   9    0.97    0.69
   3  -5  -9   -0.29    0.22
  -3  -5   9   -0.44    0.23
  -3  -5   9    0.37    0.47
  -3   5   8   24.70    2.11
   3   5  -8   21.60    1.99
   3   5  -8   24.75    1.74
  -3   5   8   22.98    2.14
   3  -5  -8   24.17    1.79
  -3  -5   8   22.21    1.84
   3   5  -7   23.75    2.04
  -3   5   7   22.77    1.98
  -3   5   7   24.95    2.00
   3   5  -7   26.59    1.74
   3  -5  -7   25.59    1.82
  -3  -5   7   27.56    1.99
   3   5  -6    1.55    0.54
  -3   5   6    1.90    0.66
   3   5  -6    2.16    0.53
  -3   5   6    1.74    0.70
   3  -5  -6    3.15    0.75
  -3  -5   6    1.49    0.67
   3   5  -5   50.99    2.37
   3   5  -5   57.08    3.05
  -3   5   5   49.29    2.66
  -3   5   5   55.25    2.76
  -3  -5   5   50.13    2.72
   3  -5  -5   55.21    2.03
   3  -5  -5   52.62    2.64
   3   5  -4   13.86    1.06
  -3   5   4   15.40    1.13
  -3   5   4   13.47    1.24
   3   5  -4   13.19    1.31
   3  -5  -4   14.83    1.02
  -3  -5   4   14.35    1.48
   3  -5  -4   12.84    1.27
  -3   5   3    3.12    0.53
   3   5  -3    3.03    0.68
  -3   5   3    2.36    0.60
   3   5  -3    2.54    0.51
  -3  -5   3    2.01    0.64
   3  -5  -3    2.28    0.54
   3  -5  -3    2.39    0.61
   3   5  -2  119.79    4.75
  -3   5   2  115.52    3.86
  -3   5   2  113.06    4.12
   3   5  -2  113.88    3.70
  -3  -5   2  117.56    3.41
  -3  -5   2  117.89    4.33
   3  -5  -2  111.68    3.95
   3  -5  -2  112.56    4.04
  -3   5   1   11.18    0.71
   3   5  -1   10.92    1.14
  -3   5   1   10.37    1.13
   3   5  -1   11.35    0.80
  -3  -5   1   10.74    1.24
  -3  -5   1   10.73    0.77
   3  -5  -1   11.44    1.17
   3  -5  -1   12.72    1.01
   3   5   0    0.17    0.25
  -3   5   0    0.07    0.08
  -3   5   0    0.01    0.20
   3   5   0    0.34    0.15
  -3  -5   0    0.13    0.15
  -3  -5   0    0.06    0.38
   3  -5   0    0.24    0.24
   3  -5   0    0.91    0.44
  -3   5  -1  110.01    3.45
   3   5   1  100.00    3.17
  -3   5  -1   99.34    3.75
   3   5   1  103.13    4.36
   3  -5   1  103.38    4.09
  -3  -5  -1  102.61    3.90
  -3  -5  -1  104.54    3.59
   3  -5   1   97.94    3.39
  -3   5  -2   46.93    2.34
  -3   5  -2   52.27    2.05
   3   5   2   49.58    2.75
   3   5   2   49.87    1.86
  -3  -5  -2   50.30    2.43
   3  -5   2   49.68    2.66
  -3  -5  -2   47.54    2.28
   3  -5   2   48.18    2.03
  -3   5  -3    0.10    0.09
   3   5   3    0.37    0.40
  -3   5  -3    0.12    0.19
   3   5   3    0.15    0.16
  -3  -5  -3    0.12    0.28
   3  -5   3    0.13    0.44
   3  -5   3    0.65    0.30
  -3  -5  -3    0.18    0.29
  -3   5  -4   15.60    1.26
   3   5   4   14.55    1.50
  -3   5  -4   17.56    1.17
  -3  -5  -4   17.29    1.43
   3  -5   4   16.61    1.73
   3  -5   4   16.64    1.09
  -3  -5  -4   13.99    1.15
  -3   5  -5   14.00    1.11
  -3   5  -5   14.44    1.24
   3   5   5   13.28    1.75
  -3  -5  -5   15.67    1.59
  -3  -5  -5   15.80    1.20
   3  -5   5   12.89    1.64
  -3   5  -6    0.81    0.27
  -3   5  -6    0.58    0.29
   3   5   6    0.59    0.45
   3  -5   6   -0.25    0.54
  -3  -5  -6    0.68    0.48
  -3   5  -7    3.90    0.73
   3   5   7    4.72    1.05
  -3   5  -7    4.91    0.87
   3  -5   7    4.75    1.14
  -3  -5  -7    3.93    0.96
  -3   5  -8    2.85    0.63
   3   5   8    4.53    1.15
  -3   5  -8    2.47    0.55
  -3  -5  -8    2.06    0.68
   3  -5   8    2.72    0.90
  -3   5  -9    0.34    0.26
   3  -5   9    0.48    0.56
  -3  -5  -9    0.21    0.31
   3   5  10   -0.09    0.66
  -3   5 -10    0.97    0.31
   3  -5  10    2.30    0.77
  -3  -5 -10    0.48    0.36
   3   5  11    1.95    0.57
  -3   5 -11    0.67    0.31
  -3  -5 -11    0.59    0.37
   3   5  12    1.64    0.54
  -3  -5 -12    0.16    0.41
   3  -5  12   -0.42    0.53
   3   6 -13    1.62    0.49
  -3   6  13    3.54    1.05
  -3   6  13    2.60    0.93
  -3  -6  13    1.96    0.52
   3  -6 -13    3.29    0.56
  -3   6  12    6.33    1.43
   3   6 -12    2.87    0.67
  -3   6  12    3.57    1.03
   3  -6 -12    4.21    0.80
  -3  -6  12    2.55    0.63
  -3   6  11    0.49    0.63
  -3   6  11    0.95    0.66
   3   6 -11    0.68    0.28
   3  -6 -11    0.21    0.31
  -3  -6  11    1.02    0.44
  -3   6  10    0.84    0.53
  -3   6  10    0.43    0.44
   3   6 -10    0.11    0.20
   3  -6 -10    0.12    0.25
  -3  -6  10    0.44    0.60
  -3  -6  10    0.92    0.48
   3   6  -9    0.30    0.30
  -3   6   9    1.22    0.68
   3   6  -9    0.62    0.47
  -3   6   9    0.22    0.40
  -3  -6   9    0.70    0.58
   3  -6  -9    0.77    0.35
  -3   6   8    4.70    1.07
   3   6  -8    4.19    0.94
  -3   6   8    4.82    1.16
   3   6  -8    4.41    0.86
  -3  -6   8    5.13    1.11
   3  -6  -8    4.45    0.93
   3   6  -6   35.28    2.48
  -3   6   6   37.03    2.34
   3   6  -6   33.43    2.02
  -3  -6   6   35.25    2.39
   3  -6  -6   35.97    2.26
   3   6  -5   11.66    1.21
  -3   6   5   11.62    1.10
   3   6  -5    8.66    1.37
  -3   6   5   12.51    1.43
   3  -6  -5   12.58    1.38
  -3  -6   5   11.39    1.52
   3   6  -4    0.65    0.41
  -3   6   4    0.93    0.35
  -3   6   4    0.53    0.45
   3   6  -4    0.63    0.32
  -3  -6   4    0.48    0.57
   3  -6  -4    1.14    0.39
   3  -6  -4    0.72    0.42
   3   6  -3   17.81    1.23
   3   6  -3   16.71    1.55
  -3   6   3   16.87    1.37
  -3   6   3   17.22    1.19
   3  -6  -3   18.70    1.32
  -3  -6   3   16.96    1.58
   3  -6  -3   16.03    1.33
  -3   6   2    4.44    0.82
   3   6  -2    2.86    0.71
   3   6  -2    3.87    0.62
  -3   6   2    3.49    0.53
   3  -6  -2    4.37    0.80
  -3  -6   2    4.08    0.94
   3  -6  -2    3.29    0.68
  -3   6   1   72.44    2.70
  -3   6   1   66.56    3.04
   3   6  -1   72.92    2.69
   3   6  -1   69.07    3.48
   3  -6  -1   68.44    2.86
  -3  -6   1   71.73    3.34
   3  -6  -1   74.66    3.25
  -3  -6   1   70.87    2.53
  -3   6   0   62.85    2.87
   3   6   0   61.40    2.37
   3   6   0   60.57    3.18
   3  -6   0   61.89    2.56
   3  -6   0   62.30    3.04
  -3  -6   0   60.32    2.44
  -3  -6   0   63.07    3.03
  -3   6  -1   33.45    1.99
   3   6   1   33.78    1.59
   3   6   1   33.47    2.28
   3  -6   1   35.73    1.76
  -3  -6  -1   35.10    2.12
   3  -6   1   32.06    2.14
  -3  -6  -1   32.96    1.79
  -3   6  -2   64.61    2.94
   3   6   2   60.36    2.29
   3   6   2   57.43    3.20
   3  -6   2   60.15    2.38
  -3  -6  -2   59.78    2.86
   3  -6   2   58.19    3.10
  -3  -6  -2   58.49    2.68
   3   6   3    5.50    1.15
  -3   6  -3    4.51    0.81
  -3  -6  -3    5.43    0.88
  -3  -6  -3    3.85    0.78
   3  -6   3    4.25    1.04
   3   6   4   11.19    1.66
  -3   6  -4   10.44    1.27
  -3  -6  -4    9.78    1.15
  -3  -6  -4   11.61    1.37
   3  -6   4   11.60    1.62
  -3   6  -5   16.28    1.41
   3   6   5   17.62    2.10
  -3  -6  -5   17.69    1.76
  -3  -6  -5   17.05    1.32
   3  -6   5   14.18    1.81
   3   6   6    5.37    1.16
  -3   6  -6    3.84    0.78
  -3  -6  -6    5.26    1.11
   3  -6   6    4.98    1.19
  -3   6  -7   14.01    1.55
   3   6   7   14.52    2.05
  -3  -6  -7   13.98    1.79
   3  -6   7   12.17    1.78
  -3   6  -8   11.71    1.49
   3   6   8   14.64    2.09
   3  -6   8   13.14    1.83
  -3  -6  -8   15.23    1.92
   3   6   9    2.36    0.80
  -3   6  -9    2.43    0.59
   3  -6   9    2.91    0.94
  -3  -6  -9    4.23    1.07
   3   6  10    0.63    0.55
  -3   6 -10    0.00    0.25
   3  -6  10    0.43    0.62
  -3  -6 -10    1.45    0.38
  -3   6 -11    0.20    0.30
   3   6  11    0.53    0.57
  -3  -6 -11    0.51    0.38
  -3   7  12    0.25    0.64
   3   7 -12    0.44    0.31
   3  -7 -12    0.58    0.32
  -3  -7  12   -0.06    0.37
  -3   7  11    3.74    1.04
  -3   7  11    3.93    0.72
   3   7 -11    2.00    0.66
  -3  -7  11    1.17    0.43
   3  -7 -11    0.83    0.36
   3   7 -10    0.76    0.46
   3   7 -10    1.83    0.59
  -3   7  10    2.46    0.55
  -3   7  10    0.69    0.55
  -3  -7  10    1.87    0.76
   3  -7 -10    0.74    0.45
  -3   7   9    7.11    1.11
  -3   7   9    6.65    1.27
   3   7  -9    6.36    1.16
   3   7  -9    5.59    1.16
   3  -7  -9    5.49    1.11
  -3  -7   9   10.20    1.60
  -3   7   8   15.86    1.90
   3   7  -8   16.52    1.50
   3   7  -8   13.71    1.87
   3  -7  -8   12.95    1.64
  -3  -7   8   15.19    1.90
   3   7  -7   11.04    1.65
  -3   7   7   14.55    1.45
  -3   7   7   16.69    1.84
   3   7  -7   14.59    1.56
   3  -7  -7   15.92    1.72
  -3  -7   7   17.98    1.98
   3   7  -6    1.56    0.53
   3   7  -6    1.39    0.50
  -3   7   6    1.54    0.44
  -3   7   6    1.23    0.58
  -3  -7   6    1.50    0.78
   3  -7  -6    0.55    0.44
   3   7  -5    0.54    0.30
   3   7  -5    0.40    0.28
  -3   7   5    0.27    0.26
  -3   7   5   -0.17    0.39
   3  -7  -5    0.39    0.39
  -3  -7   5    1.34    0.72
   3   7  -4   10.42    1.16
   3   7  -4    8.34    1.36
  -3   7   4    9.38    1.30
   3  -7  -4   10.07    0.92
  -3  -7   4    8.93    1.39
   3  -7  -4    8.90    1.22
   3   7  -3    1.54    0.43
  -3   7   3    0.61    0.42
   3   7  -3    1.32    0.50
  -3  -7   3    1.81    0.68
   3  -7  -3    1.27    0.48
   3  -7  -3    2.01    0.62
   3   7  -2    3.68    0.85
  -3   7   2    3.58    0.79
   3   7  -2    3.60    0.65
   3  -7  -2    3.82    0.78
  -3  -7   2    4.50    1.00
   3  -7  -2    2.73    0.71
   3   7  -1   10.45    1.48
  -3   7   1   11.69    1.38
   3   7  -1   10.65    0.91
   3  -7  -1   11.53    1.36
  -3  -7   1   11.56    1.49
   3  -7  -1    9.95    1.12
   3   7   0    1.97    0.62
  -3   7   0    1.62    0.54
   3   7   0    2.44    0.50
   3  -7   0    2.17    0.69
   3  -7   0    1.54    0.49
  -3  -7   0    2.04    0.43
  -3  -7   0    1.32    0.63
   3   7   1   18.52    1.72
  -3   7  -1   19.18    1.55
  -3  -7  -1   19.53    1.36
   3  -7   1   15.93    1.18
  -3  -7  -1   16.29    1.52
   3  -7   1   17.85    1.63
   3   7   2    2.93    0.84
  -3   7  -2    1.77    0.58
  -3  -7  -2    3.31    0.70
   3  -7   2    3.56    0.91
  -3  -7  -2    3.35    0.76
  -3   7  -3   10.54    1.37
   3   7   3   12.20    1.66
  -3  -7  -3   11.36    1.33
  -3  -7  -3   11.11    1.35
   3  -7   3   10.37    1.55
   3   7   4   -0.34    0.27
  -3   7  -4   -0.13    0.19
  -3  -7  -4    0.50    0.38
  -3  -7  -4   -0.28    0.26
   3  -7   4    1.16    0.64
  -3   7  -5    2.74    0.70
   3   7   5    1.66    0.70
  -3  -7  -5    3.31    0.85
   3  -7   5    3.62    0.98
   3   7   6    0.11    0.48
  -3   7  -6   -0.04    0.28
  -3  -7  -6   -0.24    0.31
   3  -7   6    0.18    0.53
  -3   7  -7   14.70    1.68
   3   7   7   14.09    1.96
  -3  -7  -7   17.07    1.99
   3  -7   7   12.97    1.92
  -3   7  -8    2.02    0.59
   3   7   8    3.03    0.79
  -3  -7  -8    1.69    0.74
   3  -7   8    2.17    0.93
   3   7   9    6.25    1.19
  -3   7  -9    4.36    0.86
   3  -7   9    4.20    1.13
  -3  -7  -9    4.37    1.15
  -3   7 -10    2.42    0.54
   3   7  10    4.75    0.93
   3  -7  10    1.30    0.78
  -3  -7 -10    1.88    0.77
  -3   8  11    1.76    0.85
   3   8 -11    1.58    0.36
  -3  -8  11    4.39    1.11
  -3  -8  11    2.01    0.57
   3  -8 -11    1.97    0.75
   3   8 -10    2.38    0.79
  -3   8  10    3.35    0.97
   3   8 -10    2.68    0.63
  -3  -8  10    3.08    1.00
   3  -8 -10    2.47    0.79
   3   8  -9    2.24    0.59
   3   8  -9    3.64    0.86
  -3   8   9    3.78    0.96
  -3  -8   9    2.87    0.93
   3  -8  -9    3.83    0.94
   3   8  -8    1.29    0.48
   3   8  -8    1.55    0.51
  -3   8   8    1.07    0.57
  -3  -8   8    1.13    0.71
   3  -8  -8    0.65    0.45
   3   8  -7    2.68    0.71
   3   8  -7    1.60    0.53
  -3   8   7    2.38    0.73
  -3  -8   7    1.61    0.79
   3  -8  -7    1.86    0.61
   3   8  -6    2.30    0.59
   3   8  -6    3.66    0.81
  -3   8   6    4.00    0.93
   3  -8  -6    3.58    0.85
  -3  -8   6    3.75    1.02
  -3   8   5    6.90    1.19
   3   8  -5    6.79    1.06
   3   8  -5    5.42    1.13
   3  -8  -5    6.02    1.08
  -3  -8   5    6.20    1.27
  -3   8   4    1.19    0.51
   3   8  -4    0.56    0.39
   3   8  -4    0.63    0.40
   3  -8  -4    1.08    0.53
  -3  -8   4    0.87    0.64
   3   8  -3    4.94    0.87
   3   8  -3    4.81    1.02
  -3   8   3    4.95    0.98
   3  -8  -3    4.52    0.83
   3  -8  -3    4.44    0.91
  -3  -8   3    5.19    1.11
   3   8  -2   12.11    1.24
   3   8  -2    9.23    1.48
  -3   8   2    9.80    1.37
   3  -8  -2    9.75    1.25
   3  -8  -2    8.14    1.16
  -3  -8   2    7.89    1.36
   3   8  -1   -0.09    0.23
   3   8  -1    0.58    0.26
  -3   8   1   -0.02    0.29
  -3  -8   1   -0.26    0.40
   3  -8  -1   -0.35    0.30
   3  -8  -1    0.33    0.33
   3   8   0   29.54    2.31
  -3   8   0   26.55    1.96
   3  -8   0   30.00    2.14
   3  -8   0   26.40    1.70
  -3  -8   0   28.57    2.15
   3   8   1    4.67    0.99
  -3   8  -1    2.99    0.73
   3  -8   1    2.81    0.80
  -3  -8  -1    3.91    0.86
  -3   8  -2   15.64    1.73
   3   8   2   13.50    1.79
  -3  -8  -2   14.97    1.33
   3  -8   2   14.69    1.81
  -3  -8  -2   16.56    1.74
   3   8   3   10.11    1.60
  -3   8  -3    9.22    1.35
   3  -8   3    7.75    1.34
  -3  -8  -3    7.89    1.22
  -3  -8  -3    9.14    1.27
  -3   8  -4   20.36    1.75
   3   8   4   19.27    1.92
  -3  -8  -4   22.88    1.73
  -3  -8  -4   21.13    1.76
   3  -8   4   19.29    2.20
  -3   8  -5    2.66    0.77
   3   8   5    1.67    0.64
  -3  -8  -5    1.15    0.53
   3  -8   5    1.74    0.83
  -3   8  -6   18.66    1.69
   3   8   6   17.53    2.15
  -3  -8  -6   18.74    2.06
   3  -8   6   18.32    2.24
  -3   8  -7    0.37    0.27
   3   8   7    0.61    0.44
  -3  -8  -7    0.62    0.50
   3  -8   7   -0.51    0.39
  -3   8  -8    1.69    0.51
   3   8   8    3.59    0.92
  -3  -8  -8    1.78    0.81
   3  -8   8    2.56    1.03
   3   8   9    2.22    0.62
  -3   8  -9    1.36    0.43
   3  -8   9    0.96    0.85
  -3  -8  -9    1.69    0.71
   3   8  10    2.49    0.76
   3   9 -10    8.19    1.45
   3   9 -10    6.97    1.27
  -3  -9  10    8.69    1.62
   3  -9 -10   10.43    1.71
   3   9  -9    0.96    0.53
   3   9  -9    0.34    0.36
  -3   9   9    0.92    0.54
  -3  -9   9    0.14    0.67
   3  -9  -9    1.00    0.58
  -3   9   8    0.67    0.50
   3   9  -8    0.11    0.31
   3   9  -8   -0.16    0.27
   3  -9  -8    0.39    0.44
  -3  -9   8    0.13    0.72
   3   9  -7   10.08    1.43
  -3   9   7   11.50    1.61
   3   9  -7    9.98    1.57
  -3  -9   7   11.08    1.84
   3  -9  -7    9.58    1.48
   3   9  -6   -0.13    0.27
   3   9  -6   -0.12    0.29
  -3   9   6   -0.46    0.31
  -3  -9   6   -0.83    0.39
   3  -9  -6    0.20    0.36
  -3   9   5    7.81    1.30
   3   9  -5   10.44    1.62
   3   9  -5    8.65    1.26
  -3  -9   5    7.96    1.52
   3  -9  -5   10.83    1.47
   3   9  -4   -0.31    0.22
  -3   9   4    0.25    0.36
   3   9  -4   -0.26    0.29
   3  -9  -4    0.08    0.30
  -3  -9   4    0.23    0.43
   3   9  -3    1.12    0.45
   3   9  -3    0.82    0.43
  -3   9   3    0.70    0.35
  -3  -9   3    0.97    0.59
   3  -9  -3    0.89    0.49
   3  -9  -3    0.68    0.39
  -3   9   2    4.44    0.95
   3   9  -2    6.09    0.94
   3   9  -2    5.07    1.05
  -3  -9   2    2.77    0.85
   3  -9  -2    3.90    0.84
   3  -9  -2    3.92    0.83
  -3   9   1    4.45    0.91
   3   9  -1    6.58    1.20
  -3  -9   1    5.28    1.09
   3  -9  -1    4.85    0.91
   3   9   0    0.05    0.21
  -3   9   0    0.46    0.35
  -3  -9   0    0.81    0.44
   3  -9   0   -0.25    0.30
   3   9   1    0.92    0.47
  -3   9  -1    0.65    0.46
   3  -9   1    1.44    0.57
  -3  -9  -1    1.80    0.55
   3   9   2    1.78    0.55
  -3   9  -2    1.15    0.47
   3  -9   2   -0.01    0.35
  -3  -9  -2    1.07    0.50
   3   9   3    0.25    0.38
  -3   9  -3   -0.14    0.32
  -3  -9  -3    0.39    0.36
  -3  -9  -3    0.19    0.32
   3  -9   3   -0.45    0.35
   3   9   4    0.65    0.43
  -3   9  -4    0.92    0.44
  -3  -9  -4    0.74    0.41
   3  -9   4    0.49    0.47
   3   9   5    5.10    0.97
  -3   9  -5    6.20    1.23
   3  -9   5    5.89    1.40
  -3  -9  -5    5.89    1.15
  -3   9  -6    0.25    0.41
   3   9   6    0.17    0.32
   3  -9   6   -0.12    0.59
  -3  -9  -6    0.90    0.44
  -3   9  -7    2.81    0.61
   3   9   7    3.44    0.89
   3  -9   7    3.46    1.13
  -3  -9  -7    2.32    0.77
  -3   9  -8    0.92    0.35
   3   9   8    0.50    0.48
   3  -9   8    3.00    1.04
  -3  -9  -8    1.62    0.72
  -3  10   8    0.45    0.54
   3  10  -8    0.34    0.34
   3  10  -8   -0.48    0.37
  -3 -10   8   -0.42    0.54
   3 -10  -8   -0.20    0.40
  -3  10   7    2.13    0.73
   3  10  -7    0.72    0.33
   3  10  -7    1.74    0.63
  -3 -10   7    2.23    1.01
   3 -10  -7    2.29    0.84
   3  10  -6    7.03    1.29
   3  10  -6    7.08    1.17
  -3  10   6    6.91    1.29
   3 -10  -6    7.23    1.26
  -3 -10   6    7.58    1.54
   3  10  -5    0.15    0.32
  -3  10   5   -0.19    0.39
   3 -10  -5    0.07    0.37
  -3 -10   5    0.66    0.75
   3  10  -4   10.64    1.63
  -3  10   4    6.02    1.22
   3  10  -4    8.06    1.24
  -3 -10   4    8.46    1.49
   3 -10  -4    7.78    1.26
  -3  10   3   14.28    1.80
   3  10  -3   12.78    1.87
  -3 -10   3   14.02    1.94
  -3  10   2   -0.13    0.36
   3  10  -2    1.24    0.45
  -3 -10   2    0.09    0.41
   3 -10  -2    1.19    0.42
   3  10  -1    0.32    0.26
  -3  10   1    0.03    0.33
  -3 -10   1   -0.26    0.41
   3 -10  -1   -0.31    0.31
   3  10   0    8.46    1.42
  -3  10   0    8.45    1.40
   3 -10   0    7.95    1.32
  -3 -10   0    8.75    1.43
   3  10   1    2.10    0.66
  -3  10  -1    1.58    0.67
  -3 -10  -1    2.74    0.74
   3 -10   1    1.39    0.57
  -3  10  -2    7.05    1.27
   3  10   2    8.66    1.36
  -3 -10  -2    8.72    1.40
   3 -10   2    7.92    1.33
   3  10   3    5.08    1.01
  -3  10  -3    4.29    1.00
   3 -10   3    4.50    1.04
   3  10   4    3.65    0.76
  -3  10  -4    6.00    1.18
   3 -10   4    5.27    1.11
  -3  10  -5    1.10    0.51
   3  10   5    0.32    0.38
   3 -10   5    1.12    0.73
  -3 -10  -5    0.71    0.47
  -3  10  -6    4.84    1.17
  -3 -10  -6    5.73    1.19
   3 -10   6    3.45    1.11
  -3  10  -7   -0.34    0.37
   3 -10   7    0.10    0.65
  -3 -10  -7    0.60    0.53
  -3  11   6    0.01    0.46
   3  11  -6   -0.32    0.40
  -3 -11   6   -0.44    0.48
   3 -11  -6   -0.10    0.41
  -3  11   5   16.21    2.04
  -3 -11   5   13.20    1.88
   3 -11  -5   19.27    2.04
   3  11  -4    5.39    1.01
  -3  11   4    8.65    1.46
  -3 -11   4    5.56    1.11
   3  11  -3    0.24    0.44
  -3  11   3    0.10    0.49
  -3 -11   3   -0.16    0.33
   3  11  -2    9.16    1.47
  -3  11   2    7.59    1.35
  -3 -11   2    7.41    1.29
   3 -11  -2    7.22    1.18
   3  11  -1    8.63    1.37
  -3  11   1    6.94    1.36
  -3 -11   1    8.46    1.44
   3 -11  -1   10.17    1.47
  -3  11   0    0.28    0.43
   3  11   0    0.45    0.32
   3 -11   0   -0.02    0.39
  -3 -11   0    0.48    0.44
  -3  11  -1   12.38    1.82
   3  11   1   11.03    1.59
   3 -11   1    8.48    1.42
  -3 -11  -1   12.06    1.69
  -3  11  -2    6.39    1.25
  -3 -11  -2    8.80    1.31
   3 -11   2    9.24    1.50
  -3  11  -3    1.63    0.63
   3  11   3    0.58    0.33
   3 -11   3    0.48    0.39
  -3  11  -4    2.92    0.95
   3 -11   4    2.64    0.57
  -3  12   2    3.40    0.90
  -3 -12   2    2.57    0.66
  -3  12   1   10.58    1.61
  -3 -12   1    8.13    1.34
   3 -12  -1    8.32    1.26
  -3  12   0    2.40    0.90
  -3 -12   0    3.83    0.85
   3 -12   0    1.96    0.62
   4   0 -15   -0.35    0.38
  -4   0  15    0.76    0.74
  -4   0  14   36.17    2.91
   4   0 -14   31.25    2.95
   4   0 -13    0.08    0.38
  -4   0  13   -0.30    0.57
   4   0 -12    0.56    0.45
  -4   0  12    0.60    0.58
   4   0 -11   -0.23    0.22
  -4   0  11   -0.13    0.50
   4   0 -11    0.04    0.32
   4   0 -10   37.76    1.97
  -4   0  10   40.17    2.53
   4   0 -10   37.54    2.63
   4   0  -9    0.32    0.22
   4   0  -9    0.05    0.27
  -4   0   9   -0.04    0.48
   4   0  -8  127.36    4.11
   4   0  -8  115.82    4.92
  -4   0   8  120.32    4.53
   4   0  -7   -0.07    0.14
   4   0  -7    0.18    0.21
  -4   0   7    0.46    0.22
  -4   0   7    0.31    0.35
   4   0  -6    9.69    0.79
   4   0  -6   10.20    1.01
  -4   0   6    9.62    1.05
  -4   0   6   10.34    0.76
   4   0  -5    0.21    0.18
  -4   0   5    0.37    0.35
  -4   0   5    0.19    0.21
   4   0  -5    0.12    0.19
  -4   0   4   61.48    2.30
  -4   0   4   61.62    2.41
   4   0  -4   61.92    2.63
   4   0  -4   64.60    2.22
  -4   0   3    0.08    0.23
  -4   0   3    0.16    0.30
   4   0  -3    0.03    0.20
   4   0  -3   -0.01    0.08
   4   0  -2  199.76    5.54
  -4   0   2  199.49    5.80
  -4   0   2  203.04    5.50
   4   0  -2  203.06    6.17
   4   0  -1   -0.09    0.24
   4   0  -1   -0.03    0.10
  -4   0   1   -0.06    0.17
  -4   0   1    0.13    0.28
  -4   0   0   36.78    1.25
   4   0   0   36.24    1.64
  -4   0   0   34.16    1.69
   4   0   0   34.85    1.53
  -4   0  -1   -0.12    0.05
  -4   0  -1    0.04    0.20
   4   0   1    0.10    0.18
  -4   0  -1   -0.06    0.22
   4   0   2   32.11    1.68
  -4   0  -2   32.84    1.73
  -4   0  -2   33.96    1.20
  -4   0  -2   32.22    1.70
  -4   0  -3   -0.06    0.07
  -4   0  -3    0.38    0.23
   4   0   3   -0.13    0.21
  -4   0  -3    0.18    0.23
  -4   0  -4   11.60    0.69
  -4   0  -4   11.03    0.94
  -4   0  -4   10.00    1.09
   4   0   4    8.54    1.08
   4   0   5    0.06    0.26
  -4   0  -5   -0.10    0.16
  -4   0  -5   -0.13    0.08
  -4   0  -5    0.13    0.19
  -4   0  -6   22.86    1.42
   4   0   6   18.36    1.71
   4   0   6   21.27    1.37
  -4   0  -6   20.99    1.58
   4   0   7    0.14    0.26
  -4   0  -7    0.09    0.19
  -4   0  -7    0.30    0.28
  -4   0  -8    3.14    0.71
   4   0   8    3.16    0.72
  -4   0  -9   -0.07    0.28
  -4   0 -10   -0.26    0.33
  -4   0 -11    0.13    0.35
   4   0  11    0.52    0.64
  -4   0 -12    8.77    1.26
   4   0  12    7.77    1.68
   4   0  13    0.94    0.78
   4   1 -15    2.98    1.05
  -4   1  15    2.87    1.08
  -4  -1  15    4.61    1.36
   4  -1 -15    1.70    0.81
   4   1 -14    0.40    0.48
  -4   1  14    1.85    0.98
   4  -1 -14    0.56    0.50
  -4  -1  14   -0.11    0.55
   4   1 -13   12.79    1.97
  -4   1  13   11.86    1.88
  -4  -1  13   11.69    1.86
   4  -1 -13   15.74    2.17
   4   1 -12    6.45    1.30
  -4   1  12    8.90    1.58
  -4  -1  12   11.31    1.69
   4  -1 -12    7.97    1.08
   4  -1 -12    8.09    1.47
   4   1 -11   18.80    1.92
  -4   1  11   19.74    2.07
   4  -1 -11   19.53    1.43
  -4  -1  11   19.27    2.02
   4  -1 -11   17.96    1.83
   4   1 -10    0.97    0.53
  -4   1  10    2.42    0.83
   4  -1 -10    1.96    0.67
  -4  -1  10    1.48    0.66
   4  -1 -10    1.32    0.36
  -4   1   9   58.50    3.05
   4   1  -9   58.87    2.36
   4   1  -9   61.18    3.38
   4  -1  -9   59.61    3.23
  -4  -1   9   55.91    2.93
   4  -1  -9   55.27    2.58
   4   1  -8    8.81    1.32
   4   1  -8   10.19    0.80
  -4   1   8   10.14    1.35
   4  -1  -8    8.20    1.15
   4  -1  -8    9.04    1.02
  -4  -1   8    9.60    1.26
   4   1  -7  148.39    5.76
   4   1  -7  150.10    4.51
  -4   1   7  149.02    5.22
  -4  -1   7  151.82    4.68
   4  -1  -7  148.25    4.85
  -4  -1   7  161.87    5.22
   4  -1  -7  149.28    5.54
   4   1  -6    0.09    0.12
  -4   1   6    0.03    0.13
  -4   1   6   -0.10    0.35
   4   1  -6    0.10    0.15
  -4  -1   6   -0.04    0.26
   4  -1  -6    0.05    0.12
   4  -1  -6    0.01    0.17
  -4  -1   6    0.51    0.26
   4   1  -5    6.83    0.97
  -4   1   5    7.05    0.96
   4   1  -5    7.18    0.57
  -4   1   5    8.26    0.60
  -4  -1   5    7.45    0.87
   4  -1  -5    7.71    0.79
  -4  -1   5    7.64    0.78
   4  -1  -5    7.23    0.74
   4   1  -4    0.91    0.27
  -4   1   4    0.76    0.27
  -4   1   4    0.60    0.38
   4   1  -4    0.50    0.23
  -4  -1   4    0.83    0.36
  -4  -1   4    1.03    0.37
   4  -1  -4    0.57    0.29
   4  -1  -4    0.75    0.26
  -4   1   3    0.27    0.34
   4   1  -3    0.69    0.25
  -4   1   3    0.37    0.23
   4   1  -3    0.11    0.14
  -4  -1   3    0.17    0.27
   4  -1  -3   -0.29    0.16
   4  -1  -3    0.09    0.11
  -4  -1   3    0.55    0.27
   4   1  -2   31.24    1.34
   4   1  -2   27.60    1.54
  -4   1   2   29.33    1.44
  -4   1   2   31.00    1.47
   4  -1  -2   30.83    1.30
  -4  -1   2   29.91    1.56
  -4  -1   2   30.97    1.25
   4  -1  -2   31.85    1.46
  -4   1   1   68.87    2.61
  -4   1   1   74.16    2.43
   4   1  -1   69.76    2.45
   4   1  -1   72.67    2.78
  -4  -1   1   69.02    2.72
   4  -1  -1   72.05    2.37
   4  -1  -1   71.51    2.51
  -4  -1   1   73.42    2.12
   4   1   0    0.59    0.28
  -4   1   0    0.72    0.32
  -4  -1   0    0.57    0.27
  -4  -1   0    0.94    0.14
   4  -1   0    0.60    0.36
  -4  -1   0    0.51    0.35
   4  -1   0    0.87    0.20
   4   1   1   20.46    1.27
  -4   1  -1   22.41    1.31
  -4   1  -1   21.05    1.00
  -4  -1  -1   21.24    1.29
   4  -1   1   21.84    1.06
  -4  -1  -1   21.44    1.34
   4  -1   1   21.46    1.24
  -4   1  -2    2.92    0.39
   4   1   2    2.44    0.54
  -4   1  -2    2.25    0.52
  -4  -1  -2    2.33    0.17
  -4  -1  -2    1.06    0.39
   4  -1   2    2.10    0.43
  -4  -1  -2    1.93    0.50
  -4   1  -3    0.44    0.24
   4   1   3    0.40    0.16
  -4   1  -3    0.38    0.23
   4   1   3    0.52    0.32
  -4   1  -3    0.31    0.14
  -4  -1  -3    0.05    0.22
   4  -1   3   -0.02    0.28
  -4  -1  -3    0.11    0.24
  -4   1  -4   14.45    1.11
  -4   1  -4   13.89    1.09
  -4   1  -4   13.85    1.15
   4   1   4   13.33    1.28
   4   1   4   14.72    0.84
  -4   1  -4   13.55    0.87
  -4  -1  -4   13.65    1.07
  -4  -1  -4   12.29    1.12
   4   1   5   49.96    2.89
  -4   1  -5   56.02    2.70
   4   1   5   56.61    2.11
  -4   1  -5   55.58    2.46
  -4   1  -5   51.68    2.56
  -4   1  -5   52.74    2.10
  -4  -1  -5   55.16    2.41
  -4  -1  -5   50.52    2.59
  -4   1  -6    7.39    0.93
  -4   1  -6    7.62    0.69
   4   1   6    8.14    1.26
  -4   1  -6    8.21    1.11
  -4   1  -6    6.28    0.98
   4   1   6    6.73    0.80
  -4  -1  -6    7.37    0.90
  -4  -1  -6    6.51    1.07
  -4   1  -7    6.45    1.03
  -4   1  -7    5.31    0.81
  -4   1  -7    5.33    0.96
  -4   1  -7    4.47    0.68
   4   1   7    5.42    1.13
  -4  -1  -7    5.27    0.99
  -4  -1  -7    6.65    0.85
  -4   1  -8    0.30    0.20
   4   1   8   -0.14    0.45
  -4   1  -8   -0.30    0.24
  -4   1  -8    0.06    0.22
   4  -1   8   -0.28    0.35
  -4  -1  -8   -0.16    0.27
  -4   1  -9   -0.34    0.26
   4   1   9   -0.04    0.58
  -4   1  -9    0.13    0.20
  -4  -1  -9    0.15    0.27
   4  -1   9    0.63    0.47
   4   1  10    0.95    0.94
  -4   1 -10    2.94    0.79
  -4   1 -10    1.96    0.53
  -4  -1 -10    3.82    0.82
   4   1  11    5.01    1.39
  -4   1 -11    5.53    1.15
  -4  -1 -11    6.06    1.11
  -4   1 -12    1.16    0.43
   4   1  12    2.28    1.13
   4   1  13    3.11    1.31
  -4  -1 -13    4.83    0.83
  -4   2  15    0.66    0.78
   4  -2 -15    0.31    0.45
  -4   2  14    5.00    1.35
   4   2 -14    4.22    0.95
   4  -2 -14    5.99    1.45
  -4  -2  14    6.05    1.36
  -4   2  13   -0.54    0.52
   4   2 -13    0.24    0.42
  -4  -2  13   -0.24    0.56
   4  -2 -13   -0.32    0.36
   4  -2 -13   -0.01    0.27
  -4   2  12    0.52    0.68
   4   2 -12    0.97    0.59
   4  -2 -12    0.77    0.32
   4  -2 -12    1.06    0.59
  -4  -2  12    1.71    0.71
  -4   2  11    3.38    1.09
   4   2 -11    4.82    1.12
   4  -2 -11    4.82    1.08
  -4  -2  11    5.27    1.16
   4  -2 -11    4.33    0.79
  -4   2  10   21.57    1.99
   4   2 -10   23.43    2.13
  -4  -2  10   25.34    1.99
   4  -2 -10   20.76    1.55
   4  -2 -10   24.64    2.05
   4   2  -9    1.57    0.64
  -4   2   9    2.16    0.84
   4  -2  -9    1.62    0.59
  -4  -2   9    2.39    0.70
   4  -2  -9    1.92    0.52
  -4   2   8   54.23    2.86
   4   2  -8   57.90    3.18
   4  -2  -8   44.37    2.64
  -4  -2   8   51.82    2.35
   4  -2  -8   49.75    2.47
  -4  -2   8   52.20    2.71
  -4   2   7   36.26    2.25
   4   2  -7   34.52    2.34
   4   2  -7   38.95    1.53
   4  -2  -7   38.89    2.19
  -4  -2   7   39.94    2.23
   4  -2  -7   39.84    2.07
  -4  -2   7   36.62    1.89
   4   2  -6    4.38    0.85
  -4   2   6    4.56    0.34
   4   2  -6    4.96    0.42
  -4   2   6    4.65    0.93
  -4  -2   6    4.96    0.76
   4  -2  -6    4.03    0.70
   4  -2  -6    3.70    0.66
  -4  -2   6    3.99    0.77
   4   2  -5    7.50    1.05
  -4   2   5   10.48    1.17
  -4   2   5   10.70    0.64
   4   2  -5    9.12    0.56
   4  -2  -5    8.12    0.78
   4  -2  -5    9.71    0.90
  -4  -2   5    9.56    0.90
  -4  -2   5    9.78    0.99
  -4   2   4   57.82    2.49
  -4   2   4   53.30    1.94
   4   2  -4   49.70    2.55
   4   2  -4   54.46    1.75
   4  -2  -4   53.33    2.21
  -4  -2   4   53.19    2.17
   4  -2  -4   54.17    2.19
  -4  -2   4   48.39    2.22
   4   2  -3   90.36    3.70
   4   2  -3   96.34    2.82
  -4   2   3   94.11    3.39
  -4   2   3   95.87    3.08
  -4  -2   3   95.72    3.05
   4  -2  -3   97.80    3.15
  -4  -2   3   91.48    3.36
   4  -2  -3   91.77    3.17
   4   2  -2  112.52    4.25
   4   2  -2  120.73    3.47
  -4   2   2  117.69    3.81
  -4   2   2  120.38    3.75
  -4  -2   2  110.74    3.89
  -4  -2   2  119.43    3.41
   4  -2  -2  119.47    3.53
   4  -2  -2  115.07    3.72
  -4   2   1   51.53    2.02
   4   2  -1   50.21    2.29
  -4   2   1   47.45    2.04
  -4  -2   1   47.87    2.17
  -4  -2   1   50.66    1.54
  -4  -2   1   47.68    1.95
   4  -2  -1   45.96    1.96
  -4   2   0  152.38    4.86
   4   2   0  152.54    5.33
  -4   2   0  166.68    4.66
  -4  -2   0  160.68    4.77
  -4  -2   0  164.40    5.07
   4  -2   0  150.93    4.65
   4   2   1    2.71    0.57
  -4   2  -1    3.70    0.53
  -4   2  -1    2.10    0.52
  -4  -2  -1    2.98    0.57
   4  -2   1    3.74    0.31
  -4  -2  -1    3.72    0.70
   4  -2   1    2.62    0.54
  -4   2  -2    3.58    0.53
   4   2   2    3.29    0.66
  -4   2  -2    4.19    0.70
  -4  -2  -2    3.94    0.67
  -4  -2  -2    4.77    0.77
   4  -2   2    3.87    0.67
  -4   2  -3    8.71    0.97
   4   2   3    7.62    0.47
  -4   2  -3    7.79    0.67
   4   2   3    8.20    1.09
  -4   2  -3    7.60    0.67
   4  -2   3    8.27    0.92
  -4  -2  -3    7.33    0.95
  -4  -2  -3    8.07    0.95
   4   2   4  232.77    6.08
  -4   2  -4  234.27    6.58
   4   2   4  226.29    7.96
  -4   2  -4  229.20    6.99
  -4   2  -4  240.82    7.37
  -4  -2  -4  233.17    6.96
  -4  -2  -4  225.67    7.08
  -4   2  -6   22.65    1.53
   4   2   6   26.89    2.21
  -4   2  -6   23.85    1.44
  -4   2  -6   26.68    1.75
  -4   2  -6   25.78    1.74
  -4  -2  -6   25.85    1.82
  -4  -2  -6   24.09    1.52
  -4   2  -7    3.16    0.68
  -4   2  -7    4.37    0.72
   4   2   7    3.30    0.98
  -4   2  -7    4.15    0.82
  -4   2  -7    5.58    0.84
  -4  -2  -7    3.27    0.75
  -4   2  -8    3.11    0.71
  -4   2  -8    3.01    0.59
  -4   2  -8    2.36    0.49
  -4   2  -8    2.88    0.65
   4   2   8    2.70    0.99
  -4  -2  -8    1.67    0.55
   4   2   9    1.76    0.87
  -4   2  -9    1.54    0.51
  -4   2  -9    2.75    0.60
  -4  -2  -9    2.11    0.68
   4  -2   9    1.47    0.66
   4   2  10   21.74    2.79
  -4   2 -10   27.57    2.29
   4  -2  10   25.57    2.11
  -4  -2 -10   23.51    2.03
   4   2  11   -0.35    0.57
  -4   2 -11    0.22    0.26
  -4  -2 -11    0.64    0.33
   4   2  12    4.24    1.42
  -4   2 -12    4.22    0.91
  -4  -2 -12    5.89    0.99
   4   3 -14   -0.11    0.28
  -4   3  14    0.02    0.70
   4  -3 -14    0.81    0.38
   4  -3 -14   -0.70    0.43
  -4  -3  14    0.49    0.64
  -4   3  13    0.00    0.64
   4   3 -13    0.06    0.23
  -4  -3  13    0.84    0.70
   4  -3 -13    0.09    0.28
   4  -3 -13    0.51    0.43
  -4   3  12    0.78    0.63
   4   3 -12   -0.21    0.22
   4  -3 -12    0.39    0.42
   4  -3 -12   -0.30    0.23
  -4  -3  12    0.49    0.47
   4   3 -11    5.56    1.21
  -4   3  11    6.47    1.41
  -4  -3  11    6.03    1.23
   4  -3 -11    5.48    0.95
   4  -3 -11    7.26    1.34
   4   3 -10    8.38    1.46
  -4   3  10    9.38    1.58
   4  -3 -10    9.65    1.46
   4  -3 -10    9.62    1.25
  -4  -3  10    7.69    1.34
   4   3  -9   11.04    1.61
  -4   3   9   15.57    1.84
  -4  -3   9   13.52    1.62
   4  -3  -9   16.63    1.57
  -4  -3   9   13.10    1.23
   4  -3  -9   14.77    1.32
   4   3  -8    2.01    0.65
  -4   3   8    2.36    0.85
  -4  -3   8    2.07    0.72
   4  -3  -8    2.40    0.63
  -4  -3   8    2.92    0.69
   4  -3  -8    1.79    0.54
  -4   3   7   15.92    1.72
   4   3  -7   15.23    1.53
  -4  -3   7   15.38    1.30
   4  -3  -7   15.85    1.33
   4  -3  -7   17.27    1.38
  -4  -3   7   13.72    1.46
   4   3  -6    5.95    1.04
  -4   3   6    7.63    1.20
   4  -3  -6    6.89    0.91
  -4  -3   6    6.59    1.00
   4  -3  -6    8.74    1.06
  -4  -3   6    8.16    1.04
   4   3  -5   49.63    2.79
   4   3  -5   55.78    1.66
  -4   3   5   55.77    1.86
  -4   3   5   54.38    2.69
  -4  -3   5   57.90    2.52
  -4  -3   5   53.02    2.51
   4  -3  -5   52.98    2.42
   4  -3  -5   54.55    2.42
  -4   3   4   30.59    1.33
   4   3  -4   28.00    1.88
   4   3  -4   32.22    1.10
  -4   3   4   30.35    1.84
  -4  -3   4   29.08    1.74
  -4  -3   4   30.91    1.64
   4  -3  -4   28.30    1.60
   4  -3  -4   28.65    1.46
   4   3  -3  216.84    7.63
  -4   3   3  227.97    6.81
   4   3  -3  240.74    6.00
  -4   3   3  233.71    6.42
  -4  -3   3  229.58    6.91
   4  -3  -3  237.26    6.79
   4  -3  -3  219.67    6.56
   4   3  -2   16.55    0.82
  -4   3   2   19.16    0.79
   4   3  -2   15.86    1.28
  -4   3   2   16.03    1.03
  -4   3   2   16.21    1.15
   4  -3  -2   17.09    1.15
  -4  -3   2   16.45    1.25
  -4  -3   2   16.23    0.94
  -4   3   1  122.76    3.97
   4   3  -1  108.55    4.43
  -4   3   1  128.09    3.97
   4   3  -1  119.76    3.27
  -4  -3   1  122.08    3.77
   4  -3  -1  118.26    3.86
  -4  -3   1  126.47    4.26
  -4   3   0    0.36    0.23
   4   3   0    0.31    0.27
  -4   3   0    0.22    0.20
   4   3   0    0.60    0.11
  -4  -3   0    0.20    0.19
   4  -3   0    0.18    0.28
  -4  -3   0    0.21    0.32
   4   3   1   61.06    2.92
  -4   3  -1   69.25    2.55
  -4   3  -1   62.12    2.62
  -4  -3  -1   65.05    2.74
  -4  -3  -1   63.64    2.57
   4  -3   1   62.68    2.45
  -4   3  -2   65.47    2.18
  -4   3  -2   61.66    2.63
   4   3   2   58.84    2.90
  -4   3  -2   62.58    2.47
  -4  -3  -2   61.51    2.67
   4  -3   2   58.99    2.42
  -4  -3  -2   56.12    2.52
  -4   3  -3  290.60    8.36
   4   3   3  307.27    7.55
   4   3   3  291.46    9.83
  -4   3  -3  311.75    8.83
  -4   3  -3  325.71    8.99
  -4  -3  -3  301.03    8.75
  -4  -3  -3  295.65    8.72
  -4   3  -4    5.75    0.90
   4   3   4    4.91    0.98
  -4   3  -4    4.07    0.68
  -4   3  -4    4.19    0.61
   4  -3   4    5.80    0.87
  -4  -3  -4    5.45    0.80
  -4  -3  -4    4.08    0.82
  -4   3  -5  107.18    3.91
  -4   3  -5  110.88    4.16
  -4   3  -5  113.25    4.23
   4  -3   5  107.54    3.98
  -4  -3  -5  116.84    4.13
  -4  -3  -5  116.55    4.48
   4   3   6    3.03    0.87
  -4   3  -6    2.21    0.57
  -4   3  -6    2.05    0.50
  -4   3  -6    2.48    0.57
  -4  -3  -6    2.44    0.67
   4  -3   6    2.40    0.64
  -4  -3  -6    2.48    0.51
  -4   3  -7   10.52    1.20
   4   3   7   12.68    1.69
  -4   3  -7   10.41    1.08
  -4   3  -7   10.95    1.16
  -4  -3  -7    9.67    1.40
  -4   3  -8    0.69    0.30
  -4   3  -8    0.82    0.35
   4   3   8    0.34    0.71
  -4   3  -8    0.17    0.18
   4  -3   8    0.80    0.58
  -4  -3  -8    0.60    0.37
  -4   3  -9    9.65    1.20
  -4   3  -9   10.32    1.42
   4   3   9    9.84    2.09
   4  -3   9   10.24    1.48
  -4  -3  -9    9.19    1.45
  -4   3 -10    1.23    0.44
  -4  -3 -10    1.65    0.54
  -4   3 -11    9.47    1.46
   4   3  11    9.50    2.07
   4  -3  11   10.69    1.64
  -4  -3 -11   11.55    1.70
  -4   3 -12    0.29    0.33
   4   3  12    0.55    0.91
  -4  -3 -12   -0.82    0.40
   4   4 -14    1.49    0.40
  -4   4  14    1.42    0.86
   4  -4 -14    0.58    0.52
  -4  -4  14    1.27    0.81
   4  -4 -14    1.14    0.35
  -4   4  13    0.97    0.84
   4   4 -13    1.68    0.49
   4  -4 -13    0.93    0.62
  -4  -4  13    2.07    0.61
   4   4 -12    2.67    0.85
  -4   4  12    3.54    1.12
   4  -4 -12    2.31    0.80
  -4  -4  12    2.77    0.82
   4  -4 -12    2.39    0.52
   4   4 -11    2.69    0.79
  -4   4  11    2.85    0.95
  -4  -4  11    1.68    0.63
   4  -4 -11    1.65    0.51
   4  -4 -11    3.05    0.90
   4   4 -10    0.46    0.41
  -4   4  10    1.17    0.77
   4  -4 -10    0.32    0.33
   4  -4 -10    0.28    0.36
  -4  -4  10    0.14    0.38
   4   4  -9    0.17    0.27
  -4   4   9    0.30    0.60
   4  -4  -9    0.62    0.43
  -4  -4   9    0.03    0.46
  -4  -4   9   -0.11    0.33
   4  -4  -9    0.79    0.37
   4   4  -8    0.79    0.38
  -4   4   8    1.69    0.73
   4  -4  -8    1.08    0.47
   4  -4  -8    1.62    0.59
  -4  -4   8    1.16    0.51
  -4  -4   8    0.92    0.46
   4   4  -7    0.32    0.29
  -4   4   7    0.58    0.62
   4  -4  -7    0.64    0.36
  -4  -4   7   -0.02    0.40
   4  -4  -7    0.37    0.31
  -4  -4   7    0.58    0.41
   4   4  -6   17.30    1.59
  -4   4   6   16.99    1.74
  -4  -4   6   16.63    1.47
   4  -4  -6   16.42    1.39
   4  -4  -6   14.85    1.25
  -4   4   5   24.38    1.79
   4   4  -5   25.75    1.44
   4   4  -5   23.82    1.85
   4  -4  -5   23.70    1.62
   4  -4  -5   23.60    1.48
  -4  -4   5   24.44    1.75
   4   4  -4    1.70    0.19
  -4   4   4    2.26    0.62
   4   4  -4    1.21    0.35
  -4   4   4    1.94    0.43
   4   4  -4    1.09    0.41
  -4  -4   4    0.51    0.48
   4  -4  -4    2.08    0.56
   4  -4  -4    0.94    0.38
  -4   4   2  184.86    5.68
  -4   4   2  192.34    5.28
  -4   4   2  185.24    5.41
   4   4  -2  175.92    6.42
   4   4  -2  179.65    4.98
  -4  -4   2  174.48    5.05
  -4  -4   2  171.24    5.83
   4  -4  -2  170.78    5.39
  -4   4   1   -0.22    0.21
  -4   4   1   -0.04    0.15
   4   4  -1    0.09    0.10
   4   4  -1   -0.03    0.16
   4  -4  -1    0.38    0.29
  -4  -4   1   -0.07    0.12
  -4  -4   1    0.02    0.34
  -4   4   0  127.09    4.30
   4   4   0  123.53    4.93
  -4   4   0  124.70    4.31
   4   4   0  132.46    3.54
   4  -4   0  125.79    4.13
  -4  -4   0  131.60    4.60
  -4  -4   0  129.22    4.14
   4   4   1   11.83    1.20
   4   4   1   11.80    0.56
  -4   4  -1    9.37    1.05
  -4   4  -1   12.09    1.00
  -4   4  -1   12.06    0.54
   4  -4   1   11.43    0.94
  -4  -4  -1    9.91    0.89
  -4  -4  -1   11.09    1.19
  -4   4  -2   20.22    1.41
  -4   4  -2   21.45    0.98
  -4   4  -2   18.91    1.33
   4   4   2   22.72    1.72
   4  -4   2   20.22    1.30
  -4  -4  -2   20.51    1.41
  -4  -4  -2   20.16    1.45
   4   4   3   10.91    1.44
  -4   4  -3   13.05    1.15
  -4   4  -3   13.95    1.10
  -4   4  -3   13.11    0.83
   4  -4   3   11.65    1.01
  -4  -4  -3   13.50    1.16
  -4  -4  -3   14.26    1.24
  -4   4  -4  101.32    3.93
  -4   4  -4  104.42    3.68
  -4   4  -4   99.41    3.73
   4   4   4   97.00    4.51
  -4  -4  -4   98.58    3.81
  -4  -4  -4   97.36    4.00
   4  -4   4   97.02    3.53
  -4   4  -5    0.81    0.31
  -4   4  -5    0.43    0.19
   4   4   5    1.22    0.55
  -4   4  -5    0.28    0.22
  -4  -4  -5    1.28    0.48
  -4  -4  -5    0.30    0.33
   4  -4   5    1.06    0.45
  -4   4  -6   37.39    2.12
  -4   4  -6   40.88    2.23
   4   4   6   42.22    2.91
  -4  -4  -6   41.52    2.56
   4  -4   6   40.44    2.11
   4  -4   6   39.40    2.64
  -4   4  -7    9.79    1.01
   4   4   7   10.63    1.59
  -4   4  -7   11.76    1.28
  -4  -4  -7    9.78    1.52
   4  -4   7   10.34    1.54
  -4   4  -8    2.20    0.55
   4   4   8    1.17    0.95
  -4   4  -8    1.34    0.41
  -4  -4  -8    1.07    0.44
   4  -4   8    0.43    0.48
  -4   4  -9   -0.28    0.21
   4  -4   9   -0.58    0.41
  -4  -4  -9    0.53    0.31
  -4   4 -10   25.60    1.88
   4   4  10   33.42    3.05
  -4  -4 -10   25.52    2.23
   4   4  11    5.51    1.37
   4   4  12    4.23    1.21
   4  -4  12    2.18    0.89
  -4  -4 -12    0.92    0.43
  -4   5  13    0.65    0.82
  -4   5  13    0.80    0.45
   4   5 -13   -0.23    0.27
  -4  -5  13    0.42    0.43
   4  -5 -13    0.52    0.32
   4   5 -12   -0.20    0.29
  -4   5  12    1.74    0.65
  -4   5  12    1.84    0.70
   4  -5 -12    0.37    0.29
  -4  -5  12   -0.02    0.33
   4   5 -11    0.51    0.31
  -4   5  11    1.19    0.75
   4  -5 -11    0.57    0.39
  -4  -5  11    0.65    0.47
  -4   5  10    2.86    0.93
   4   5 -10    3.83    0.91
  -4  -5  10    3.66    0.83
  -4  -5  10    5.97    1.14
   4  -5 -10    2.75    0.74
   4   5  -9   22.07    2.12
  -4   5   9   27.07    2.29
  -4   5   9   28.10    2.40
  -4  -5   9   25.04    1.96
  -4  -5   9   22.36    1.97
   4  -5  -9   23.90    1.87
   4   5  -8    8.42    1.42
  -4   5   8   11.63    1.74
  -4   5   8   10.02    1.52
  -4  -5   8   12.89    1.59
  -4  -5   8   10.39    1.50
   4  -5  -8   10.33    1.37
  -4   5   7   26.53    2.00
  -4   5   7   23.79    2.03
   4   5  -7   23.28    2.05
   4   5  -7   27.46    1.73
  -4  -5   7   22.90    1.87
   4  -5  -7   24.75    1.83
  -4   5   6    4.55    0.98
   4   5  -6    5.08    1.01
   4   5  -6    5.04    0.83
  -4   5   6    3.57    0.78
   4  -5  -6    5.18    0.97
  -4  -5   6    6.75    1.19
   4   5  -5   25.99    2.01
  -4   5   5   26.12    1.67
  -4   5   5   23.98    1.83
   4   5  -5   26.10    1.56
  -4  -5   5   25.62    1.94
   4  -5  -5   24.15    1.72
   4  -5  -5   26.84    1.42
   4   5  -4    6.74    1.11
   4   5  -4    6.52    0.81
  -4   5   4    6.59    1.05
  -4   5   4    7.80    0.72
  -4  -5   4    6.29    1.13
   4  -5  -4    5.77    0.95
   4  -5  -4    8.38    0.90
  -4   5   3   71.08    3.17
   4   5  -3   73.43    3.62
   4   5  -3   72.93    2.71
  -4   5   3   78.89    2.77
   4  -5  -3   70.61    3.02
   4  -5  -3   75.35    3.02
  -4  -5   3   72.61    3.39
   4   5  -2   45.00    1.90
  -4   5   2   44.74    2.35
   4   5  -2   48.70    2.77
  -4   5   2   50.33    1.83
  -4  -5   2   49.42    1.89
  -4  -5   2   51.08    2.67
   4  -5  -2   48.47    2.38
   4  -5  -2   45.32    2.22
   4   5  -1   87.93    2.87
   4   5  -1   89.50    4.07
  -4   5   1   90.76    3.54
  -4  -5   1   88.52    3.09
   4  -5  -1   92.63    3.71
   4  -5  -1   83.59    3.22
  -4  -5   1   88.96    3.74
   4   5   0    4.94    0.93
  -4   5   0    7.05    1.00
   4   5   0    6.13    0.51
  -4  -5   0    6.32    1.05
   4  -5   0    7.27    1.12
  -4  -5   0    5.92    0.75
   4  -5   0    6.85    0.85
   4   5   1    4.46    0.92
  -4   5  -1    4.45    0.79
   4  -5   1    4.42    0.70
  -4  -5  -1    3.77    0.69
  -4  -5  -1    3.23    0.77
   4  -5   1    4.11    0.91
  -4   5  -2    9.06    1.10
   4   5   2    7.07    1.16
  -4  -5  -2    8.70    1.05
   4  -5   2    7.44    0.86
   4  -5   2    7.07    1.24
  -4  -5  -2    7.10    1.05
  -4   5  -3   36.51    2.03
   4   5   3   36.98    2.47
   4  -5   3   38.00    2.47
  -4  -5  -3   33.84    2.03
   4  -5   3   33.47    1.75
  -4  -5  -3   32.77    2.00
   4   5   4    5.03    1.10
  -4   5  -4    3.38    0.67
  -4  -5  -4    3.43    0.71
  -4  -5  -4    3.37    0.78
   4  -5   4    4.30    0.73
   4  -5   4    4.34    1.06
  -4   5  -5   25.21    1.72
   4   5   5   26.95    2.23
  -4  -5  -5   26.40    1.94
  -4  -5  -5   23.82    1.63
   4  -5   5   26.56    2.17
  -4   5  -6   15.52    1.32
   4   5   6   19.11    2.25
   4  -5   6   14.29    1.83
  -4  -5  -6   13.68    1.67
   4   5   7   12.17    1.86
  -4   5  -7    8.39    1.18
  -4  -5  -7    7.87    1.35
   4  -5   7    8.42    1.48
   4   5   8    2.98    1.15
  -4   5  -8    2.97    0.69
   4  -5   8    3.11    0.98
  -4  -5  -8    3.38    0.91
  -4   5  -9    3.22    0.65
   4   5   9    3.87    1.25
  -4  -5  -9    3.17    0.76
   4  -5   9    2.53    0.79
   4   5  10    0.00    0.63
  -4   5 -10   -0.61    0.26
   4  -5  10    0.30    0.58
  -4  -5 -10   -0.09    0.34
   4   5  11    1.88    0.82
  -4   5 -11    0.63    0.30
  -4  -5 -11    0.52    0.39
   4   6 -13    1.63    0.37
  -4   6  13    2.95    1.13
  -4   6  13    1.55    0.69
   4  -6 -13    1.57    0.37
  -4  -6  13    0.85    0.53
  -4   6  12    0.02    0.71
   4   6 -12    0.15    0.26
  -4   6  12    0.90    0.55
  -4  -6  12    0.31    0.35
   4  -6 -12    0.00    0.32
   4   6 -11    0.43    0.30
  -4   6  11    2.08    0.91
  -4   6  11    0.73    0.52
  -4  -6  11    1.61    0.42
  -4   6  10    9.36    1.72
   4   6 -10    6.22    1.26
  -4   6  10    7.11    1.41
  -4  -6  10    5.83    1.20
  -4  -6  10    7.44    1.37
   4  -6 -10    7.43    1.25
  -4   6   9    1.25    0.60
   4   6  -9    1.15    0.48
  -4   6   9    0.98    0.67
   4  -6  -9    1.71    0.56
  -4  -6   9    0.70    0.48
  -4  -6   9    0.35    0.59
  -4   6   8   38.49    2.70
   4   6  -8   34.40    2.73
  -4   6   8   36.67    2.61
   4   6  -8   38.65    2.28
  -4  -6   8   36.34    2.54
   4  -6  -8   37.95    2.47
   4   6  -7    0.54    0.36
   4   6  -7   -0.14    0.21
  -4   6   7    0.16    0.47
   4  -6  -7    0.07    0.35
  -4  -6   7   -0.38    0.43
   4   6  -6    0.48    0.35
  -4   6   6    0.27    0.41
  -4   6   6    1.05    0.27
   4   6  -6    0.34    0.27
  -4  -6   6   -0.10    0.54
   4  -6  -6    0.66    0.47
   4   6  -5    0.04    0.20
   4   6  -5    0.28    0.27
  -4   6   5    0.18    0.37
  -4   6   5    0.75    0.27
   4  -6  -5    0.39    0.40
  -4  -6   5    0.05    0.47
  -4   6   4   17.03    1.49
   4   6  -4   16.77    1.22
   4   6  -4   17.84    1.69
   4  -6  -4   17.30    1.28
   4  -6  -4   19.61    1.54
  -4  -6   4   18.57    1.88
   4   6  -3    4.16    0.90
   4   6  -3    4.27    0.65
  -4   6   3    3.96    0.83
   4  -6  -3    3.10    0.70
   4  -6  -3    3.74    0.79
  -4  -6   3    4.45    1.04
   4   6  -2   25.75    2.00
   4   6  -2   23.22    1.32
  -4   6   2   23.62    1.68
   4  -6  -2   22.84    1.67
  -4  -6   2   22.01    1.84
   4  -6  -2   21.92    1.55
  -4   6   1    6.63    1.02
   4   6  -1    6.10    0.70
   4   6  -1    7.40    1.20
   4  -6  -1    7.22    0.97
  -4  -6   1    7.21    1.20
  -4  -6   1    7.07    0.79
   4  -6  -1    6.95    1.14
  -4   6   0   32.54    1.95
   4   6   0   26.81    2.04
   4  -6   0   27.06    1.97
  -4  -6   0   28.19    2.01
   4  -6   0   25.87    1.61
  -4  -6   0   25.12    1.53
   4   6   1   53.80    3.09
  -4   6  -1   52.18    2.64
  -4  -6  -1   48.66    2.73
  -4  -6  -1   52.39    2.47
   4  -6   1   57.57    3.03
   4  -6   1   53.35    2.36
  -4   6  -2    0.94    0.40
   4   6   2    0.56    0.46
   4  -6   2    0.11    0.30
  -4  -6  -2    1.06    0.41
   4  -6   2    0.72    0.59
  -4  -6  -2    0.08    0.35
   4   6   3    9.46    1.46
  -4   6  -3    8.92    1.20
  -4  -6  -3    6.09    1.00
   4  -6   3    7.17    0.87
   4  -6   3    8.84    1.43
  -4  -6  -3    8.38    1.18
  -4   6  -4    1.44    0.46
   4   6   4    0.22    0.40
   4  -6   4    0.82    0.62
  -4  -6  -4    1.17    0.53
  -4  -6  -4    1.12    0.47
  -4   6  -5    0.23    0.26
   4   6   5    0.86    0.53
  -4  -6  -5    0.29    0.33
  -4  -6  -5    0.04    0.30
   4  -6   5    0.88    0.70
   4   6   6   19.07    2.28
  -4   6  -6   19.90    1.62
   4  -6   6   19.74    2.22
  -4  -6  -6   21.56    1.88
  -4   6  -7   16.27    1.47
   4   6   7   21.80    2.47
   4  -6   7   19.36    2.20
  -4  -6  -7   13.89    1.82
   4   6   8    0.06    0.52
  -4   6  -8    0.00    0.26
  -4  -6  -8   -0.20    0.39
   4  -6   8    0.00    0.50
   4   6   9   -0.76    0.37
  -4   6  -9    0.28    0.31
  -4  -6  -9    0.18    0.43
   4  -6   9    1.50    0.77
   4   6  10    0.83    0.49
  -4   6 -10    0.91    0.32
  -4  -6 -10    0.91    0.66
   4  -6  10    1.90    0.84
   4   6  11    1.11    0.47
  -4   6 -11    0.64    0.35
  -4  -6 -11    0.49    0.45
   4   7 -12    4.22    0.95
  -4   7  12    5.02    1.32
  -4  -7  12    2.54    0.58
   4  -7 -12    2.65    0.59
   4   7 -11    2.16    0.52
  -4   7  11    3.34    1.08
   4  -7 -11    2.32    0.57
  -4  -7  11    2.80    0.78
   4   7 -10   -0.17    0.26
  -4   7  10    0.93    0.67
   4  -7 -10    1.53    0.39
  -4  -7  10    0.37    0.32
  -4  -7  10    1.39    0.62
   4   7  -9   21.36    2.13
  -4   7   9   19.92    2.28
   4   7  -9   22.04    1.82
  -4  -7   9   23.45    2.12
   4  -7  -9   22.41    1.94
   4   7  -8    0.72    0.36
  -4   7   8    0.56    0.50
   4   7  -8    0.65    0.34
  -4  -7   8   -0.26    0.44
   4  -7  -8    0.77    0.43
   4   7  -7   49.93    2.71
  -4   7   7   49.62    3.01
   4   7  -7   46.26    3.19
  -4  -7   7   48.35    3.06
   4  -7  -7   49.27    2.89
   4   7  -6   15.70    2.03
   4   7  -6   12.47    1.39
  -4   7   6   15.80    1.81
   4  -7  -6   15.38    1.70
  -4  -7   6   15.15    1.87
   4   7  -5   47.57    2.41
  -4   7   5   42.04    2.62
   4   7  -5   46.62    3.05
   4  -7  -5   46.40    2.71
  -4  -7   5   50.62    3.05
   4   7  -4    3.29    0.66
   4   7  -4    3.89    0.98
  -4   7   4    2.81    0.72
  -4  -7   4    3.45    1.03
   4  -7  -4    3.23    0.81
   4  -7  -4    4.71    0.82
  -4   7   3   42.75    2.48
   4   7  -3   43.90    2.89
   4   7  -3   39.43    2.06
  -4  -7   3   43.24    2.77
   4  -7  -3   44.28    2.44
   4  -7  -3   43.02    2.37
  -4   7   2    2.10    0.62
   4   7  -2    2.05    0.64
   4   7  -2    2.25    0.48
  -4  -7   2    1.18    0.69
   4  -7  -2    1.27    0.56
   4  -7  -2    2.33    0.67
  -4   7   1   25.33    1.85
   4   7  -1   22.91    2.00
   4  -7  -1   26.24    1.95
  -4  -7   1   33.26    2.26
   4  -7  -1   24.51    1.70
   4   7   0   16.97    1.70
  -4   7   0   17.73    1.50
  -4  -7   0   18.37    1.67
   4  -7   0   16.33    1.33
  -4  -7   0   16.64    1.25
   4  -7   0   16.83    1.75
  -4   7  -1   17.14    1.49
   4   7   1   18.87    1.81
  -4  -7  -1   16.13    1.30
   4  -7   1   16.44    1.83
  -4  -7  -1   17.26    1.77
   4  -7   1   16.72    1.28
  -4   7  -2    2.49    0.64
   4   7   2    2.05    0.80
   4  -7   2    2.94    0.83
  -4  -7  -2    1.93    0.64
  -4  -7  -2    3.09    0.69
   4   7   3    5.82    1.24
  -4   7  -3    5.45    1.00
  -4  -7  -3    4.55    0.94
  -4  -7  -3    8.01    1.20
   4  -7   3    5.44    1.16
   4   7   4    4.32    1.13
  -4   7  -4    2.80    0.66
   4  -7   4    2.01    0.86
  -4  -7  -4    4.25    0.83
  -4  -7  -4    2.40    0.74
   4   7   5    1.74    0.69
  -4   7  -5    2.57    0.68
   4  -7   5    1.15    0.64
  -4  -7  -5    1.90    0.72
   4   7   6    4.55    1.17
  -4   7  -6    4.71    0.95
  -4  -7  -6    4.99    1.09
   4  -7   6    4.62    1.22
  -4   7  -7    0.13    0.33
   4   7   7    1.94    0.63
  -4  -7  -7    1.19    0.55
   4  -7   7    0.69    0.62
  -4   7  -8    0.53    0.31
   4   7   8    2.56    0.91
   4  -7   8    1.05    0.66
  -4  -7  -8    1.07    0.58
  -4   7  -9    1.94    0.44
   4   7   9    2.03    0.65
  -4  -7  -9    2.28    0.89
   4  -7   9    2.18    0.95
  -4   7 -10    0.64    0.34
   4   7  10    1.94    0.49
  -4  -7 -10    0.83    0.74
   4  -7  10    1.41    0.77
   4   8 -11    4.80    0.92
  -4   8  11    6.86    1.46
  -4  -8  11    5.17    1.26
  -4  -8  11    5.42    1.02
   4  -8 -11    5.73    1.25
   4   8 -10    2.96    0.68
  -4   8  10    4.04    1.10
  -4  -8  10    4.42    1.17
   4  -8 -10    2.59    0.72
   4   8  -9    0.66    0.49
  -4   8   9    0.50    0.51
   4   8  -9    0.01    0.28
   4  -8  -9    0.44    0.51
  -4  -8   9   -0.01    0.53
  -4   8   8   14.43    1.90
   4   8  -8   15.58    1.73
   4   8  -8   13.76    1.98
   4  -8  -8   15.47    1.87
  -4  -8   8   15.13    2.03
  -4   8   7    1.71    0.69
   4   8  -7    1.82    0.54
   4   8  -7    2.84    0.69
   4  -8  -7    1.94    0.65
  -4  -8   7    1.91    0.84
   4   8  -6    0.74    0.41
  -4   8   6    0.50    0.37
   4   8  -6    0.87    0.40
  -4  -8   6    1.73    0.76
   4  -8  -6    0.59    0.45
   4   8  -5   17.31    2.15
   4   8  -5   16.72    1.41
  -4   8   5   14.43    1.75
   4  -8  -5   18.04    1.83
  -4  -8   5   13.46    1.88
   4   8  -4   37.14    2.13
  -4   8   4   36.44    2.39
   4   8  -4   38.27    2.78
   4  -8  -4   35.99    2.39
  -4  -8   4   37.35    2.74
   4   8  -3    4.40    1.07
  -4   8   3    4.94    1.00
   4   8  -3    4.52    0.78
   4  -8  -3    4.43    0.85
  -4  -8   3    6.03    1.20
   4  -8  -3    4.81    0.97
   4   8  -2   21.17    2.02
  -4   8   2   28.48    2.04
   4  -8  -2   25.12    1.81
  -4  -8   2   24.20    2.09
   4  -8  -2   24.44    1.85
   4   8  -1    8.58    1.49
  -4   8   1    9.39    1.35
   4  -8  -1   10.52    1.26
   4  -8  -1    9.31    1.38
  -4  -8   1    6.58    1.29
  -4   8   0    7.39    1.20
   4   8   0    5.01    1.10
   4  -8   0    5.55    1.07
   4  -8   0    6.27    1.00
  -4  -8   0    4.74    1.04
   4   8   1    1.55    0.57
  -4   8  -1    1.23    0.52
  -4  -8  -1    2.29    0.66
   4  -8   1    1.70    0.70
  -4   8  -2    3.63    0.90
   4   8   2    4.32    1.06
  -4  -8  -2    4.02    0.95
  -4  -8  -2    5.15    0.97
   4  -8   2    4.54    1.07
   4   8   3    0.79    0.51
  -4   8  -3    0.00    0.30
  -4  -8  -3    0.67    0.42
   4  -8   3    0.31    0.47
  -4  -8  -3    0.21    0.36
  -4   8  -4    0.39    0.28
   4   8   4    0.75    0.47
   4  -8   4    1.15    0.69
  -4  -8  -4    0.98    0.47
  -4  -8  -4    1.06    0.45
  -4   8  -5    0.27    0.28
   4   8   5    0.46    0.45
  -4  -8  -5    0.58    0.54
   4  -8   5    0.14    0.60
  -4   8  -6    2.47    0.62
   4   8   6    4.79    1.03
   4  -8   6    2.75    1.02
  -4  -8  -6    4.33    1.04
   4   8   7    0.13    0.44
  -4   8  -7    0.50    0.31
  -4  -8  -7    1.15    0.60
   4  -8   7    0.82    0.76
  -4   8  -8    0.97    0.36
   4   8   8    0.95    0.56
   4  -8   8    2.75    0.97
  -4  -8  -8    2.12    0.77
  -4   8  -9    4.23    0.87
   4   8   9    8.81    1.37
  -4  -8  -9    5.94    1.32
   4  -8   9    4.41    1.27
   4   9 -10   11.90    1.71
  -4   9  10   11.82    1.90
   4   9 -10   12.14    1.73
  -4  -9  10   11.89    1.92
   4  -9 -10   12.28    1.82
   4   9  -9    4.85    1.10
   4   9  -9    3.65    0.84
  -4   9   9    5.93    1.27
  -4  -9   9    6.91    1.54
   4  -9  -9    7.46    1.39
  -4   9   8    3.27    1.01
   4   9  -8    3.39    0.76
   4   9  -8    4.07    0.97
  -4  -9   8    3.84    1.18
   4  -9  -8    4.45    1.00
   4   9  -7   11.79    1.83
  -4   9   7   11.04    1.63
   4   9  -7   14.38    1.67
   4  -9  -7   14.93    1.85
  -4  -9   7   11.20    1.87
   4   9  -6    7.60    1.19
   4   9  -6    8.69    1.51
  -4   9   6    6.18    1.19
   4  -9  -6    8.35    1.37
  -4  -9   6    4.43    1.23
   4   9  -5    0.70    0.40
  -4   9   5    0.40    0.42
   4   9  -5   -0.10    0.32
  -4  -9   5    0.68    0.71
   4  -9  -5   -0.06    0.34
   4   9  -4   32.70    2.04
  -4   9   4   27.66    2.19
   4   9  -4   29.98    2.49
   4  -9  -4   28.26    2.13
  -4  -9   4   29.64    2.48
   4   9  -3    9.37    1.57
  -4   9   3    6.06    1.13
   4  -9  -3    7.58    1.28
  -4  -9   3    7.04    1.33
   4  -9  -3    6.48    1.02
   4   9  -2   16.54    2.11
  -4   9   2   16.25    1.84
   4  -9  -2   13.40    1.59
  -4  -9   2   11.27    1.74
   4  -9  -2   15.70    1.65
   4   9  -1    9.23    1.55
  -4   9   1    9.85    1.44
  -4  -9   1    9.02    1.50
   4  -9  -1   10.64    1.47
  -4   9   0    3.87    0.89
   4   9   0    6.02    1.22
   4  -9   0    3.35    0.91
  -4  -9   0    2.92    0.85
  -4   9  -1   -0.42    0.24
   4   9   1    0.38    0.31
  -4  -9  -1    0.53    0.37
   4  -9   1    0.11    0.36
  -4   9  -2    1.27    0.66
   4   9   2    1.12    0.56
   4  -9   2    1.35    0.58
  -4  -9  -2    2.26    0.56
   4   9   3    2.17    0.63
  -4   9  -3    2.48    0.71
   4  -9   3    0.93    0.55
  -4  -9  -3    2.75    0.65
  -4  -9  -3    2.20    0.67
   4   9   4    3.89    0.91
  -4   9  -4    3.01    0.86
   4  -9   4    2.62    0.84
  -4  -9  -4    4.42    0.98
  -4   9  -5   14.80    1.81
   4   9   5   13.84    1.80
   4  -9   5   16.10    2.29
  -4  -9  -5   11.38    1.62
  -4   9  -6    0.35    0.35
   4   9   6    0.14    0.39
  -4  -9  -6    0.55    0.48
   4  -9   6    2.10    1.02
   4   9   7    1.76    0.50
  -4   9  -7    1.67    0.50
  -4  -9  -7    1.27    0.65
   4  -9   7    0.49    0.77
   4   9   8    1.47    0.48
  -4   9  -8    1.94    0.40
   4  -9   8    3.24    1.02
  -4  -9  -8    1.79    0.73
   4  10  -8    0.44    0.35
   4  10  -8    1.23    0.55
  -4  10   8   -0.32    0.47
  -4 -10   8   -0.42    0.64
   4 -10  -8    0.39    0.45
   4  10  -7    2.52    0.67
  -4  10   7    2.91    0.90
   4  10  -7    4.28    0.94
  -4 -10   7    2.61    1.11
   4 -10  -7    3.24    0.95
   4  10  -6    5.27    1.17
  -4  10   6    3.24    0.89
   4  10  -6    5.37    1.04
  -4 -10   6    4.53    1.29
   4 -10  -6    5.32    1.12
  -4  10   5    4.06    1.04
   4  10  -5    7.16    1.30
   4 -10  -5    7.69    1.38
  -4 -10   5    3.76    1.22
  -4  10   4    1.71    0.67
   4  10  -4    0.88    0.36
  -4 -10   4    0.70    0.44
   4 -10  -4   -0.64    0.32
  -4  10   3    0.62    0.47
   4  10  -3    0.64    0.41
  -4 -10   3    0.12    0.41
   4 -10  -3    0.21    0.42
  -4  10   2   15.13    1.90
   4  10  -2   17.64    2.21
   4 -10  -2   17.54    1.59
  -4 -10   2   15.38    2.07
  -4  10   1    1.72    0.62
   4  10  -1    1.05    0.50
  -4 -10   1    2.24    0.64
   4 -10  -1    2.57    0.67
  -4  10   0    9.75    1.55
   4  10   0   12.94    1.78
   4 -10   0   10.48    1.56
  -4 -10   0    9.60    1.57
   4  10   1    0.82    0.32
  -4  10  -1   -0.10    0.43
  -4 -10  -1    0.47    0.50
   4 -10   1    0.16    0.44
  -4  10  -2    0.56    0.43
   4  10   2    0.49    0.41
  -4 -10  -2    1.37    0.52
   4 -10   2    2.59    0.75
   4  10   3    5.75    1.06
  -4  10  -3    6.37    1.25
   4 -10   3    3.52    0.94
   4  10   4    9.98    1.52
  -4  10  -4   14.29    1.95
   4 -10   4   14.00    2.01
   4  10   5    1.44    0.49
  -4  10  -5    0.67    0.54
   4 -10   5   -0.04    0.68
  -4 -10  -5    0.90    0.58
  -4  10  -6    3.94    0.87
  -4 -10  -6    3.67    0.92
   4 -10   6    3.49    1.17
   4  11  -6    2.58    0.56
  -4  11   6    3.65    0.96
   4 -11  -6    3.24    0.90
  -4 -11   6    3.82    1.06
   4  11  -5   10.28    1.53
  -4  11   5    8.77    1.55
   4 -11  -5    7.19    1.33
  -4 -11   5    8.02    1.38
  -4  11   4   11.45    1.74
   4  11  -4    7.65    1.28
  -4 -11   4   10.66    1.69
   4  11  -3    1.37    0.55
  -4  11   3    1.99    0.75
  -4 -11   3    1.15    0.50
  -4  11   2    0.23    0.47
   4  11  -2    0.44    0.34
   4 -11  -2    0.45    0.38
  -4 -11   2   -0.45    0.39
  -4  11   1    7.83    1.42
   4  11  -1    6.24    1.10
  -4 -11   1    6.27    1.17
   4 -11  -1    8.53    1.38
  -4  11   0    2.00    0.78
   4  11   0    2.38    0.65
  -4 -11   0    3.98    0.86
   4 -11   0    3.57    0.79
  -4  11  -1    5.39    1.22
   4  11   1    4.20    0.77
   4 -11   1    5.29    1.03
  -4 -11  -1    5.94    1.13
  -4  11  -2    8.24    1.43
   4 -11   2    6.53    1.16
  -4 -11  -2    6.12    1.08
  -4  11  -3    5.73    1.15
   4  11   3    6.22    1.04
   4 -11   3    6.49    1.22
  -4  11  -4    1.34    0.50
   4  11   4    1.82    0.44
   4 -11   4    0.86    0.46
  -5   0  15   -0.48    0.51
   5   0 -15   -0.46    0.37
  -5   0  14   22.72    2.61
   5   0 -14   19.43    2.54
  -5   0  13   -1.09    0.50
   5   0 -13    1.15    0.64
   5   0 -12    2.12    0.76
  -5   0  12    2.68    0.95
  -5   0  11   -0.48    0.42
   5   0 -11    0.12    0.30
   5   0 -10   89.83    3.48
   5   0 -10   95.34    4.58
  -5   0  10   92.16    4.17
   5   0  -9    0.86    0.33
   5   0  -9    1.18    0.47
   5   0  -8  206.04    6.23
   5   0  -8  207.84    7.48
  -5   0   8  208.05    6.76
   5   0  -7   -0.05    0.17
  -5   0   7   -0.17    0.44
   5   0  -7   -0.11    0.18
  -5   0   7    0.20    0.23
  -5   0   6  126.66    4.40
   5   0  -6  123.51    4.79
  -5   0   6  123.24    4.03
   5   0  -6  127.59    4.01
   5   0  -5   -0.07    0.10
   5   0  -5    0.32    0.22
  -5   0   5    0.31    0.36
  -5   0   5    0.29    0.24
  -5   0   4  176.21    5.47
   5   0  -4  182.62    5.27
   5   0  -4  181.21    6.04
  -5   0   4  187.44    5.48
   5   0  -3    0.08    0.24
  -5   0   3    0.03    0.26
  -5   0   3   -0.08    0.25
   5   0  -3   -0.06    0.10
  -5   0   2  208.89    5.81
   5   0  -2  210.02    5.95
  -5   0   2  205.88    6.28
   5   0  -2  214.01    6.57
   5   0  -1   -0.06    0.07
  -5   0   1   -0.04    0.13
  -5   0   1   -0.15    0.17
   5   0  -1    0.34    0.25
  -5   0   0  126.91    3.46
   5   0   0  122.23    4.11
  -5   0   0  122.68    4.25
   5   0   0  116.57    3.94
  -5   0  -1   -0.12    0.21
   5   0   1    0.03    0.18
  -5   0  -1    0.06    0.07
  -5   0  -2   52.07    2.45
  -5   0  -2   51.19    2.48
  -5   0  -2   53.70    1.74
   5   0   2   49.69    2.32
  -5   0  -3    0.07    0.19
   5   0   3   -0.29    0.29
  -5   0  -3   -0.24    0.18
  -5   0  -3   -0.09    0.08
  -5   0  -4   32.47    2.02
  -5   0  -4   33.42    1.89
   5   0   4   32.85    2.10
  -5   0  -4   35.55    1.42
  -5   0  -5    0.05    0.13
  -5   0  -5   -0.08    0.23
   5   0   5    0.36    0.34
  -5   0  -5   -0.05    0.21
  -5   0  -6    5.06    0.82
   5   0   6    3.80    0.67
   5   0   6    3.63    0.83
  -5   0  -6    4.88    0.91
   5   0   7   -0.54    0.37
  -5   0  -7   -0.04    0.24
  -5   0  -7    0.23    0.23
  -5   0  -8    5.81    0.83
  -5   0  -8    6.83    1.12
   5   0   8    4.68    1.18
  -5   0  -9    0.35    0.33
   5   0   9   -0.77    0.55
   5   0  10    6.74    1.54
  -5   0 -10   10.17    1.48
   5   0  11    0.42    0.53
  -5   0 -11   -0.37    0.39
   5   0  12    0.84    0.80
  -5   0 -12    0.62    0.42
   5   1 -15    1.81    0.80
  -5   1  15    2.23    0.87
  -5  -1  15    1.16    0.84
   5  -1 -15    2.65    0.95
   5   1 -14    1.86    0.84
  -5   1  14    1.20    0.93
   5  -1 -14    1.01    0.68
  -5  -1  14   -0.07    0.65
   5   1 -13    1.11    0.63
  -5   1  13    1.17    0.86
   5  -1 -13    1.18    0.64
  -5  -1  13    0.76    0.67
   5   1 -12    3.49    0.99
  -5   1  12    3.50    1.07
   5  -1 -12    3.20    0.63
  -5  -1  12    3.11    0.93
   5  -1 -12    4.15    1.02
  -5   1  11   16.54    1.95
   5   1 -11   13.93    1.94
   5  -1 -11   16.46    1.30
  -5  -1  11   13.45    1.74
   5  -1 -11   12.62    1.73
   5   1 -10    3.48    0.91
  -5   1  10    4.13    1.06
   5  -1 -10    5.86    1.12
  -5  -1  10    5.09    1.09
   5  -1 -10    6.13    0.93
   5   1  -9   64.11    2.54
  -5   1   9   60.96    3.18
   5   1  -9   66.26    3.58
   5  -1  -9   67.49    3.44
   5  -1  -9   58.38    2.75
  -5  -1   9   60.98    3.09
   5   1  -8   11.21    0.88
  -5   1   8   14.71    1.59
   5   1  -8   13.52    1.41
  -5  -1   8   14.16    1.45
   5  -1  -8   10.72    1.13
   5  -1  -8   12.18    1.24
  -5   1   7   23.34    1.77
   5   1  -7   24.22    1.30
   5   1  -7   24.40    1.86
  -5  -1   7   25.12    1.48
  -5  -1   7   24.46    1.70
   5  -1  -7   24.13    1.68
   5  -1  -7   26.09    1.55
   5   1  -6    2.42    0.42
   5   1  -6    3.20    0.70
  -5   1   6    2.54    0.45
  -5   1   6    2.63    0.71
   5  -1  -6    2.24    0.52
  -5  -1   6    3.04    0.60
   5  -1  -6    3.36    0.61
  -5  -1   6    3.12    0.67
   5   1  -5   63.70    2.22
  -5   1   5   59.46    2.32
   5   1  -5   61.83    2.95
  -5   1   5   63.31    2.72
  -5  -1   5   60.62    2.53
   5  -1  -5   59.95    2.44
   5  -1  -5   62.30    2.68
  -5  -1   5   60.10    2.49
   5   1  -4    0.11    0.19
   5   1  -4    0.37    0.22
  -5   1   4    0.53    0.24
  -5   1   4    0.19    0.35
   5  -1  -4    0.41    0.20
  -5  -1   4    0.05    0.24
  -5  -1   4   -0.01    0.24
   5  -1  -4    0.25    0.26
  -5   1   3  161.96    5.03
  -5   1   3  164.40    5.01
   5   1  -3  162.91    4.72
   5   1  -3  162.38    5.57
   5  -1  -3  167.19    5.21
  -5  -1   3  159.88    5.16
   5  -1  -3  165.09    4.91
  -5  -1   3  158.12    4.68
   5   1  -2  228.70    7.43
  -5   1   2  242.51    6.65
  -5   1   2  234.76    6.86
   5   1  -2  236.08    6.52
  -5  -1   2  236.13    7.02
   5  -1  -2  238.84    6.69
  -5  -1   2  241.39    6.28
   5  -1  -2  233.50    6.98
   5   1  -1   18.06    1.23
   5   1  -1   19.41    1.18
  -5   1   1   20.06    1.07
  -5   1   1   17.05    1.23
   5  -1  -1   19.31    0.98
  -5  -1   1   19.69    1.36
   5  -1  -1   19.72    1.22
  -5  -1   1   19.88    0.87
   5   1   0   51.76    2.39
  -5   1   0   54.76    2.44
  -5   1   0   58.58    2.03
  -5  -1   0   48.08    2.29
   5  -1   0   57.27    2.06
   5  -1   0   53.60    2.29
  -5  -1   0   60.51    2.57
  -5  -1   0   58.90    1.64
  -5   1  -1  139.54    4.01
  -5   1  -1  133.60    4.62
   5   1   1  138.38    4.83
  -5  -1  -1  143.53    3.50
  -5  -1  -1  146.33    4.79
  -5  -1  -1  127.13    4.56
   5  -1   1  131.37    4.40
   5  -1   1  139.19    4.43
  -5   1  -2   -0.16    0.10
   5   1   2    0.36    0.27
  -5   1  -2    0.13    0.22
  -5  -1  -2   -0.42    0.17
  -5  -1  -2   -0.30    0.12
   5  -1   2   -0.39    0.18
   5  -1   2   -0.11    0.29
  -5  -1  -2    0.03    0.05
  -5   1  -3   15.20    0.90
   5   1   3   14.92    1.27
  -5   1  -3   16.71    1.33
  -5   1  -3   14.98    1.20
  -5  -1  -3   16.29    1.28
   5  -1   3   12.07    1.20
  -5  -1  -3   15.19    1.28
   5   1   4    0.50    0.21
  -5   1  -4    0.82    0.24
  -5   1  -4    0.08    0.25
  -5   1  -4    0.99    0.39
   5   1   4    1.07    0.43
   5  -1   4    0.01    0.26
  -5  -1  -4    0.98    0.37
  -5  -1  -4    0.56    0.34
  -5   1  -6    9.70    1.28
  -5   1  -6   10.43    1.19
  -5   1  -6    8.00    0.73
   5   1   6   10.22    1.50
   5  -1   6    7.36    1.24
  -5  -1  -6    9.01    1.08
  -5  -1  -6   10.99    1.38
   5   1   7    8.42    1.43
  -5   1  -7    9.81    1.14
  -5   1  -7    8.70    0.78
  -5   1  -7    7.64    1.19
  -5  -1  -7    9.00    1.09
   5  -1   7    6.17    1.34
  -5  -1  -7    9.82    1.39
  -5   1  -8    1.41    0.39
  -5   1  -8    1.03    0.33
   5   1   8    0.48    0.59
  -5  -1  -8    1.25    0.49
   5   1   9    0.49    0.74
  -5   1  -9    0.51    0.35
  -5  -1  -9    0.38    0.32
   5  -1   9   -0.80    0.71
  -5   1 -10    0.03    0.32
   5   1  10    0.19    0.64
   5  -1  10    0.44    0.53
  -5  -1 -10    0.57    0.33
  -5   1 -11    4.22    0.90
   5   1  11    4.08    1.33
  -5  -1 -11    2.96    0.77
   5  -1  11    5.53    1.40
   5   1  12    0.40    0.79
  -5  -1 -12   -0.22    0.40
   5  -1  12    2.38    1.03
  -5   2  14    4.21    1.27
   5   2 -14    3.25    1.13
   5  -2 -14    3.43    1.04
  -5  -2  14    3.58    1.19
   5   2 -13    0.58    0.50
  -5   2  13    0.52    0.67
  -5  -2  13    0.52    0.53
   5  -2 -13   -0.15    0.29
   5  -2 -13   -0.28    0.30
   5   2 -12    5.07    1.17
  -5   2  12    2.92    1.00
  -5  -2  12    3.45    0.88
   5  -2 -12    2.39    0.57
   5  -2 -12    3.69    1.03
   5   2 -11   25.68    2.36
  -5   2  11   27.12    2.24
  -5  -2  11   25.89    2.15
   5  -2 -11   26.03    1.78
   5  -2 -11   25.17    2.21
  -5   2  10    7.65    1.41
   5   2 -10    7.43    1.34
   5  -2 -10    8.52    1.34
   5  -2 -10    6.13    0.97
  -5  -2  10    9.38    1.43
   5   2  -9   18.52    1.79
  -5   2   9   12.34    1.63
  -5  -2   9   15.56    1.66
   5  -2  -9   16.71    1.56
   5  -2  -9   15.17    1.30
  -5   2   8    5.38    1.13
   5   2  -8    4.75    1.02
   5  -2  -8    3.48    0.76
  -5  -2   8    5.63    0.87
   5  -2  -8    4.13    0.80
  -5  -2   8    3.98    0.89
  -5   2   7   -0.05    0.53
   5   2  -7    0.32    0.15
   5   2  -7    0.28    0.24
   5  -2  -7   -0.49    0.22
  -5  -2   7   -0.01    0.31
  -5  -2   7    0.60    0.42
   5  -2  -7   -0.07    0.12
   5   2  -6    6.30    0.53
  -5   2   6    6.08    0.53
   5   2  -6    5.30    0.96
  -5   2   6    6.91    1.11
   5  -2  -6    5.68    0.81
  -5  -2   6    5.60    0.88
  -5  -2   6    6.22    0.92
   5  -2  -6    7.38    0.95
  -5   2   5   55.73    2.66
   5   2  -5   51.78    2.79
  -5   2   5   55.38    2.11
   5   2  -5   56.50    1.95
  -5  -2   5   53.05    2.45
  -5  -2   5   55.08    2.35
   5  -2  -5   55.54    2.40
   5  -2  -5   56.82    2.43
   5   2  -4  146.35    4.10
  -5   2   4  143.39    4.81
  -5   2   4  136.73    4.35
   5   2  -4  136.90    5.24
  -5  -2   4  141.82    4.37
   5  -2  -4  139.58    4.50
  -5  -2   4  141.30    4.76
   5  -2  -4  145.28    4.64
   5   2  -3   67.39    2.35
  -5   2   3   64.08    2.55
   5   2  -3   64.28    3.02
  -5   2   3   69.89    2.81
   5  -2  -3   69.14    2.39
  -5  -2   3   66.51    2.84
   5  -2  -3   65.09    2.60
  -5  -2   3   68.39    2.37
  -5   2   2   94.01    3.34
   5   2  -2   94.24    3.08
  -5   2   2   90.64    3.24
   5   2  -2   89.58    3.68
  -5  -2   2   93.41    2.79
   5  -2  -2   92.61    3.28
  -5  -2   2   86.11    3.45
   5  -2  -2   98.49    2.91
  -5   2   1   32.08    1.71
  -5   2   1   31.23    1.53
   5   2  -1   30.30    1.79
  -5  -2   1   30.92    1.82
   5  -2  -1   29.18    1.61
  -5  -2   1   33.21    1.12
   5  -2  -1   30.26    1.09
  -5   2   0    7.33    0.68
   5   2   0    7.50    0.97
  -5   2   0    7.11    0.90
  -5  -2   0    7.77    1.03
  -5  -2   0    7.39    0.90
   5  -2   0    7.87    0.44
   5  -2   0    8.36    0.90
  -5   2  -1    0.93    0.39
  -5   2  -1    1.54    0.34
   5   2   1    1.50    0.47
   5  -2   1    1.46    0.26
  -5  -2  -1    1.41    0.51
   5  -2   1    1.45    0.48
  -5  -2  -1    1.18    0.40
  -5   2  -3    7.22    0.98
  -5   2  -3    7.44    0.66
   5   2   3    6.56    1.07
  -5  -2  -3    7.39    1.01
   5  -2   3    6.25    0.80
  -5  -2  -3    6.92    1.02
   5  -2   3    7.35    0.99
   5   2   4    8.21    1.23
  -5   2  -4    8.61    1.09
  -5   2  -4    9.10    0.75
   5  -2   4    8.35    1.09
  -5  -2  -4    7.45    1.12
  -5  -2  -4    7.80    1.06
   5  -2   4    6.20    0.96
  -5   2  -5   -0.12    0.19
  -5   2  -5    0.16    0.16
   5   2   5    0.61    0.45
  -5   2  -5   -0.02    0.11
  -5  -2  -5   -0.01    0.21
  -5  -2  -5    0.01    0.24
  -5   2  -6    0.01    0.14
  -5   2  -6   -0.03    0.25
  -5   2  -6   -0.08    0.21
   5   2   6    0.83    0.56
  -5   2  -6   -0.24    0.15
  -5  -2  -6    0.22    0.24
  -5  -2  -6    0.03    0.22
   5   2   7    8.16    4.35
  -5   2  -7    2.51    0.57
  -5   2  -7    3.05    0.70
  -5   2  -7    2.61    0.52
  -5   2  -7    2.77    0.71
  -5  -2  -7    3.78    0.83
  -5  -2  -7    2.04    0.47
  -5   2  -8    8.23    1.01
  -5   2  -8    7.64    1.05
   5   2   8    5.28    1.51
  -5   2  -8   10.42    1.45
  -5   2  -8    7.39    1.15
  -5  -2  -8    7.76    1.30
  -5   2  -9   -0.10    0.25
  -5   2  -9   -0.15    0.31
  -5  -2  -9   -0.28    0.29
   5   2  10    4.76    1.56
  -5   2 -10    6.90    1.24
  -5  -2 -10    7.60    1.38
  -5   2 -11    1.50    0.46
   5   2  11    0.03    0.67
  -5  -2 -11    1.38    0.46
   5   2  12   -0.24    0.66
  -5  -2 -12   -0.84    0.45
   5   3 -14   -0.13    0.27
  -5   3  14   -0.10    0.74
   5  -3 -14    0.27    0.32
  -5  -3  14    0.50    0.39
   5  -3 -14    0.24    0.52
  -5   3  13    4.39    1.19
   5   3 -13    4.53    1.15
   5  -3 -13    1.81    0.77
   5  -3 -13    1.70    0.39
  -5  -3  13    2.17    0.66
  -5   3  12    0.83    0.78
   5   3 -12    0.76    0.56
   5  -3 -12    1.52    0.59
  -5  -3  12    1.79    0.63
   5  -3 -12    1.37    0.39
   5   3 -11    9.78    1.67
  -5   3  11   12.79    1.89
   5  -3 -11   10.43    1.60
  -5  -3  11   10.07    1.53
   5  -3 -11   10.91    1.34
   5   3 -10    2.18    0.75
  -5   3  10    2.78    0.95
   5  -3 -10    2.67    0.79
  -5  -3  10    3.26    0.84
   5  -3 -10    2.28    0.65
   5   3  -9    7.74    1.37
  -5   3   9    7.63    1.38
  -5  -3   9    9.13    1.36
  -5  -3   9    6.82    1.08
   5  -3  -9    7.18    1.11
   5  -3  -9    6.63    1.14
   5   3  -8    9.28    1.46
  -5   3   8    9.24    1.49
   5  -3  -8    9.95    1.24
   5  -3  -8    7.45    1.09
  -5  -3   8    8.79    1.17
  -5  -3   8    7.68    1.21
  -5   3   7    3.79    0.98
   5   3  -7    4.86    1.02
  -5  -3   7    4.01    0.83
  -5  -3   7    4.84    0.91
   5  -3  -7    4.22    0.76
   5  -3  -7    2.80    0.68
  -5   3   6    0.79    0.59
   5   3  -6    1.38    0.50
   5  -3  -6    1.20    0.36
  -5  -3   6    2.06    0.65
  -5  -3   6    1.37    0.51
   5  -3  -6    1.18    0.46
  -5   3   5    7.77    0.63
   5   3  -5    7.25    0.50
   5   3  -5    6.83    1.07
  -5   3   5    8.28    1.17
  -5  -3   5    7.94    1.09
  -5  -3   5    6.38    0.86
   5  -3  -5    7.16    0.71
   5  -3  -5    5.98    0.90
  -5   3   4    2.37    0.46
  -5   3   4    2.58    0.71
   5   3  -4    2.23    0.60
   5   3  -4    2.49    0.37
  -5  -3   4    2.92    0.71
   5  -3  -4    2.93    0.45
  -5  -3   4    2.88    0.54
   5  -3  -4    2.99    0.66
  -5   3   3   58.94    2.38
   5   3  -3   60.69    2.13
   5   3  -3   56.41    2.90
  -5   3   3   61.67    2.65
   5  -3  -3   55.62    2.49
  -5  -3   3   58.59    2.72
  -5  -3   3   58.44    2.24
   5  -3  -3   60.90    2.10
  -5   3   2   30.85    1.64
   5   3  -2   32.83    1.49
   5   3  -2   28.73    1.90
  -5   3   2   31.05    1.69
  -5  -3   2   30.36    1.85
   5  -3  -2   31.86    1.72
  -5  -3   2   31.90    1.33
  -5   3   1    3.57    0.65
   5   3  -1    2.45    0.59
  -5   3   1    3.47    0.62
  -5  -3   1    3.96    0.65
  -5  -3   1    2.97    0.71
  -5  -3   1    4.22    0.32
   5  -3  -1    3.40    0.65
  -5   3   0    0.73    0.28
  -5   3   0    1.32    0.41
   5   3   0    1.16    0.43
   5  -3   0    0.93    0.43
  -5  -3   0    1.22    0.48
  -5  -3   0    1.09    0.36
  -5   3  -1    0.62    0.31
   5   3   1    1.11    0.43
  -5   3  -1    1.20    0.35
  -5  -3  -1    1.11    0.42
   5  -3   1    1.31    0.46
  -5  -3  -1    0.92    0.47
   5  -3   1    1.28    0.17
   5   3   2    6.55    1.05
  -5   3  -2    9.27    0.84
  -5   3  -2    9.00    1.08
  -5  -3  -2    8.64    1.11
   5  -3   2    9.46    0.66
   5  -3   2    8.56    0.98
  -5  -3  -2    6.31    0.96
  -5   3  -3   62.00    2.38
  -5   3  -3   56.96    2.43
   5   3   3   56.64    3.03
  -5   3  -3   55.88    2.69
   5  -3   3   55.16    2.54
  -5  -3  -3   61.97    2.81
  -5  -3  -3   53.48    2.74
  -5   3  -4    6.92    0.87
  -5   3  -4    6.78    1.01
  -5   3  -4    7.32    0.71
   5   3   4    6.99    1.24
   5  -3   4    7.92    1.06
  -5  -3  -4    5.18    0.89
  -5  -3  -4    7.90    1.20
  -5   3  -5    9.73    0.92
   5   3   5   11.09    1.56
  -5   3  -5   10.31    1.22
  -5   3  -5    9.36    1.02
  -5  -3  -5    7.81    1.07
  -5  -3  -5   10.73    1.41
   5  -3   5    8.32    1.14
  -5   3  -6   11.34    1.28
   5   3   6   13.55    1.84
  -5   3  -6   13.12    1.14
  -5   3  -6   12.25    1.06
   5  -3   6   13.33    1.43
  -5  -3  -6   10.59    1.49
  -5  -3  -6   11.30    1.27
   5   3   7    1.74    0.82
  -5   3  -7    0.90    0.30
  -5   3  -7    0.66    0.28
  -5   3  -7    1.55    0.41
   5  -3   7    1.22    0.58
  -5  -3  -7    1.65    0.60
  -5   3  -8    3.10    0.61
  -5   3  -8    2.24    0.60
  -5   3  -8    1.68    0.44
   5   3   8   -0.62    0.76
   5  -3   8    1.52    0.60
  -5  -3  -8    3.46    0.85
  -5   3  -9   12.51    1.15
   5   3   9    9.73    2.00
   5  -3   9   13.92    1.79
  -5  -3  -9   11.39    1.70
   5   3  10    5.79    1.36
  -5  -3 -10    4.01    1.00
   5   3  11    4.46    1.25
   5   3  12    4.96    1.28
   5   4 -14    1.23    0.38
  -5   4  14    2.60    1.10
   5  -4 -14    2.19    0.53
  -5  -4  14    2.30    0.70
   5  -4 -14    3.28    1.03
   5   4 -13    1.22    0.37
  -5   4  13    2.33    1.03
   5  -4 -13    2.67    0.56
   5  -4 -13    1.14    0.72
  -5  -4  13    1.22    0.43
  -5   4  12    1.57    0.93
   5   4 -12    1.32    0.58
   5  -4 -12    1.16    0.54
   5  -4 -12    0.78    0.38
  -5  -4  12    0.89    0.44
  -5   4  11    1.78    0.85
   5   4 -11    1.22    0.51
   5  -4 -11    1.66    0.52
   5  -4 -11    1.04    0.43
  -5  -4  11    0.59    0.45
  -5   4  10   29.69    2.51
   5   4 -10   28.45    2.51
   5  -4 -10   27.81    2.04
   5  -4 -10   32.13    2.39
  -5  -4  10   27.12    2.22
  -5   4   9    5.23    1.20
   5   4  -9    3.23    0.90
  -5  -4   9    5.01    1.03
  -5  -4   9    5.17    1.03
   5  -4  -9    4.35    0.90
   5  -4  -9    2.51    0.72
   5   4  -8    4.07    0.98
  -5   4   8    6.39    1.32
  -5  -4   8    6.49    1.14
   5  -4  -8    6.19    1.10
   5  -4  -8    5.64    0.95
  -5  -4   8    6.42    1.12
   5   4  -7    2.93    0.75
  -5   4   7    4.43    1.10
  -5  -4   7    2.84    0.74
   5  -4  -7    3.63    0.70
  -5  -4   7    3.07    0.81
   5  -4  -7    3.59    0.84
  -5   4   6    0.99    0.64
   5   4  -6    0.99    0.49
   5  -4  -6    1.85    0.55
  -5  -4   6    0.84    0.47
  -5  -4   6    1.75    0.69
   5  -4  -6    0.92    0.33
  -5   4   5    1.14    0.56
  -5   4   5    2.30    0.39
   5   4  -5    2.08    0.64
  -5  -4   5    2.47    0.77
   5  -4  -5    3.17    0.51
  -5  -4   5    1.86    0.54
   5  -4  -5    2.57    0.67
   5   4  -4   26.54    1.07
   5   4  -4   21.38    1.78
  -5   4   4   25.75    1.35
  -5   4   4   24.03    1.70
   5  -4  -4   23.78    1.62
  -5  -4   4   21.29    1.71
  -5  -4   4   23.38    1.47
  -5   4   2   16.72    1.28
   5   4  -2   16.98    1.49
  -5   4   2   17.24    1.21
   5   4  -2   17.20    0.87
  -5  -4   2   15.03    1.41
  -5  -4   2   16.73    1.09
   5  -4  -2   17.60    1.32
   5   4  -1    2.06    0.60
  -5   4   1    3.97    0.71
  -5   4   1    4.03    0.72
   5   4  -1    3.49    0.36
   5  -4  -1    3.91    0.72
  -5  -4   1    2.90    0.57
  -5  -4   1    3.04    0.73
  -5   4   0   77.30    3.07
  -5   4   0   78.53    3.17
   5   4   0   74.72    3.58
  -5  -4   0   71.90    2.96
   5  -4   0   77.61    3.01
  -5  -4   0   75.38    3.36
  -5   4  -1   27.02    1.71
  -5   4  -1   26.74    1.62
   5   4   1   24.92    1.91
  -5  -4  -1   30.05    1.91
   5  -4   1   27.74    1.61
  -5  -4  -1   27.38    1.68
   5   4   2   38.91    2.47
  -5   4  -2   35.04    2.06
  -5   4  -2   41.36    2.08
   5  -4   2   37.47    1.94
  -5  -4  -2   37.58    2.20
  -5  -4  -2   36.76    2.11
   5   4   3    3.99    0.95
  -5   4  -3    4.63    0.76
  -5   4  -3    4.50    0.81
  -5  -4  -3    4.51    0.87
  -5  -4  -3    3.11    0.71
   5  -4   3    3.87    0.77
  -5   4  -4   72.14    3.28
   5   4   4   80.08    3.92
  -5   4  -4   67.15    2.97
  -5  -4  -4   69.58    3.20
  -5  -4  -4   75.73    3.48
   5  -4   4   72.19    3.05
  -5   4  -5    0.43    0.25
   5   4   5    0.28    0.56
  -5   4  -5    0.36    0.26
  -5  -4  -5    0.19    0.36
  -5  -4  -5    0.24    0.30
   5  -4   5    0.36    0.38
   5   4   6   20.33    2.32
  -5   4  -6   17.63    1.36
  -5   4  -6   21.11    1.61
  -5  -4  -6   18.54    1.43
   5  -4   6   15.16    1.39
  -5  -4  -6   20.23    1.80
  -5   4  -7    6.23    0.93
   5   4   7    9.55    1.66
  -5  -4  -7    6.44    1.23
   5   4   8    9.05    1.74
  -5   4  -8    9.69    1.22
   5  -4   8    8.75    1.51
  -5  -4  -8   11.30    1.68
  -5   4  -9   -0.04    0.24
   5   4   9   -0.72    0.63
   5  -4   9    0.07    0.51
   5   4  10   10.59    1.83
  -5   4 -10    9.78    1.25
  -5  -4 -10    9.66    1.66
   5   4  11    1.75    0.88
  -5  -4 -11    0.66    0.43
   5   5 -13    0.07    0.28
  -5   5  13   -0.28    0.62
  -5  -5  13    0.18    0.40
   5  -5 -13    0.58    0.30
   5   5 -12   -0.15    0.25
  -5   5  12   -0.40    0.63
  -5  -5  12    0.56    0.39
   5  -5 -12   -0.41    0.31
   5  -5 -12    0.00    0.27
  -5   5  11    8.63    1.62
   5   5 -11    6.94    1.37
   5  -5 -11    6.57    1.26
   5  -5 -11    6.93    1.17
  -5  -5  11    8.03    1.36
   5   5 -10    0.57    0.35
  -5   5  10    1.44    0.77
  -5  -5  10    1.22    0.68
   5  -5 -10    1.70    0.54
  -5  -5  10    1.42    0.58
   5  -5 -10    1.10    0.43
   5   5  -9   38.10    2.94
  -5   5   9   38.69    2.92
  -5  -5   9   48.63    2.88
   5  -5  -9   43.41    2.78
  -5  -5   9   39.88    2.69
   5  -5  -9   36.69    2.46
  -5   5   8   13.66    1.88
   5   5  -8   10.74    1.67
  -5  -5   8   13.36    1.72
  -5  -5   8   11.32    1.53
   5  -5  -8   12.29    1.52
  -5   5   7    1.17    0.38
  -5   5   7    0.37    0.49
   5   5  -7    0.28    0.30
   5  -5  -7    0.08    0.35
  -5  -5   7    0.20    0.34
  -5  -5   7    0.19    0.55
  -5   5   6    1.44    0.46
  -5   5   6    2.24    0.77
   5   5  -6    1.61    0.56
  -5  -5   6    2.23    0.83
   5  -5  -6    1.02    0.51
   5   5  -5    6.49    0.84
   5   5  -5    6.60    1.22
  -5   5   5    8.30    1.27
  -5  -5   5    9.30    1.39
   5  -5  -5    7.75    0.87
   5  -5  -5    7.30    1.12
   5   5  -4    1.57    0.57
   5   5  -4    2.08    0.44
  -5   5   4    2.68    0.75
  -5  -5   4    2.91    0.83
   5  -5  -4    2.14    0.54
   5  -5  -4    2.01    0.60
  -5   5   3   71.78    3.20
   5   5  -3   72.80    2.64
   5   5  -3   67.29    3.62
  -5  -5   3   72.27    3.50
   5  -5  -3   74.64    3.14
  -5   5   2    9.29    1.18
  -5   5   2    9.64    1.03
   5   5  -2    9.90    1.43
   5   5  -2    9.77    0.72
   5  -5  -2    9.83    1.11
  -5  -5   2    8.97    1.32
  -5  -5   2   10.06    0.81
   5   5  -1    3.08    0.80
  -5   5   1    3.58    0.72
  -5   5   1    2.93    0.59
  -5  -5   1    2.99    0.59
  -5  -5   1    2.90    0.86
   5  -5  -1    2.68    0.68
   5   5   0   13.77    1.43
  -5   5   0   14.08    1.22
  -5   5   0   13.77    1.21
  -5  -5   0   13.03    1.10
   5  -5   0   13.68    1.16
  -5  -5   0   16.27    1.61
  -5   5  -1   15.87    1.32
  -5   5  -1   17.20    1.40
   5   5   1   18.24    1.70
  -5  -5  -1   18.41    1.60
   5  -5   1   16.66    1.27
  -5  -5  -1   17.38    1.34
  -5   5  -2    0.23    0.26
   5   5   2    0.23    0.41
  -5   5  -2    0.73    0.29
  -5  -5  -2   -0.02    0.25
  -5  -5  -2   -0.41    0.28
   5  -5   2    0.17    0.31
  -5   5  -3   83.75    3.59
   5   5   3   78.02    4.05
  -5   5  -3   79.31    3.39
   5  -5   3   77.59    3.16
  -5  -5  -3   78.09    3.57
  -5  -5  -3   81.81    3.59
   5   5   4    1.63    0.71
  -5   5  -4    1.30    0.40
   5  -5   4    1.25    0.48
  -5  -5  -4    1.57    0.59
  -5  -5  -4    0.44    0.34
   5   5   5    7.80    1.47
  -5   5  -5    5.97    0.97
   5  -5   5    7.46    1.40
  -5  -5  -5    7.95    1.34
   5  -5   5    7.86    1.04
  -5  -5  -5    6.02    0.96
  -5   5  -6   16.84    1.43
   5   5   6   23.25    2.21
  -5  -5  -6   18.51    2.02
   5  -5   6   21.12    2.22
   5   5   7   -0.70    0.46
  -5   5  -7    0.44    0.25
  -5  -5  -7   -0.62    0.26
   5  -5   7    0.28    0.52
   5   5   8    1.39    0.88
  -5   5  -8    0.35    0.31
  -5  -5  -8    1.04    0.56
   5  -5   8    0.73    0.58
   5   5   9   11.73    2.01
  -5   5  -9    9.85    1.30
  -5  -5  -9    8.10    1.36
   5  -5   9    9.21    1.63
   5   5  10    0.49    0.68
  -5   5 -10    0.98    0.32
  -5  -5 -10    0.42    0.40
  -5   5 -11    1.75    0.39
   5   5  11    1.84    0.85
  -5  -5 -11    2.98    0.65
   5   6 -13    2.89    0.75
  -5   6  13    4.45    1.44
  -5  -6  13    3.62    0.86
   5  -6 -13    5.06    0.96
  -5   6  12    1.18    0.70
   5   6 -12    1.71    0.53
  -5  -6  12    0.33    0.36
   5  -6 -12    0.80    0.34
   5   6 -11    1.11    0.40
  -5   6  11    0.91    0.70
  -5  -6  11    0.32    0.44
   5  -6 -11    1.53    0.52
  -5   6  10   11.16    1.86
   5   6 -10    8.42    1.52
  -5  -6  10   13.06    1.81
  -5  -6  10    8.74    1.46
   5  -6 -10   10.01    1.48
   5   6  -9    6.19    1.27
  -5   6   9    7.93    1.49
  -5  -6   9    6.88    1.33
  -5  -6   9    4.72    1.03
   5  -6  -9    4.76    0.98
   5   6  -8    3.19    0.86
  -5   6   8    3.25    1.00
  -5  -6   8    4.14    0.92
  -5  -6   8    4.37    1.11
   5  -6  -8    3.70    0.86
  -5   6   7    5.14    1.10
   5   6  -7    3.26    0.88
   5  -6  -7    4.40    1.00
  -5  -6   7    3.70    1.06
   5   6  -6    5.01    1.09
  -5   6   6    4.87    1.05
   5   6  -6    5.18    0.86
  -5  -6   6    4.15    1.05
   5  -6  -6    4.73    0.98
  -5   6   5    1.45    0.57
   5   6  -5    1.27    0.41
   5   6  -5    2.23    0.70
  -5  -6   5    1.90    0.81
   5  -6  -5    2.53    0.75
   5   6  -4   16.07    1.16
   5   6  -4   17.96    1.75
  -5   6   4   16.50    1.51
   5  -6  -4   16.36    1.46
  -5  -6   4   18.19    1.93
   5  -6  -4   21.21    1.51
  -5   6   3   11.68    1.41
   5   6  -3   10.77    0.89
   5   6  -3   10.44    1.54
   5  -6  -3   11.58    1.29
   5  -6  -3   11.98    1.33
  -5  -6   3   13.96    1.72
   5   6  -2   15.38    1.61
  -5   6   2   14.12    1.49
  -5  -6   2   20.52    1.81
   5  -6  -2   18.63    1.54
   5  -6  -2   17.34    1.42
   5   6  -1   13.14    1.72
  -5   6   1   11.83    1.36
   5  -6  -1   12.20    1.24
  -5  -6   1   13.23    1.65
  -5  -6   1   14.41    1.08
   5  -6  -1   12.58    1.48
  -5   6   0    5.40    0.93
   5   6   0    6.92    1.22
  -5  -6   0    5.55    0.85
  -5  -6   0    6.42    1.17
   5  -6   0    8.40    1.30
   5  -6   0    6.10    0.93
   5   6   1    0.01    0.25
  -5   6  -1   -0.34    0.18
   5  -6   1    0.09    0.45
  -5  -6  -1    0.42    0.30
  -5  -6  -1    0.62    0.47
   5  -6   1   -0.14    0.30
  -5   6  -2   20.63    1.62
   5   6   2   21.09    1.95
  -5  -6  -2   22.92    1.80
   5  -6   2   21.42    1.48
  -5  -6  -2   24.53    1.73
   5  -6   2   21.90    1.96
   5   6   3    5.33    1.15
  -5   6  -3    5.30    0.93
  -5  -6  -3    5.96    1.02
  -5  -6  -3    4.05    0.90
   5  -6   3    4.65    1.15
   5  -6   3    4.32    0.77
   5   6   4   11.27    1.73
  -5   6  -4   12.06    1.38
   5  -6   4    8.82    1.56
  -5  -6  -4   12.36    1.58
  -5  -6  -4   10.26    1.31
  -5   6  -5   14.02    1.57
   5   6   5   13.00    1.95
   5  -6   5   11.27    1.78
  -5  -6  -5   16.92    1.40
  -5  -6  -5   13.53    1.76
   5   6   6    0.52    0.48
  -5   6  -6   -0.11    0.23
   5  -6   6   -0.09    0.50
  -5  -6  -6    0.21    0.40
  -5   6  -7    4.89    0.87
   5   6   7    5.37    1.23
  -5  -6  -7    4.47    1.12
   5  -6   7    5.23    1.30
  -5   6  -8    3.13    0.71
   5   6   8    3.20    1.10
   5  -6   8    2.18    0.92
  -5  -6  -8    2.43    0.87
   5   6   9    0.34    0.60
  -5   6  -9    0.64    0.29
  -5  -6  -9    0.37    0.49
   5  -6   9    0.04    0.62
   5   6  10    2.11    0.99
  -5   6 -10    0.94    0.35
  -5  -6 -10    0.26    0.53
   5  -6  10    1.49    0.86
   5   7 -12    0.45    0.29
  -5   7  12    0.60    0.66
  -5  -7  12    0.23    0.40
   5  -7 -12    0.24    0.35
  -5   7  11    9.54    1.76
   5   7 -11    6.87    1.39
   5  -7 -11    6.58    1.16
  -5  -7  11    6.15    1.11
   5   7 -10    0.32    0.29
  -5   7  10    0.51    0.75
  -5  -7  10    1.64    0.71
  -5  -7  10    0.14    0.34
   5  -7 -10    1.40    0.41
  -5   7   9   24.80    2.55
   5   7  -9   19.71    2.51
   5  -7  -9   25.17    2.15
  -5  -7   9   24.99    2.17
  -5  -7   9   24.77    2.26
  -5   7   8    1.47    0.70
   5   7  -8    0.41    0.32
  -5  -7   8    2.02    0.86
   5  -7  -8    1.85    0.63
  -5   7   7   11.69    1.68
   5   7  -7   12.40    1.88
   5   7  -7   12.55    1.45
  -5  -7   7   13.35    1.91
   5  -7  -7   13.33    1.68
   5   7  -6    9.20    1.58
  -5   7   6   10.55    1.54
   5   7  -6   10.59    1.29
  -5  -7   6   10.92    1.69
   5  -7  -6    8.14    1.31
   5   7  -5   25.71    1.65
   5   7  -5   20.15    1.99
  -5   7   5   24.25    1.95
  -5  -7   5   24.94    2.25
   5  -7  -5   25.33    1.97
  -5   7   4   14.85    1.69
   5   7  -4   13.27    1.90
   5   7  -4   11.99    1.07
  -5  -7   4   12.71    1.83
   5  -7  -4   13.86    1.56
   5  -7  -4   13.22    1.21
  -5   7   3    7.08    1.16
   5   7  -3   11.06    1.76
   5  -7  -3    7.86    1.18
   5  -7  -3    8.53    1.24
  -5  -7   3    6.78    1.31
  -5   7   2    1.21    0.50
   5   7  -2    2.28    0.77
  -5  -7   2    2.25    0.78
   5  -7  -2    1.30    0.53
   5  -7  -2    2.03    0.63
   5   7  -1    0.59    0.45
  -5   7   1    1.33    0.53
   5  -7  -1    1.03    0.47
   5  -7  -1    1.34    0.60
  -5  -7   1    0.91    0.55
   5   7   0   17.76    2.14
  -5   7   0   14.30    1.57
   5  -7   0   16.88    1.37
  -5  -7   0   15.89    1.82
   5  -7   0   15.90    1.82
  -5   7  -1   55.67    2.96
   5   7   1   49.12    3.29
   5  -7   1   60.37    2.67
  -5  -7  -1   56.10    3.15
   5  -7   1   61.61    3.43
  -5  -7  -1   52.48    2.69
   5   7   2    0.70    0.36
  -5   7  -2    0.66    0.39
   5  -7   2   -0.71    0.35
  -5  -7  -2    1.39    0.52
   5  -7   2    0.64    0.36
  -5  -7  -2    0.82    0.37
   5   7   3    7.23    1.39
  -5   7  -3    7.77    1.20
   5  -7   3    6.69    1.37
  -5  -7  -3    5.68    1.06
  -5  -7  -3    6.12    1.05
  -5   7  -4    2.82    0.63
   5   7   4    3.60    0.97
  -5  -7  -4    3.01    0.82
  -5  -7  -4    1.85    0.52
  -5   7  -5    6.85    1.13
   5   7   5    8.36    1.56
  -5  -7  -5    6.62    1.22
   5  -7   5    4.77    1.21
  -5   7  -6    7.24    1.17
   5   7   6    5.75    1.30
  -5  -7  -6    4.92    1.15
   5  -7   6    6.56    1.43
   5   7   7    6.80    1.31
  -5   7  -7    7.67    1.20
  -5  -7  -7    7.02    1.42
   5  -7   7    6.40    1.45
   5   7   8    1.06    0.47
  -5   7  -8    1.15    0.39
  -5  -7  -8    0.60    0.58
   5  -7   8    0.48    0.74
   5   7   9    0.99    0.47
  -5   7  -9    0.49    0.31
   5  -7   9   -0.13    0.63
  -5  -7  -9    0.27    0.53
  -5   8  11    3.60    1.13
   5   8 -11    4.90    1.10
   5  -8 -11    2.85    0.85
  -5  -8  11    2.45    0.55
  -5  -8  11    3.10    1.06
  -5   8  10    1.98    0.76
   5   8 -10    1.77    0.56
  -5  -8  10    1.69    0.49
  -5  -8  10    3.38    1.04
   5  -8 -10    2.12    0.79
  -5   8   9   10.79    1.79
   5   8  -9   10.48    1.71
   5  -8  -9   10.78    1.67
  -5  -8   9    8.76    1.73
   5   8  -8   13.43    2.00
   5   8  -8   16.83    1.53
  -5   8   8   13.98    1.96
  -5  -8   8   16.66    2.23
   5  -8  -8   12.84    1.79
   5   8  -7   20.53    1.66
  -5   8   7   15.79    1.99
   5   8  -7   19.62    2.47
   5  -8  -7   22.17    2.00
  -5  -8   7   20.06    2.34
   5   8  -6   14.73    1.55
   5   8  -6   14.06    2.05
  -5   8   6   15.58    1.88
  -5  -8   6   14.49    2.03
   5  -8  -6   14.69    1.80
   5   8  -5    2.81    0.76
  -5   8   5    2.04    0.76
   5   8  -5    2.77    0.66
   5  -8  -5    2.01    0.72
  -5  -8   5    0.85    0.74
  -5   8   4   11.72    1.57
   5   8  -4   16.43    2.19
   5  -8  -4   12.69    1.59
  -5  -8   4   12.04    1.93
  -5   8   3    4.12    0.97
   5   8  -3    5.53    1.19
  -5  -8   3    5.42    1.21
   5  -8  -3    4.18    0.83
   5  -8  -3    6.60    1.16
   5   8  -2    9.75    1.63
  -5   8   2    8.35    1.30
   5  -8  -2    7.96    1.27
   5  -8  -2    9.50    1.33
  -5  -8   2    9.04    1.55
  -5   8   1    5.68    1.06
   5   8  -1    4.87    1.14
   5  -8  -1    5.79    1.10
  -5  -8   1    5.17    1.10
   5  -8  -1    8.04    1.19
   5   8   0    5.84    1.25
  -5   8   0    4.44    0.96
   5  -8   0    6.46    1.27
   5  -8   0    6.65    1.07
  -5  -8   0    4.90    1.13
   5   8   1    0.66    0.46
  -5   8  -1    0.90    0.42
  -5  -8  -1    0.65    0.48
   5  -8   1    0.93    0.55
   5   8   2    1.85    0.67
  -5   8  -2    3.14    0.77
  -5  -8  -2    3.40    0.83
   5  -8   2    2.40    0.77
  -5  -8  -2    3.30    0.82
   5   8   3    0.54    0.44
  -5   8  -3    0.60    0.35
  -5  -8  -3    0.38    0.47
   5  -8   3    0.42    0.44
   5   8   4    6.42    1.24
  -5   8  -4    4.84    0.93
   5  -8   4    4.59    1.25
  -5  -8  -4    5.20    1.08
  -5   8  -5   -0.03    0.28
   5   8   5    0.58    0.41
  -5  -8  -5    0.12    0.43
   5  -8   5   -0.06    0.63
   5   8   6   -0.80    0.41
  -5   8  -6    0.41    0.30
   5  -8   6    0.24    0.64
  -5  -8  -6    0.02    0.47
   5   8   7    2.14    0.50
  -5   8  -7   -0.42    0.29
  -5  -8  -7    0.46    0.51
   5  -8   7    1.04    0.79
  -5   8  -8    0.63    0.29
   5   8   8   -0.21    0.48
   5  -8   8    0.92    0.78
  -5  -8  -8    0.68    0.55
   5   9 -10    0.38    0.32
  -5   9  10    0.31    0.53
  -5  -9  10   -0.35    0.40
  -5  -9  10   -0.47    0.55
   5   9  -9    1.10    0.40
   5   9  -9    1.03    0.59
  -5   9   9    2.08    0.82
   5  -9  -9    1.53    0.68
  -5  -9   9    1.80    0.90
   5   9  -8   14.88    2.12
   5   9  -8   14.88    1.78
  -5   9   8   13.77    1.95
   5  -9  -8   11.19    1.75
  -5  -9   8   14.66    2.24
  -5   9   7    0.98    0.63
   5   9  -7    1.01    0.48
   5   9  -7    2.32    0.66
   5  -9  -7    2.12    0.66
  -5  -9   7    1.49    0.92
   5   9  -6   17.47    2.33
  -5   9   6   15.72    1.99
   5  -9  -6   14.13    1.86
  -5  -9   6   17.40    2.34
   5   9  -5    5.69    1.10
  -5   9   5    6.17    1.23
  -5  -9   5    5.23    1.32
   5  -9  -5    6.17    1.21
  -5   9   4    0.57    0.67
   5   9  -4    1.77    0.57
   5  -9  -4    0.89    0.47
  -5  -9   4    1.02    0.57
  -5   9   3   20.11    1.83
   5   9  -3   20.70    2.11
   5  -9  -3   18.39    1.90
  -5  -9   3   17.37    2.22
   5  -9  -3   18.98    1.67
   5   9  -2   18.34    2.29
  -5   9   2   15.45    1.88
   5  -9  -2   16.36    1.81
  -5  -9   2   18.59    2.26
   5  -9  -2   19.02    1.67
  -5   9   1   21.21    1.92
   5   9  -1   24.62    2.34
   5  -9  -1   26.06    1.92
  -5  -9   1   25.52    2.27
   5  -9  -1   24.85    2.07
   5   9   0    3.29    0.82
  -5   9   0    2.65    0.75
   5  -9   0    1.08    0.54
  -5  -9   0    1.51    0.62
  -5   9  -1    3.52    0.87
   5   9   1    6.10    1.17
  -5  -9  -1    3.91    0.95
   5  -9   1    4.34    0.97
  -5   9  -2   -0.13    0.35
   5   9   2    0.24    0.30
  -5  -9  -2    0.69    0.47
   5  -9   2   -0.22    0.40
  -5   9  -3   13.37    1.72
   5   9   3   16.54    2.12
  -5  -9  -3   15.14    1.89
   5  -9   3   15.10    2.10
   5   9   4    6.97    1.31
  -5   9  -4    8.46    1.31
  -5  -9  -4    5.87    1.21
   5  -9   4    6.62    1.29
  -5   9  -5    1.82    0.55
   5   9   5    1.72    0.56
   5  -9   5    1.53    0.93
  -5  -9  -5    2.79    0.86
   5   9   6    3.71    0.65
  -5   9  -6    1.43    0.51
  -5  -9  -6    1.53    0.72
   5  -9   6    1.98    1.03
   5   9   7    1.56    0.58
  -5   9  -7   -0.32    0.34
  -5  -9  -7    1.35    0.74
   5  -9   7    0.66    0.68
  -5  10   8   -0.10    0.52
   5  10  -8   -0.66    0.38
   5 -10  -8    0.17    0.43
  -5 -10   8    0.23    0.60
   5  10  -7    0.91    0.44
  -5  10   7    1.41    0.64
  -5 -10   7    0.30    0.76
   5 -10  -7    1.06    0.58
  -5  10   6   -0.39    0.40
   5  10  -6    0.21    0.36
  -5 -10   6   -0.04    0.65
   5 -10  -6    0.45    0.53
  -5  10   5    3.90    1.00
   5  10  -5    5.19    1.06
  -5 -10   5    4.24    1.19
   5 -10  -5    4.78    1.09
  -5  10   4    6.32    1.28
   5  10  -4    6.35    1.22
   5 -10  -4    6.82    1.26
  -5 -10   4    5.09    1.11
   5  10  -3    1.81    0.52
  -5  10   3    1.61    0.64
  -5 -10   3    1.28    0.56
   5 -10  -3    2.87    0.76
  -5  10   2   12.56    1.76
   5  10  -2   14.54    1.93
  -5 -10   2   11.68    1.80
   5 -10  -2   12.83    1.66
  -5  10   1   -0.34    0.32
   5  10  -1    0.99    0.40
  -5 -10   1    0.25    0.43
   5 -10  -1    0.14    0.40
   5  10   0    5.61    1.13
  -5  10   0    6.87    1.32
   5 -10   0    6.35    1.16
  -5 -10   0    3.32    0.92
  -5  10  -1    1.25    0.60
   5  10   1    1.78    0.59
  -5 -10  -1    1.16    0.57
   5 -10   1   -0.18    0.41
  -5  10  -2    0.37    0.45
   5  10   2    1.90    0.59
  -5 -10  -2    0.56    0.46
   5 -10   2    2.73    0.68
   5  10   3    4.14    0.75
  -5  10  -3    4.38    1.10
   5 -10   3    3.77    0.87
   5  10   4   12.92    1.67
  -5  10  -4   10.78    1.48
   5 -10   4   11.92    1.83
  -5  10  -5    0.41    0.38
   5  10   5    0.53    0.40
   5 -10   5   -0.82    0.56
  -5  11   5    1.06    0.56
   5  11  -5    1.55    0.47
   5 -11  -5    1.62    0.68
  -5 -11   5    0.78    0.49
  -5  11   4    2.27    0.80
   5  11  -4    2.25    0.62
  -5 -11   4    0.92    0.50
  -5  11   3    2.90    0.88
   5  11  -3    1.60    0.41
  -5 -11   3    1.64    0.49
  -5  11   2    1.80    0.65
   5  11  -2    1.91    0.58
  -5 -11   2    1.73    0.50
  -5  11   1    0.89    0.58
   5  11  -1   -0.09    0.42
  -5 -11   1    1.04    0.53
   5 -11  -1    0.63    0.45
  -5  11   0    2.32    0.73
   5  11   0    1.33    0.40
   5 -11   0    2.52    0.59
  -5 -11   0    1.97    0.55
   5  11   1    3.88    0.71
  -5  11  -1    1.36    0.60
   5 -11   1    1.34    0.46
  -5 -11  -1    1.65    0.61
   5  11   2    0.98    0.47
  -5  11  -2    0.71    0.52
   5 -11   2    0.76    0.43
  -5 -11  -2    0.76    0.53
   5 -11   3    5.23    1.07
   6   0 -15   -0.63    0.34
  -6   0  15   -1.31    0.49
  -6   0  14    1.16    0.82
   6   0 -14    0.63    0.55
   6   0 -13    0.02    0.41
  -6   0  13    0.19    0.59
   6   0 -12   20.72    2.12
  -6   0  12   18.39    2.11
   6   0 -11    0.05    0.28
  -6   0  11    0.07    0.46
   6   0 -10    7.80    0.98
  -6   0  10    7.02    1.30
   6   0 -10    7.18    1.27
   6   0  -9    0.34    0.31
  -6   0   9   -0.54    0.37
   6   0  -9    0.24    0.25
   6   0  -8   11.13    1.46
  -6   0   8   11.53    1.43
   6   0  -8    9.62    1.01
   6   0  -7    0.35    0.23
   6   0  -7    0.05    0.21
  -6   0   7    0.23    0.52
   6   0  -6  237.14    7.89
  -6   0   6  229.38    7.08
  -6   0   6  230.72    6.89
   6   0  -6  232.73    6.71
   6   0  -5   -0.17    0.12
  -6   0   5    0.32    0.37
  -6   0   5   -0.06    0.24
   6   0  -5   -0.03    0.19
   6   0  -4   23.60    1.50
   6   0  -4   23.30    1.36
  -6   0   4   25.36    1.55
  -6   0   4   25.98    1.51
   6   0  -3   -0.17    0.09
  -6   0   3   -0.04    0.22
   6   0  -3   -0.26    0.19
  -6   0   3   -0.28    0.21
   6   0  -2    0.54    0.25
  -6   0   2    0.87    0.42
  -6   0   2    0.56    0.29
   6   0  -2    0.83    0.40
   6   0  -1    0.12    0.28
   6   0  -1   -0.01    0.08
  -6   0   1    0.16    0.14
  -6   0   1   -0.08    0.28
  -6   0   0  111.67    4.31
   6   0   0  118.42    4.15
  -6   0   0  123.64    3.45
   6   0   0  118.48    4.09
  -6   0  -1   -0.15    0.26
  -6   0  -1   -0.12    0.08
   6   0   1    0.15    0.20
   6   0   1   -0.40    0.30
   6   0   2   77.86    3.30
  -6   0  -2   87.62    2.57
  -6   0  -2   80.24    3.51
  -6   0  -2   84.32    3.54
  -6   0  -3   -0.10    0.21
  -6   0  -3    0.13    0.09
   6   0   3    0.21    0.30
  -6   0  -3   -0.07    0.23
  -6   0  -4    6.00    0.49
  -6   0  -4    5.40    1.03
   6   0   4    5.80    1.02
  -6   0  -4    5.18    0.90
  -6   0  -5    0.03    0.21
  -6   0  -5    0.73    0.32
  -6   0  -6   56.90    2.82
  -6   0  -6   55.05    3.08
   6   0   6   58.42    3.48
   6   0   7   -0.20    0.39
  -6   0  -7    0.36    0.32
  -6   0  -7   -0.37    0.22
   6   0   8    2.72    1.01
  -6   0  -8    4.16    0.88
  -6   0  -8    2.62    0.57
  -6   0  -9   -0.01    0.32
   6   0   9    0.33    0.56
   6   0  10   -0.16    0.47
  -6   0 -10    0.28    0.39
   6   0  11   -0.32    0.56
  -6   0 -11    0.32    0.46
  -6   1  15    0.46    0.65
   6   1 -15   -0.30    0.40
   6  -1 -15    0.14    0.45
   6   1 -14   -0.11    0.47
  -6   1  14   -0.05    0.65
   6  -1 -14    0.08    0.51
  -6  -1  14   -0.06    0.70
  -6   1  13   11.45    1.87
   6   1 -13   10.51    1.81
  -6  -1  13    7.97    1.40
   6  -1 -13   11.66    1.88
  -6   1  12   10.21    1.74
   6   1 -12   12.44    1.90
  -6  -1  12   12.96    1.79
   6  -1 -12   11.06    1.72
  -6   1  11    2.58    0.92
   6   1 -11    2.93    0.86
   6  -1 -11    2.31    0.55
  -6  -1  11    2.86    0.78
   6  -1 -11    2.27    0.74
   6   1 -10   10.65    1.61
  -6   1  10   10.77    1.61
   6  -1 -10   11.62    1.25
  -6  -1  10    9.12    1.41
   6  -1 -10   10.69    1.52
   6   1  -9    1.29    0.59
   6   1  -9    1.76    0.36
  -6   1   9    1.36    0.68
   6  -1  -9    1.37    0.54
  -6  -1   9    1.06    0.61
   6  -1  -9    1.15    0.41
   6   1  -8    0.35    0.23
  -6   1   8   -0.15    0.47
   6   1  -8    0.16    0.32
  -6  -1   8   -0.23    0.41
   6  -1  -8   -0.07    0.22
   6  -1  -8    0.30    0.27
  -6   1   7   61.79    2.97
   6   1  -7   54.91    3.06
   6   1  -7   57.99    2.31
   6  -1  -7   57.64    2.87
   6  -1  -7   60.27    2.64
  -6  -1   7   58.02    2.74
  -6  -1   7   57.64    2.61
  -6   1   6   14.38    1.45
   6   1  -6   13.94    0.94
   6   1  -6   13.55    1.32
  -6   1   6   13.63    1.02
   6  -1  -6   12.86    1.09
  -6  -1   6   12.01    1.10
  -6  -1   6   13.76    1.18
   6  -1  -6   14.82    1.22
   6   1  -5  132.41    4.12
  -6   1   5  137.00    4.42
   6   1  -5  126.22    5.02
  -6   1   5  139.02    4.69
  -6  -1   5  127.54    4.54
   6  -1  -5  129.67    4.34
  -6  -1   5  130.43    4.38
   6  -1  -5  135.83    4.77
   6   1  -4    0.23    0.24
  -6   1   4    0.82    0.41
  -6   1   4    0.33    0.25
   6   1  -4    0.11    0.15
  -6  -1   4   -0.29    0.21
   6  -1  -4    0.10    0.11
  -6  -1   4    0.58    0.31
   6  -1  -4    0.61    0.33
  -6   1   3    8.32    0.99
  -6   1   3    7.98    0.93
   6   1  -3    7.04    0.95
   6   1  -3    8.30    0.83
  -6  -1   3    7.57    0.76
   6  -1  -3    7.62    0.89
  -6  -1   3    7.28    1.01
   6  -1  -3    7.88    0.68
   6   1  -2    8.11    0.86
  -6   1   2    8.81    1.02
   6   1  -2    8.85    0.87
  -6   1   2    8.63    0.77
  -6  -1   2    7.79    0.65
   6  -1  -2    8.84    0.69
  -6  -1   2    9.93    1.14
   6  -1  -2    9.66    0.98
   6   1  -1  165.03    5.70
   6   1  -1  171.09    5.22
  -6   1   1  158.47    5.47
  -6   1   1  173.84    4.95
  -6  -1   1  162.52    5.55
   6  -1  -1  168.01    5.22
   6  -1  -1  166.77    5.23
  -6  -1   1  169.80    4.55
   6   1   0    0.12    0.31
  -6   1   0    0.62    0.34
  -6   1   0   -0.18    0.12
   6   1   0    0.11    0.18
  -6  -1   0   -0.06    0.29
   6  -1   0   -0.09    0.30
  -6  -1   0    0.00    0.07
   6  -1   0    0.13    0.12
  -6   1  -1  143.95    4.22
   6   1   1  136.92    5.09
  -6   1  -1  151.89    5.11
   6  -1   1  135.67    4.78
  -6  -1  -1  147.55    5.15
  -6  -1  -1  148.83    3.71
  -6  -1  -1  135.25    4.99
   6  -1   1  144.29    4.72
  -6   1  -2   27.49    1.30
  -6   1  -2   27.99    1.79
   6   1   2   26.13    1.74
  -6  -1  -2   27.05    1.84
  -6  -1  -2   28.94    0.93
   6  -1   2   24.72    1.70
  -6  -1  -2   26.36    1.82
   6  -1   2   25.58    1.51
   6   1   3    6.19    1.00
  -6   1  -3    6.55    0.57
  -6   1  -3    5.35    0.93
  -6  -1  -3    5.43    0.93
   6  -1   3    5.75    0.99
   6  -1   3    5.07    0.85
  -6  -1  -3    5.40    0.95
  -6   1  -4    2.80    0.69
  -6   1  -4    3.20    0.79
   6   1   4    3.81    0.85
  -6   1  -4    3.51    0.51
  -6  -1  -4    2.79    0.71
  -6  -1  -4    3.20    0.77
   6  -1   4    1.77    0.77
  -6   1  -5   29.12    1.88
  -6   1  -5   27.86    1.42
  -6   1  -5   29.45    2.08
   6   1   5   25.75    2.02
  -6  -1  -5   29.08    2.07
  -6  -1  -5   27.54    1.86
   6  -1   5   25.22    1.94
  -6   1  -6   14.67    1.27
  -6   1  -6   14.44    1.67
   6   1   6   13.26    1.75
  -6   1  -6   12.59    0.93
  -6  -1  -6   13.91    1.45
   6  -1   6    9.35    1.39
  -6  -1  -6   14.76    1.69
   6   1   7   13.46    2.08
  -6   1  -7   13.40    1.20
  -6   1  -7   14.73    1.77
  -6  -1  -7   16.27    1.32
   6  -1   7   12.09    1.70
  -6  -1  -7   14.89    1.77
  -6   1  -9   -0.02    0.42
  -6  -1  -9    0.33    0.32
   6  -1   9    0.03    0.51
   6   1  10    0.24    0.70
  -6   1 -10    0.45    0.39
  -6  -1 -10    0.23    0.34
   6   1  11    0.25    0.73
  -6   1 -11   -0.19    0.47
  -6  -1 -11    1.31    0.43
   6  -1  11    1.29    0.88
  -6   2  14    2.19    1.15
   6   2 -14    3.02    1.04
  -6  -2  14    2.11    0.50
   6  -2 -14    2.05    0.80
   6   2 -13    2.51    0.90
  -6   2  13    1.37    0.85
   6  -2 -13    1.86    0.57
  -6  -2  13    1.84    0.55
   6  -2 -13    1.21    0.59
   6   2 -12   15.79    2.16
  -6   2  12   15.97    2.13
   6  -2 -12   14.85    1.98
   6  -2 -12   14.21    1.31
  -6  -2  12   15.48    1.93
  -6   2  11   14.36    1.95
   6   2 -11   11.83    1.81
  -6  -2  11   12.88    1.71
   6  -2 -11   14.08    1.51
   6  -2 -11   15.20    1.89
  -6   2  10   15.45    1.94
   6   2 -10   19.07    1.96
   6  -2 -10   16.77    1.42
   6  -2 -10   16.65    1.65
  -6  -2  10   15.79    1.80
  -6   2   9   14.77    1.81
   6   2  -9   15.91    1.96
   6  -2  -9   17.72    1.59
  -6  -2   9   15.51    1.66
   6  -2  -9   17.00    1.43
   6   2  -8   14.26    1.75
  -6   2   8   10.44    1.51
   6  -2  -8   12.39    1.30
   6  -2  -8   11.21    1.17
  -6  -2   8   12.34    1.29
  -6  -2   8   12.19    1.42
   6   2  -7   19.20    1.74
  -6   2   7   17.93    1.63
   6   2  -7   17.45    1.00
  -6  -2   7   15.41    1.32
   6  -2  -7   15.51    1.30
  -6  -2   7   16.14    1.36
   6  -2  -7   13.54    1.23
   6   2  -6   42.96    2.63
   6   2  -6   43.02    1.75
  -6   2   6   44.40    1.92
  -6   2   6   49.21    2.64
  -6  -2   6   44.60    2.36
   6  -2  -6   47.26    2.32
  -6  -2   6   47.61    2.27
   6  -2  -6   41.21    2.17
   6   2  -5   52.38    2.88
  -6   2   5   60.07    2.84
  -6   2   5   55.75    2.34
   6   2  -5   57.45    2.16
   6  -2  -5   57.97    2.46
  -6  -2   5   58.17    2.44
  -6  -2   5   54.30    2.66
   6  -2  -5   61.81    2.61
  -6   2   4   16.98    1.18
  -6   2   4   17.04    1.39
   6   2  -4   17.44    1.05
   6   2  -4   15.42    1.35
  -6  -2   4   15.24    1.30
   6  -2  -4   16.36    1.02
   6  -2  -4   16.05    1.23
  -6  -2   4   15.89    1.06
   6   2  -3   61.92    2.38
   6   2  -3   59.55    2.95
  -6   2   3   64.57    2.70
  -6   2   3   59.26    2.58
   6  -2  -3   62.13    2.27
  -6  -2   3   61.03    2.23
  -6  -2   3   58.52    2.80
   6  -2  -3   64.27    2.65
  -6   2   2    0.67    0.31
  -6   2   2    1.23    0.40
   6   2  -2    1.08    0.36
   6   2  -2    0.96    0.37
   6  -2  -2    0.67    0.41
   6  -2  -2    0.97    0.20
  -6  -2   2    1.17    0.27
  -6  -2   2    1.40    0.50
   6   2  -1    0.96    0.38
   6   2  -1    0.66    0.31
  -6   2   1    0.88    0.30
  -6   2   1    0.60    0.32
   6  -2  -1    0.87    0.17
  -6  -2   1    1.05    0.20
   6  -2  -1    1.08    0.44
  -6  -2   1    0.84    0.44
  -6   2   0   57.15    2.27
   6   2   0   59.94    2.79
  -6   2   0   54.63    2.61
  -6  -2   0   54.87    2.61
   6  -2   0   50.59    2.41
  -6  -2   0   53.56    2.68
   6  -2   0   56.29    1.93
   6   2   1    0.12    0.27
  -6   2  -1    0.19    0.28
  -6   2  -1    0.13    0.14
  -6  -2  -1    0.14    0.26
   6  -2   1    0.23    0.13
   6  -2   1    0.00    0.35
  -6  -2  -1   -0.16    0.30
  -6   2  -2   52.04    2.55
   6   2   2   46.02    2.58
  -6   2  -2   46.27    2.02
  -6  -2  -2   46.03    2.51
  -6  -2  -2   50.61    2.61
   6  -2   2   49.66    2.07
   6  -2   2   46.99    2.40
  -6   2  -3   74.59    2.76
  -6   2  -3   74.62    3.29
   6   2   3   73.69    3.55
  -6  -2  -3   76.14    3.40
   6  -2   3   76.60    3.26
   6  -2   3   71.97    3.00
  -6  -2  -3   72.19    3.37
  -6   2  -4   10.60    1.26
  -6   2  -4    9.17    0.80
   6   2   4    9.47    1.40
   6  -2   4   10.15    1.03
  -6  -2  -4    8.21    1.24
   6  -2   4    7.57    1.19
  -6  -2  -4   10.57    1.30
  -6   2  -5    7.56    1.08
   6   2   5   10.70    1.56
  -6   2  -5    8.12    0.89
   6  -2   5    9.98    1.33
   6  -2   5    7.45    1.11
  -6  -2  -5    8.35    1.17
  -6  -2  -5    9.30    1.36
   6   2   6    8.62    1.44
  -6   2  -6    6.74    1.01
  -6   2  -6    6.20    0.83
   6  -2   6    3.65    0.95
  -6  -2  -6    6.55    1.01
  -6  -2  -6    8.43    1.35
  -6   2  -7    1.94    0.54
  -6   2  -7    1.01    0.33
  -6   2  -7    1.76    0.47
   6   2   7    1.27    0.89
  -6  -2  -7    1.44    0.44
  -6  -2  -7    1.74    0.42
   6  -2   7    1.29    0.73
  -6   2  -8   17.86    1.96
  -6   2  -8   18.14    1.46
   6   2   8   22.52    2.65
  -6  -2  -8   20.67    2.19
   6   2   9    3.55    1.48
  -6   2  -9    4.10    0.82
  -6  -2  -9    2.44    0.67
   6   2  10    2.77    0.86
  -6  -2 -10    0.07    0.42
   6   2  11    6.37    1.41
   6   3 -14   -0.23    0.47
  -6   3  14    0.47    0.77
  -6  -3  14    0.31    0.44
   6  -3 -14    0.58    0.30
   6  -3 -14   -0.04    0.45
   6   3 -13    7.97    1.62
  -6   3  13   10.67    1.87
   6  -3 -13    7.11    1.09
   6  -3 -13    7.38    1.38
  -6  -3  13    8.76    1.47
  -6   3  12    0.51    0.66
   6   3 -12    0.31    0.36
  -6  -3  12    1.05    0.56
   6  -3 -12    0.75    0.38
   6  -3 -12    0.64    0.42
  -6   3  11   29.29    2.49
   6   3 -11   27.47    2.58
  -6  -3  11   25.95    2.19
   6  -3 -11   32.41    2.47
   6  -3 -11   28.41    2.03
   6   3 -10    2.06    0.78
  -6   3  10    2.63    0.99
   6  -3 -10    3.05    0.71
   6  -3 -10    2.54    0.74
  -6  -3  10    3.59    0.85
  -6   3   9    2.91    0.94
   6   3  -9    1.77    0.68
  -6  -3   9    1.97    0.66
   6  -3  -9    2.31    0.60
   6  -3  -9    2.55    0.74
  -6  -3   9    2.55    0.69
  -6   3   8    1.23    0.77
   6   3  -8    1.45    0.61
  -6  -3   8    1.91    0.64
   6  -3  -8    1.39    0.50
  -6  -3   8    2.10    0.68
   6  -3  -8    1.41    0.48
  -6   3   7   26.28    2.04
   6   3  -7   24.65    2.06
  -6  -3   7   23.34    1.67
   6  -3  -7   22.85    1.66
  -6  -3   7   22.76    1.74
   6  -3  -7   23.44    1.60
   6   3  -6    7.96    1.26
  -6   3   6    8.84    1.32
  -6  -3   6    8.32    1.06
   6  -3  -6    8.36    0.83
   6  -3  -6    7.15    1.04
  -6  -3   6    8.01    1.18
  -6   3   5   16.40    1.09
  -6   3   5   15.80    1.63
   6   3  -5   18.20    0.97
   6   3  -5   15.11    1.48
   6  -3  -5   19.73    1.45
   6  -3  -5   18.75    1.16
  -6  -3   5   14.65    1.50
  -6  -3   5   16.11    1.19
  -6   3   4   14.95    1.09
   6   3  -4   16.99    0.99
  -6   3   4   14.87    1.35
   6   3  -4   15.58    1.44
   6  -3  -4   15.22    0.93
  -6  -3   4   16.20    1.08
  -6  -3   4   15.16    1.40
   6  -3  -4   15.19    1.26
  -6   3   3   17.68    1.26
  -6   3   3   17.83    1.37
   6   3  -3   17.91    1.53
   6   3  -3   18.53    1.12
   6  -3  -3   18.44    0.88
   6  -3  -3   18.42    1.39
  -6  -3   3   17.71    1.06
  -6  -3   3   15.97    1.42
  -6   3   2    0.78    0.38
   6   3  -2    1.03    0.47
   6   3  -2    1.29    0.38
  -6   3   2    1.13    0.43
  -6  -3   2    1.31    0.27
  -6  -3   2    1.22    0.51
   6  -3  -2    1.44    0.51
   6   3  -1    0.97    0.39
  -6   3   1    0.69    0.30
  -6   3   1    0.10    0.25
  -6  -3   1    0.39    0.13
   6  -3  -1    0.51    0.41
  -6  -3   1    0.37    0.24
  -6  -3   1    0.53    0.40
   6   3   0    4.41    0.86
  -6   3   0    4.54    0.71
  -6   3   0    4.40    0.80
  -6  -3   0    4.17    0.77
  -6  -3   0    3.91    0.83
   6  -3   0    5.41    0.87
  -6   3  -1   38.42    2.16
   6   3   1   37.27    2.34
  -6   3  -1   39.75    1.93
   6  -3   1   38.95    2.06
  -6  -3  -1   35.87    2.10
  -6  -3  -1   39.23    2.29
   6   3   2   11.35    1.46
  -6   3  -2   12.65    1.35
  -6   3  -2   12.12    0.99
  -6  -3  -2   13.91    1.27
  -6  -3  -2   12.61    1.44
   6  -3   2   11.59    1.23
  -6   3  -3    7.06    0.86
   6   3   3    8.56    1.31
  -6   3  -3    7.54    1.09
  -6  -3  -3    5.62    1.00
  -6  -3  -3    7.75    1.20
   6  -3   3    7.64    1.09
  -6   3  -4   11.27    1.33
  -6   3  -4   10.29    1.07
   6   3   4   12.69    1.65
   6  -3   4   10.42    1.30
  -6  -3  -4   12.46    1.52
  -6  -3  -4   12.96    1.45
   6   3   5    5.35    1.21
  -6   3  -5    5.07    0.78
  -6   3  -5    5.26    0.92
  -6  -3  -5    5.23    0.93
   6  -3   5    5.88    1.07
  -6  -3  -5    5.65    1.12
  -6   3  -6    0.27    0.22
   6   3   6    0.36    0.61
  -6   3  -6    0.42    0.29
   6  -3   6    0.48    0.52
  -6  -3  -6    0.46    0.47
  -6  -3  -6    0.36    0.36
  -6   3  -7   24.31    1.78
   6   3   7   24.62    2.39
  -6   3  -7   24.70    1.61
  -6  -3  -7   23.46    2.09
   6  -3   7   26.88    2.05
  -6   3  -8    4.64    0.78
  -6   3  -8    3.64    0.67
   6   3   8    3.33    1.32
   6  -3   8    4.83    1.06
  -6  -3  -8    5.35    1.18
   6   3   9   12.36    1.98
  -6   3  -9   11.45    1.39
  -6  -3  -9    9.37    1.58
   6   3  10    2.08    0.83
  -6  -3 -10    1.03    0.50
   6   3  11    2.12    0.97
  -6  -3 -11   -0.75    0.46
  -6   4  14   10.84    1.96
   6   4 -14   10.18    1.75
   6  -4 -14   11.42    1.41
   6  -4 -14   11.74    2.00
  -6  -4  14    9.92    1.62
   6   4 -13   -0.06    0.26
  -6   4  13   -0.36    0.67
   6  -4 -13   -0.55    0.32
   6  -4 -13   -0.14    0.31
  -6  -4  13   -0.05    0.34
   6   4 -12    8.78    1.70
  -6   4  12   10.37    1.86
   6  -4 -12   10.29    1.65
  -6  -4  12   10.20    1.62
   6  -4 -12    8.81    1.28
  -6   4  11   -0.54    0.59
   6   4 -11    0.88    0.54
   6  -4 -11    1.12    0.44
   6  -4 -11    1.00    0.55
  -6  -4  11    0.39    0.45
  -6   4  10    2.63    0.95
   6   4 -10    2.82    0.91
   6  -4 -10    4.18    0.96
   6  -4 -10    4.96    0.99
  -6  -4  10    3.87    0.94
   6   4  -9   -0.18    0.23
  -6   4   9    0.29    0.49
   6  -4  -9    0.09    0.28
  -6  -4   9   -0.06    0.51
  -6  -4   9    0.54    0.45
   6  -4  -9    0.29    0.33
  -6   4   8   43.89    2.92
   6   4  -8   43.70    3.06
  -6  -4   8   37.16    2.42
  -6  -4   8   47.45    2.77
   6  -4  -8   42.52    2.47
   6  -4  -8   42.22    2.53
   6   4  -7   -0.23    0.19
  -6   4   7    0.11    0.47
   6  -4  -7    0.08    0.29
  -6  -4   7    0.24    0.30
  -6  -4   7    0.75    0.60
   6  -4  -7    0.07    0.17
  -6   4   6   16.34    1.80
   6   4  -6   15.48    1.61
  -6  -4   6   18.25    1.80
   6  -4  -6   15.16    1.53
  -6  -4   6   14.53    1.30
  -6   4   5    2.29    0.71
  -6   4   5    1.87    0.41
   6   4  -5    2.49    0.71
   6  -4  -5    1.71    0.59
  -6  -4   5    2.71    0.80
  -6  -4   5    1.59    0.51
  -6   4   4   32.97    1.74
  -6   4   4   34.24    2.11
   6   4  -4   34.18    2.36
   6   4  -4   34.74    1.49
  -6  -4   4   29.85    2.12
   6  -4  -4   33.55    2.03
  -6  -4   4   33.45    1.76
  -6   4   3    0.01    0.26
  -6   4   3    0.31    0.20
   6   4  -3    0.17    0.23
   6   4  -3   -0.34    0.19
   6  -4  -3    0.20    0.38
  -6  -4   3    0.26    0.24
  -6  -4   3    0.40    0.47
  -6   4   2   21.27    1.46
   6   4  -2   22.01    1.80
  -6   4   2   19.00    1.42
  -6  -4   2   20.17    1.70
   6  -4  -2   23.85    1.58
  -6  -4   2   21.62    1.09
   6   4  -1    8.87    1.31
  -6   4   1    8.79    1.09
  -6   4   1    7.58    1.01
  -6  -4   1   10.39    1.37
  -6  -4   1    9.34    1.06
   6  -4  -1    7.99    1.03
   6   4   0    1.39    0.56
  -6   4   0    2.26    0.59
  -6   4   0    2.65    0.59
  -6  -4   0    2.01    0.55
  -6  -4   0    1.45    0.58
   6  -4   0    1.63    0.58
  -6   4  -1   -0.05    0.22
  -6   4  -1    0.25    0.28
   6   4   1    0.33    0.39
  -6  -4  -1    0.03    0.39
  -6  -4  -1    0.04    0.26
   6  -4   1   -0.09    0.35
  -6   4  -2   40.43    2.27
   6   4   2   41.34    2.61
  -6   4  -2   36.37    2.01
   6  -4   2   36.87    2.04
  -6  -4  -2   30.65    2.07
  -6  -4  -2   34.81    2.24
  -6   4  -3    1.49    0.45
  -6   4  -3    2.54    0.64
   6   4   3    2.83    0.91
   6  -4   3    1.76    0.58
  -6  -4  -3    1.14    0.53
  -6  -4  -3    1.79    0.57
  -6   4  -4    3.16    0.76
   6   4   4    3.91    1.03
  -6   4  -4    3.11    0.59
  -6  -4  -4    2.93    0.70
  -6  -4  -4    2.47    0.75
   6  -4   4    2.76    0.71
  -6   4  -5   31.11    2.05
  -6   4  -5   29.13    1.79
   6   4   5   28.32    2.36
  -6  -4  -5   28.68    1.98
   6  -4   5   26.07    1.88
  -6  -4  -5   27.99    2.20
  -6   4  -6    5.90    1.01
   6   4   6    8.77    1.60
  -6   4  -6    7.07    0.99
  -6  -4  -6    7.90    1.13
  -6  -4  -6    8.46    1.44
   6  -4   6    5.71    1.09
   6   4   7   -0.29    0.59
  -6   4  -7    1.15    0.39
  -6   4  -7    1.03    0.34
  -6  -4  -7    0.24    0.47
   6   4   8   23.91    2.49
  -6   4  -8   25.56    1.75
  -6  -4  -8   22.24    2.44
   6   4   9    1.03    0.79
  -6   4  -9    0.45    0.29
  -6  -4  -9    1.66    0.50
   6  -4   9    0.63    0.63
   6   4  10    0.06    0.68
  -6  -4 -10    0.67    0.40
   6   4  11    1.75    0.82
  -6  -4 -11    0.40    0.49
  -6   5  13    6.57    1.49
   6   5 -13    5.85    1.24
   6  -5 -13    7.63    1.14
  -6  -5  13    7.04    1.24
   6   5 -12    8.20    1.53
  -6   5  12    9.91    1.89
  -6  -5  12    8.76    1.51
   6  -5 -12    9.29    1.41
  -6   5  11   14.28    2.12
   6   5 -11   12.59    1.93
  -6  -5  11   12.50    1.77
   6  -5 -11   11.42    1.58
   6   5 -10    0.82    0.43
  -6   5  10    0.82    0.72
   6  -5 -10    0.79    0.43
  -6  -5  10    0.89    0.52
   6   5  -9    1.24    0.53
  -6   5   9    1.04    0.71
  -6  -5   9    1.57    0.55
  -6  -5   9    1.01    0.65
   6  -5  -9    0.98    0.44
   6   5  -8    0.10    0.25
  -6   5   8    0.02    0.57
  -6  -5   8   -0.04    0.34
   6  -5  -8    0.45    0.33
  -6  -5   8    0.29    0.46
  -6   5   7    3.41    0.99
   6   5  -7    2.89    0.80
   6  -5  -7    3.79    0.84
  -6  -5   7    2.60    0.71
  -6  -5   7    5.19    1.20
  -6   5   6   30.04    2.22
   6   5  -6   29.22    2.36
  -6  -5   6   25.68    1.85
   6  -5  -6   29.63    2.07
  -6  -5   6   28.17    2.20
   6   5  -5   48.99    3.13
  -6   5   5   51.01    2.86
  -6  -5   5   52.32    2.59
   6  -5  -5   56.26    2.87
  -6  -5   5   57.35    3.19
  -6   5   4    2.46    0.64
  -6   5   4    2.25    0.49
   6   5  -4    2.32    0.71
  -6  -5   4    1.41    0.49
  -6  -5   4    1.36    0.73
   6  -5  -4    2.53    0.68
  -6   5   3   10.99    1.33
   6   5  -3    9.80    1.48
  -6   5   3    9.79    1.08
  -6  -5   3   11.06    0.91
  -6  -5   3   13.32    1.67
   6  -5  -3   12.53    1.34
   6   5  -2   -0.08    0.22
  -6   5   2    0.24    0.29
  -6   5   2    0.34    0.29
  -6  -5   2    1.08    0.51
  -6  -5   2   -0.09    0.20
   6  -5  -2    0.31    0.42
  -6   5   1   31.01    1.92
   6   5  -1   31.13    2.33
  -6   5   1   29.96    1.87
   6  -5  -1   29.73    1.87
  -6  -5   1   28.72    2.12
  -6  -5   1   30.71    1.78
   6   5   0    0.80    0.49
  -6   5   0    1.45    0.48
  -6   5   0    1.51    0.45
  -6  -5   0    1.30    0.43
  -6  -5   0    1.29    0.56
   6  -5   0    1.52    0.56
  -6   5  -1   42.28    2.31
   6   5   1   41.42    2.78
  -6   5  -1   46.16    2.50
  -6  -5  -1   45.17    2.62
   6  -5   1   40.57    2.21
  -6  -5  -1   44.39    2.41
  -6   5  -2    0.18    0.24
   6   5   2    0.04    0.35
  -6   5  -2    0.41    0.29
  -6  -5  -2   -0.06    0.33
   6  -5   2   -0.02    0.32
  -6  -5  -2   -0.47    0.27
  -6   5  -3   11.98    1.32
  -6   5  -3    9.61    1.30
   6   5   3   11.20    1.68
   6  -5   3    9.58    1.20
  -6  -5  -3   12.12    1.54
  -6  -5  -3   10.22    1.38
   6   5   4    4.01    1.08
  -6   5  -4    3.10    0.64
  -6   5  -4    3.39    0.72
  -6  -5  -4    2.25    0.64
   6  -5   4    3.59    0.79
  -6  -5  -4    3.07    0.85
   6   5   5    6.40    1.35
  -6   5  -5    4.06    0.85
  -6   5  -5    4.29    0.81
  -6  -5  -5    5.44    0.93
  -6  -5  -5    4.80    1.11
   6  -5   5    4.75    0.93
  -6   5  -6    8.82    1.19
   6   5   6    9.87    1.74
  -6  -5  -6    7.36    1.39
  -6   5  -7   13.71    1.53
   6   5   7   16.83    2.24
  -6  -5  -7   15.38    2.09
   6  -5   7   12.40    1.91
  -6   5  -8   -0.18    0.25
   6   5   8    0.41    0.56
   6  -5   8   -0.61    0.51
  -6  -5  -8    0.42    0.54
   6   5   9    3.93    1.35
  -6   5  -9    3.57    0.64
  -6  -5  -9    4.82    1.17
   6  -5   9    5.54    1.30
  -6   5 -10   -0.03    0.34
   6   5  10    0.70    0.74
  -6  -5 -10    0.18    0.46
   6   6 -13    0.63    0.36
  -6   6  13    0.29    0.63
  -6  -6  13   -0.66    0.41
   6  -6 -13    0.49    0.36
   6   6 -12    6.15    1.28
  -6   6  12    6.94    1.66
  -6  -6  12    6.14    1.15
   6  -6 -12    7.39    1.19
  -6   6  11   15.49    2.31
   6   6 -11    9.29    1.60
  -6  -6  11   11.97    1.73
   6  -6 -11   12.37    1.65
  -6   6  10    6.68    1.48
   6   6 -10    5.24    1.20
  -6  -6  10    3.66    0.86
  -6  -6  10    6.51    1.29
   6  -6 -10    6.60    1.18
  -6   6   9   -0.03    0.48
   6   6  -9    0.39    0.32
  -6  -6   9    0.46    0.52
  -6  -6   9    0.47    0.36
   6  -6  -9    0.13    0.29
   6   6  -8    0.71    0.34
  -6   6   8    1.51    0.61
  -6  -6   8    0.40    0.58
  -6  -6   8    1.45    0.53
   6  -6  -8    1.13    0.52
   6   6  -7    0.62    0.43
  -6   6   7    1.19    0.57
  -6  -6   7    1.22    0.42
  -6  -6   7    0.21    0.61
   6  -6  -7    0.63    0.53
   6   6  -6   45.41    3.19
  -6   6   6   50.97    3.02
   6  -6  -6   51.22    2.93
  -6  -6   6   49.39    2.74
  -6  -6   6   54.52    3.32
   6   6  -5   22.61    2.08
  -6   6   5   24.24    1.95
   6  -6  -5   20.91    1.77
  -6  -6   5   21.20    2.23
  -6   6   4   17.80    1.79
   6   6  -4   16.22    1.12
   6   6  -4   16.83    2.16
   6  -6  -4   15.73    1.62
  -6  -6   4   16.38    1.96
   6  -6  -4   16.57    1.42
   6   6  -3   21.07    1.96
  -6   6   3   18.50    1.59
   6  -6  -3   19.13    1.62
  -6  -6   3   19.29    2.08
   6  -6  -3   19.53    1.61
   6   6  -2   31.30    2.46
  -6   6   2   26.72    1.93
  -6  -6   2   30.70    2.39
   6  -6  -2   38.19    2.21
   6  -6  -2   34.90    2.27
   6   6  -1    1.54    0.63
  -6   6   1    2.28    0.61
  -6  -6   1    0.85    0.62
   6  -6  -1    0.92    0.49
  -6  -6   1    0.75    0.35
  -6   6   0   64.82    3.20
   6   6   0   69.00    3.84
  -6  -6   0   66.39    3.08
   6  -6   0   77.60    3.22
  -6  -6   0   71.56    3.65
  -6   6  -1    0.47    0.24
   6   6   1   -0.20    0.33
  -6  -6  -1   -0.53    0.26
   6  -6   1    0.30    0.34
  -6  -6  -1    0.17    0.36
  -6   6  -2   14.73    1.58
   6   6   2   16.76    2.16
   6  -6   2   16.74    1.37
  -6  -6  -2   16.76    1.53
  -6  -6  -2   15.53    1.72
   6   6   3   10.87    1.74
  -6   6  -3    7.54    1.14
   6  -6   3    9.91    1.65
   6  -6   3   10.05    1.19
  -6  -6  -3    9.54    1.45
  -6  -6  -3    9.72    1.38
   6   6   4    0.39    0.53
  -6   6  -4    0.71    0.28
   6  -6   4    0.93    0.70
  -6  -6  -4    0.91    0.52
  -6  -6  -4    0.94    0.43
  -6   6  -5    5.63    0.97
   6   6   5    5.26    1.27
   6  -6   5    4.28    1.17
  -6  -6  -5    4.24    0.80
  -6  -6  -5    5.71    1.12
   6   6   6    5.26    1.33
  -6   6  -6    6.00    1.03
   6  -6   6    3.59    1.06
  -6  -6  -6    5.67    1.20
  -6   6  -7    1.52    0.45
   6   6   7    1.59    0.74
  -6  -6  -7    1.42    0.64
   6  -6   7    0.61    0.61
   6   6   8    1.68    0.91
  -6   6  -8    2.19    0.52
  -6  -6  -8    0.83    0.68
   6  -6   8    1.81    0.90
   6   6   9    0.67    0.71
  -6   6  -9    0.46    0.29
  -6  -6  -9   -0.33    0.52
   6  -6   9    0.44    0.56
  -6   7  12   -1.09    0.57
   6   7 -12    0.09    0.37
   6  -7 -12    0.76    0.38
  -6  -7  12    0.70    0.40
  -6   7  11    3.28    1.04
   6   7 -11    2.59    0.66
  -6  -7  11    2.47    0.54
   6  -7 -11    3.12    0.63
   6   7 -10    1.25    0.48
  -6   7  10   -0.09    0.52
   6  -7 -10    0.81    0.44
  -6  -7  10    1.89    0.67
  -6  -7  10    0.92    0.64
   6   7  -9   17.35    2.36
  -6   7   9   14.48    2.05
  -6  -7   9   14.25    1.84
   6  -7  -9   14.84    1.95
  -6  -7   9   17.63    2.26
   6   7  -8    6.95    1.39
  -6   7   8    8.41    1.49
   6  -7  -8    6.90    1.30
  -6  -7   8    8.14    1.54
  -6  -7   8    5.40    1.04
   6   7  -7   13.14    1.97
  -6   7   7   12.17    1.78
   6  -7  -7   12.89    1.73
  -6  -7   7   10.94    1.49
  -6  -7   7   12.74    1.91
  -6   7   6    0.06    0.39
   6   7  -6    0.16    0.34
   6   7  -6    0.49    0.38
  -6  -7   6    0.68    0.66
   6  -7  -6    0.45    0.47
   6   7  -5   30.17    2.52
  -6   7   5   28.11    2.19
   6  -7  -5   32.00    2.27
  -6  -7   5   31.40    2.59
  -6   7   4    4.34    0.98
   6   7  -4    6.13    1.29
  -6  -7   4    5.42    1.28
   6  -7  -4    5.72    1.12
   6  -7  -4    3.89    0.79
   6   7  -3   25.39    2.30
  -6   7   3   22.53    1.85
   6  -7  -3   25.33    1.93
  -6  -7   3   23.87    2.18
   6  -7  -3   27.69    1.99
   6   7  -2    8.68    1.51
  -6   7   2    9.41    1.33
   6  -7  -2   10.50    1.36
   6  -7  -2   10.14    1.43
  -6  -7   2   11.35    1.70
   6   7  -1   21.40    2.04
  -6   7   1   21.87    1.77
   6  -7  -1   22.05    1.90
  -6  -7   1   22.95    2.07
   6  -7  -1   21.10    1.69
  -6   7   0    0.25    0.29
   6   7   0    0.35    0.38
   6  -7   0   -0.24    0.33
   6  -7   0   -0.27    0.30
  -6  -7   0    0.06    0.36
   6   7   1   58.39    3.72
  -6   7  -1   59.98    3.18
  -6  -7  -1   58.76    3.41
   6  -7   1   63.54    3.00
  -6  -7  -1   68.50    3.25
   6  -7   1   63.82    3.62
  -6   7  -2    1.70    0.58
   6   7   2    0.91    0.51
  -6  -7  -2    1.41    0.52
  -6  -7  -2    1.48    0.58
   6  -7   2    2.56    0.61
   6  -7   2    1.87    0.76
   6   7   3   -0.28    0.35
  -6   7  -3   -0.30    0.25
  -6  -7  -3    0.35    0.35
   6  -7   3   -0.30    0.40
  -6  -7  -3    0.56    0.42
  -6   7  -4    3.20    0.66
   6   7   4    1.86    0.69
   6  -7   4    0.66    0.71
  -6  -7  -4    1.83    0.54
  -6  -7  -4    2.98    0.87
   6   7   5   11.63    1.79
  -6   7  -5   10.19    1.42
  -6  -7  -5    8.54    1.51
   6  -7   5    8.50    1.67
  -6   7  -6    0.18    0.24
   6   7   6    0.00    0.42
   6  -7   6    0.70    0.62
  -6  -7  -6    1.01    0.62
   6   7   7    8.29    1.48
  -6   7  -7   10.44    1.42
   6  -7   7    9.96    1.92
  -6  -7  -7    9.78    1.78
   6   7   8    0.39    0.62
  -6   7  -8    0.65    0.33
   6  -7   8    0.49    0.73
  -6  -7  -8    0.96    0.62
   6   7   9   -0.38    0.64
  -6  -7  -9    0.73    0.58
   6  -7   9    0.84    0.71
  -6   8  11    1.48    0.66
   6   8 -11    1.19    0.41
  -6  -8  11    0.21    0.40
  -6  -8  11    0.62    0.69
   6   8 -10    1.39    0.48
  -6   8  10    4.60    1.21
  -6  -8  10    1.79    0.88
   6  -8 -10    2.36    0.76
  -6  -8  10    1.78    0.45
  -6   8   9    6.77    1.39
   6   8  -9    3.38    0.86
  -6  -8   9    4.24    0.94
   6  -8  -9    7.22    1.40
  -6  -8   9    8.70    1.69
   6   8  -8    0.16    0.32
  -6   8   8    0.13    0.50
  -6  -8   8    0.26    0.65
  -6  -8   8    0.00    0.35
   6  -8  -8    0.01    0.43
  -6   8   7    3.83    1.12
   6   8  -7    5.23    1.16
  -6  -8   7    5.83    1.40
   6  -8  -7    4.56    1.11
   6   8  -6   31.14    2.70
  -6   8   6   28.90    2.33
   6  -8  -6   35.69    2.57
  -6  -8   6   33.78    2.82
   6   8  -5    0.69    0.44
  -6   8   5    0.64    0.46
   6  -8  -5    1.19    0.51
  -6  -8   5    0.73    0.59
   6   8  -4    3.73    1.03
  -6   8   4    2.44    0.75
   6  -8  -4    3.17    0.87
  -6  -8   4    3.74    1.15
   6   8  -3   26.37    2.46
  -6   8   3   25.72    2.07
   6  -8  -3   28.69    2.10
  -6  -8   3   26.29    2.35
   6  -8  -3   26.37    2.04
  -6   8   2    2.41    0.69
   6   8  -2    2.76    0.81
   6  -8  -2    1.50    0.61
   6  -8  -2    1.93    0.71
  -6  -8   2    3.28    0.92
  -6   8   1    0.85    0.43
   6   8  -1    1.62    0.63
   6  -8  -1    2.43    0.70
  -6  -8   1    3.11    0.91
   6  -8  -1    3.33    0.77
   6   8   0   41.36    3.16
  -6   8   0   42.75    2.70
   6  -8   0   42.91    2.98
   6  -8   0   47.95    2.61
  -6  -8   0   42.70    2.96
   6   8   1    0.90    0.43
  -6   8  -1   -0.10    0.26
   6  -8   1    0.49    0.43
  -6  -8  -1    0.59    0.45
   6   8   2    1.21    0.56
  -6   8  -2    1.85    0.56
   6  -8   2    0.75    0.56
  -6  -8  -2    1.99    0.53
  -6  -8  -2    1.23    0.58
   6   8   3   16.42    2.18
  -6   8  -3   11.61    1.55
   6  -8   3   10.00    1.74
  -6  -8  -3   12.90    1.71
  -6  -8  -3   12.42    1.68
  -6   8  -4    0.06    0.27
   6   8   4    0.02    0.38
   6  -8   4    0.92    0.77
  -6  -8  -4   -0.02    0.40
   6   8   5    1.30    0.47
  -6   8  -5    0.72    0.31
   6  -8   5    0.32    0.72
  -6  -8  -5   -0.09    0.45
   6   8   6    9.21    1.41
  -6   8  -6    8.37    1.25
  -6  -8  -6    9.51    1.72
   6  -8   6    9.20    1.86
   6   8   7    1.75    0.71
  -6   8  -7    2.84    0.65
   6  -8   7    2.29    1.15
  -6  -8  -7    1.88    0.86
  -6   8  -8    0.34    0.41
   6   8   8    2.95    0.66
  -6  -8  -8    2.05    0.78
   6  -8   8    1.18    0.83
  -6   9   9    1.26    0.68
   6   9  -9    2.55    0.57
   6  -9  -9    1.49    0.61
  -6  -9   9    1.33    0.43
  -6  -9   9    2.89    1.12
  -6   9   8    9.40    1.64
   6   9  -8   11.98    1.89
  -6  -9   8    9.65    1.87
   6  -9  -8   10.70    1.76
  -6   9   7    2.86    0.83
   6   9  -7    2.91    0.79
  -6  -9   7    4.32    1.27
   6  -9  -7    2.80    0.89
   6   9  -6   16.50    2.26
  -6   9   6    9.82    1.61
  -6  -9   6   13.36    2.19
   6  -9  -6   13.24    1.88
   6   9  -5    6.73    1.27
  -6   9   5    8.82    1.45
  -6  -9   5    4.32    1.34
   6  -9  -5    5.45    1.22
   6   9  -4   14.49    2.05
  -6   9   4    8.90    1.48
   6  -9  -4   11.61    1.68
  -6  -9   4    9.16    1.67
  -6   9   3    1.51    0.54
   6   9  -3    2.94    0.71
   6  -9  -3    2.63    0.75
   6  -9  -3    2.24    0.51
  -6  -9   3    2.34    0.79
  -6   9   2   34.56    2.57
   6   9  -2   35.37    2.98
   6  -9  -2   38.21    2.52
   6  -9  -2   40.38    2.70
  -6  -9   2   34.44    2.83
   6   9  -1   14.89    2.11
  -6   9   1   14.07    1.83
   6  -9  -1   11.37    1.68
   6  -9  -1   14.78    1.68
  -6  -9   1   13.62    1.95
  -6   9   0    1.95    0.70
   6   9   0    1.34    0.46
   6  -9   0    1.37    0.61
  -6  -9   0    0.36    0.50
   6   9   1    5.79    1.19
  -6   9  -1    4.61    0.94
   6  -9   1    7.56    1.41
  -6  -9  -1    6.95    1.28
  -6   9  -2   10.26    1.52
   6   9   2   12.33    1.81
   6  -9   2   10.43    1.74
  -6  -9  -2    9.48    1.50
   6   9   3    2.41    0.67
  -6   9  -3    1.84    0.51
   6  -9   3    2.01    0.64
  -6  -9  -3    1.88    0.58
  -6   9  -4   10.21    1.45
   6   9   4   13.56    1.80
  -6  -9  -4   11.62    1.77
   6  -9   4   11.09    1.79
  -6   9  -5    1.59    0.44
   6   9   5    1.79    0.51
   6  -9   5    1.66    0.93
  -6  -9  -5    2.24    0.76
  -6   9  -6    1.75    0.44
   6   9   6    1.04    0.46
  -6  -9  -6    2.17    0.77
   6  -9   6    3.32    1.05
   6  10  -7    2.59    0.67
  -6  10   7    1.77    0.66
   6 -10  -7    1.92    0.77
  -6 -10   7    2.83    0.95
   6  10  -6    2.53    0.60
  -6  10   6    1.22    0.67
  -6 -10   6    1.59    0.94
   6 -10  -6    3.55    0.98
   6  10  -5    0.60    0.34
  -6  10   5    0.05    0.41
  -6 -10   5   -0.61    0.54
   6 -10  -5    0.08    0.51
  -6  10   4    1.81    0.69
   6  10  -4    0.59    0.39
   6 -10  -4    0.98    0.51
  -6 -10   4    0.58    0.49
  -6  10   3   28.94    2.43
   6  10  -3   31.99    2.87
  -6 -10   3   30.41    2.63
   6 -10  -3   27.07    2.26
   6  10  -2    1.20    0.56
  -6  10   2    2.07    0.66
   6 -10  -2    1.54    0.60
  -6 -10   2    0.14    0.44
   6  10  -1    3.03    0.76
  -6  10   1    2.88    0.86
   6 -10  -1    4.81    1.02
  -6 -10   1    4.05    0.90
   6  10   0    0.37    0.36
  -6  10   0    0.54    0.46
   6 -10   0    1.07    0.47
  -6 -10   0    0.38    0.43
   6  10   1    0.83    0.45
  -6  10  -1    1.38    0.61
  -6 -10  -1    0.94    0.50
   6 -10   1   -0.45    0.39
  -6  10  -2    3.30    0.72
   6  10   2    2.34    0.67
   6 -10   2    2.94    0.71
  -6 -10  -2    4.80    1.03
  -6  10  -3    8.54    1.25
   6  10   3    9.38    1.45
   6 -10   3    4.63    1.05
  -6  10  -4    1.21    0.37
   6  10   4    1.83    0.58
   6 -10   4    0.61    0.44
  -6  11   4    1.89    0.69
   6  11  -4    3.67    0.64
  -6 -11   4    2.07    0.58
   6  11  -3    1.28    0.51
  -6  11   3    0.32    0.52
  -6 -11   3    0.05    0.47
  -6  11   2    3.78    0.99
   6  11  -2    3.84    0.84
  -6 -11   2    3.66    0.70
   6  11  -1   -0.11    0.39
  -6  11   1    0.77    0.49
   6 -11  -1    0.46    0.46
  -6 -11   1   -0.85    0.49
  -6  11   0    1.83    0.73
   6  11   0    0.97    0.48
   6 -11   0    0.38    0.51
  -6 -11   0    1.75    0.50
  -6  11  -1    0.77    0.47
   6  11   1    1.48    0.61
  -6 -11  -1    1.57    0.51
   6 -11   1    0.86    0.46
  -7   0  14    2.96    0.77
   7   0 -14    1.94    0.81
   7   0 -13    0.40    0.42
  -7   0  13    0.18    0.51
  -7   0  12    0.08    0.46
   7   0 -12    0.15    0.36
   7   0 -11    0.15    0.36
  -7   0  11    0.06    0.46
   7   0 -10    9.67    1.14
  -7   0  10   11.44    1.59
   7   0 -10   10.20    1.55
   7   0  -9   -0.10    0.21
   7   0  -9    0.06    0.33
  -7   0   9    0.01    0.49
   7   0  -8    8.31    1.25
  -7   0   8    8.47    1.30
   7   0  -8    9.38    1.06
  -7   0   7    0.45    0.31
   7   0  -7    0.01    0.18
   7   0  -7    0.07    0.21
  -7   0   7   -0.26    0.38
   7   0  -6   65.60    3.15
  -7   0   6   64.44    2.93
  -7   0   6   64.82    2.85
   7   0  -6   61.25    2.62
  -7   0   5    0.21    0.38
   7   0  -5    0.18    0.23
   7   0  -5    0.12    0.19
  -7   0   5   -0.46    0.21
  -7   0   4   12.93    1.32
  -7   0   4   14.91    1.18
   7   0  -4   14.06    1.16
   7   0  -4   13.56    1.12
  -7   0   3    0.51    0.29
  -7   0   3   -0.12    0.24
   7   0  -3    0.11    0.31
   7   0  -3   -0.12    0.09
   7   0  -2   94.34    3.53
   7   0  -2   93.14    3.62
  -7   0   2   95.63    3.19
  -7   0   2   93.63    3.86
   7   0  -1    0.23    0.17
  -7   0   1   -0.06    0.11
   7   0  -1    0.23    0.34
  -7   0   1   -0.18    0.30
   7   0   0  365.99   11.03
  -7   0   0  356.83   10.76
   7   0   0  359.40   10.30
  -7   0   0  380.22    9.41
  -7   0  -1   -0.10    0.10
   7   0   1   -0.42    0.34
   7   0   1    0.05    0.18
  -7   0  -1   -0.04    0.25
  -7   0  -2   -0.04    0.11
   7   0   2    0.04    0.25
  -7   0  -2    0.38    0.37
   7   0   2    0.51    0.48
   7   0   3    0.30    0.32
  -7   0  -3   -0.22    0.23
  -7   0  -3    0.16    0.35
  -7   0  -4    3.58    0.93
   7   0   4    3.66    0.83
  -7   0  -4    2.53    0.64
  -7   0  -5    0.03    0.27
  -7   0  -5   -0.35    0.22
   7   0   5   -0.47    0.37
  -7   0  -6    7.56    1.33
  -7   0  -6    7.97    1.14
   7   0   6    9.11    1.60
  -7   0  -7   -0.20    0.32
  -7   0  -7   -0.01    0.24
   7   0   8    0.81    0.72
  -7   0  -8    1.57    0.60
  -7   0 -10    3.49    0.80
  -7   0 -11   -0.11    0.47
  -7   1  14    2.03    0.96
   7   1 -14    3.15    1.05
  -7  -1  14    3.21    0.80
   7  -1 -14    3.16    1.00
   7   1 -13   16.02    2.25
  -7   1  13   10.44    1.83
  -7  -1  13   16.59    2.11
   7  -1 -13   11.14    1.75
  -7   1  12    3.64    0.96
   7   1 -12    5.40    1.25
  -7  -1  12    2.97    0.81
   7  -1 -12    3.94    1.02
   7   1 -11    0.27    0.34
  -7   1  11    0.49    0.49
   7  -1 -11    0.13    0.25
   7  -1 -11    0.50    0.42
  -7  -1  11    0.48    0.45
   7   1 -10    0.10    0.32
  -7   1  10    0.60    0.53
   7  -1 -10    0.30    0.25
   7  -1 -10    0.13    0.34
  -7  -1  10    0.12    0.44
   7   1  -9    1.44    0.57
  -7   1   9    0.78    0.58
   7  -1  -9    1.23    0.42
   7  -1  -9    1.49    0.53
  -7  -1   9    1.01    0.51
   7   1  -8   12.11    1.00
  -7   1   8   11.76    1.50
   7   1  -8   12.63    1.65
   7  -1  -8   12.47    1.14
  -7  -1   8   10.38    1.36
   7  -1  -8    9.48    1.29
   7   1  -7  147.48    4.66
   7   1  -7  146.13    5.85
  -7   1   7  149.79    5.45
  -7  -1   7  145.87    5.15
   7  -1  -7  144.11    4.97
  -7  -1   7  143.84    5.10
   7  -1  -7  140.20    5.48
  -7   1   6   41.18    2.36
  -7   1   6   43.31    2.13
   7   1  -6   42.96    2.55
   7   1  -6   42.34    1.97
   7  -1  -6   42.98    2.14
  -7  -1   6   41.34    2.26
   7  -1  -6   40.39    2.23
  -7  -1   6   40.02    2.19
   7   1  -5   17.46    1.46
   7   1  -5   18.29    1.19
  -7   1   5   16.51    1.28
  -7   1   5   16.84    1.45
  -7  -1   5   18.44    1.46
   7  -1  -5   17.00    1.25
  -7  -1   5   18.22    1.33
   7  -1  -5   17.52    1.33
   7   1  -4   23.66    1.41
   7   1  -4   22.64    1.63
  -7   1   4   24.56    1.60
  -7   1   4   20.56    1.50
  -7  -1   4   22.96    1.39
   7  -1  -4   23.02    1.50
  -7  -1   4   24.09    1.67
   7  -1  -4   21.44    1.39
   7   1  -3    4.13    0.71
  -7   1   3    4.64    0.76
  -7   1   3    5.44    0.91
   7   1  -3    3.86    0.72
   7  -1  -3    3.46    0.70
  -7  -1   3    3.41    0.81
   7  -1  -3    4.77    0.65
  -7  -1   3    4.53    0.65
   7   1  -2    1.41    0.42
   7   1  -2    1.56    0.51
  -7   1   2    1.83    0.56
  -7   1   2    1.21    0.37
  -7  -1   2    1.86    0.37
   7  -1  -2    2.22    0.62
   7  -1  -2    1.78    0.38
  -7  -1   2    2.50    0.67
  -7   1   1  255.45    8.04
   7   1  -1  263.82    7.68
   7   1  -1  253.55    8.33
  -7   1   1  259.10    7.15
  -7  -1   1  274.68    6.81
   7  -1  -1  253.16    7.63
   7  -1  -1  262.85    7.86
  -7  -1   1  244.94    8.08
   7   1   0    4.51    0.77
  -7   1   0    4.07    0.56
   7   1   0    4.19    0.82
  -7   1   0    4.34    0.88
   7  -1   0    3.68    0.53
  -7  -1   0    4.89    0.98
  -7  -1   0    4.16    0.31
   7  -1   0    3.10    0.71
  -7   1  -1   14.51    1.53
  -7   1  -1   15.43    0.94
   7   1   1   13.51    1.22
   7  -1   1   14.65    1.04
   7  -1   1   12.52    1.36
  -7  -1  -1   16.28    1.49
  -7   1  -2   49.36    2.61
   7   1   2   46.13    2.51
  -7   1  -2   47.04    1.89
   7  -1   2   44.36    2.48
  -7  -1  -2   42.86    2.60
   7  -1   2   44.36    2.19
  -7  -1  -2   45.78    2.63
   7   1   3   14.04    1.39
  -7   1  -3   15.49    1.39
  -7   1  -3   13.63    0.90
  -7  -1  -3   15.56    1.70
   7  -1   3   12.41    1.16
   7  -1   3   14.13    1.54
  -7  -1  -3   13.61    1.52
   7   1   4   -0.18    0.33
  -7   1  -4    0.45    0.37
   7  -1   4   -0.03    0.40
  -7  -1  -4    0.32    0.26
   7  -1   4    0.46    0.44
  -7  -1  -4    0.20    0.30
   7   1   5   34.22    2.46
  -7   1  -5   39.67    2.60
  -7   1  -5   33.83    2.19
   7  -1   5   33.63    2.36
  -7  -1  -5   37.56    2.33
  -7  -1  -5   37.23    2.51
  -7   1  -6   -0.44    0.25
  -7   1  -6    0.30    0.26
   7   1   6   -0.39    0.53
  -7  -1  -6    0.86    0.48
  -7  -1  -6   -0.01    0.29
   7  -1   6   -0.66    0.50
  -7   1  -7    0.65    0.38
   7   1   7   -0.52    0.63
  -7   1  -7    0.90    0.35
  -7  -1  -7    1.37    0.64
  -7  -1  -7    1.40    0.42
   7  -1   7   -0.48    0.63
  -7   1  -8    2.85    0.60
  -7   1  -8    4.24    0.91
  -7  -1  -8    2.37    0.62
  -7   1  -9    1.17    0.45
   7   1   9    3.25    0.84
  -7  -1  -9    1.23    0.39
   7   1  10    1.40    0.67
  -7   1 -10    0.12    0.42
  -7  -1 -10    0.92    0.44
   7   1  11    2.96    0.90
  -7   1 -11    1.53    0.58
  -7  -1 -11    1.54    0.60
  -7   2  14    5.51    1.48
   7   2 -14    7.81    1.67
   7  -2 -14    7.36    1.53
  -7  -2  14    8.26    1.39
   7   2 -13    3.41    1.05
  -7   2  13    3.49    1.19
  -7  -2  13    2.54    0.79
   7  -2 -13    4.62    1.20
   7  -2 -13    3.80    0.69
  -7   2  12    9.59    1.74
   7   2 -12    6.53    1.40
   7  -2 -12    7.60    1.10
  -7  -2  12    5.71    1.15
   7  -2 -12    9.54    1.57
  -7   2  11    2.10    0.85
   7   2 -11    2.08    0.85
   7  -2 -11    2.81    0.69
   7  -2 -11    2.74    0.79
  -7  -2  11    1.08    0.55
   7   2 -10    3.06    0.89
  -7   2  10    5.33    1.16
   7  -2 -10    4.44    0.85
  -7  -2  10    2.91    0.77
   7  -2 -10    2.98    0.78
  -7   2   9    0.30    0.50
   7   2  -9    1.64    0.65
  -7  -2   9    1.44    0.59
   7  -2  -9    0.40    0.33
   7  -2  -9    0.80    0.42
  -7   2   8   53.96    3.08
   7   2  -8   54.55    3.26
   7  -2  -8   43.69    2.60
  -7  -2   8   51.68    2.66
   7  -2  -8   52.67    2.67
  -7  -2   8   50.08    2.66
   7   2  -7   31.93    2.33
  -7   2   7   27.66    2.11
   7   2  -7   33.36    1.58
  -7  -2   7   30.10    1.97
  -7  -2   7   27.72    1.83
   7  -2  -7   29.91    1.87
   7  -2  -7   30.64    1.92
   7   2  -6   31.03    1.52
  -7   2   6   31.70    1.71
   7   2  -6   28.98    2.13
  -7   2   6   32.43    2.17
   7  -2  -6   31.73    1.78
  -7  -2   6   31.21    1.81
  -7  -2   6   26.99    1.89
   7  -2  -6   28.66    1.86
   7   2  -5    0.08    0.22
  -7   2   5    0.37    0.26
  -7   2   5    0.07    0.42
   7   2  -5    0.19    0.23
   7  -2  -5    0.19    0.32
   7  -2  -5   -0.13    0.10
  -7  -2   5   -0.26    0.33
  -7  -2   5   -0.37    0.22
  -7   2   4    9.13    1.05
  -7   2   4    8.22    1.14
   7   2  -4    7.90    1.15
   7   2  -4    8.89    0.81
  -7  -2   4    8.37    0.87
   7  -2  -4    9.31    0.74
   7  -2  -4    9.07    1.10
  -7  -2   4    7.76    1.17
   7   2  -3    2.15    0.58
   7   2  -3    2.19    0.54
  -7   2   3    1.83    0.54
  -7   2   3    1.27    0.49
  -7  -2   3    2.58    0.49
   7  -2  -3    2.38    0.65
  -7  -2   3    2.32    0.68
   7  -2  -3    1.75    0.33
  -7   2   2   64.09    2.62
   7   2  -2   62.16    2.64
   7   2  -2   63.76    3.09
  -7   2   2   60.56    2.85
  -7  -2   2   62.57    2.15
   7  -2  -2   62.85    2.26
   7  -2  -2   61.97    2.76
  -7  -2   2   60.07    3.01
  -7   2   1    4.66    0.71
  -7   2   1    4.12    0.82
   7   2  -1    3.85    0.79
   7   2  -1    4.24    0.77
   7  -2  -1    3.53    0.75
  -7  -2   1    4.25    0.91
  -7   2   0   13.68    1.45
  -7   2   0   17.05    1.10
   7   2   0   13.30    1.27
  -7  -2   0   12.83    1.51
   7  -2   0   13.70    1.34
   7   2   1    1.13    0.48
  -7   2  -1    0.77    0.38
  -7   2  -1    1.25    0.34
  -7  -2  -1    1.47    0.55
   7  -2   1    0.99    0.52
  -7  -2  -1    1.32    0.57
  -7   2  -2   13.51    0.98
   7   2   2   10.63    1.39
  -7   2  -2   14.38    1.51
  -7  -2  -2   12.80    1.53
   7  -2   2   12.10    1.40
  -7  -2  -2   11.95    1.47
  -7   2  -3   15.57    1.39
   7   2   3   13.10    1.60
  -7   2  -3   13.67    1.00
  -7  -2  -3   16.61    1.53
  -7  -2  -3   17.90    1.79
   7  -2   3   17.74    1.56
  -7   2  -4   11.19    1.38
  -7   2  -4    8.95    0.80
   7   2   4   10.27    1.50
   7  -2   4    8.57    1.31
  -7  -2  -4   10.50    1.53
  -7  -2  -4    9.45    1.31
  -7   2  -5    0.39    0.31
   7   2   5   -0.12    0.38
  -7   2  -5    0.27    0.18
  -7  -2  -5   -0.17    0.28
  -7  -2  -5   -0.06    0.27
   7  -2   5    0.08    0.52
  -7   2  -6    9.99    1.33
   7   2   6   11.28    1.75
  -7  -2  -6   10.86    1.37
  -7  -2  -6    9.76    1.52
   7  -2   6   11.04    1.54
   7   2   7    0.26    0.61
  -7   2  -7    0.03    0.30
  -7  -2  -7    0.32    0.35
   7  -2   7    0.34    0.57
  -7  -2  -7    0.88    0.33
   7   2   8    0.17    0.70
  -7   2  -8    2.01    0.50
   7  -2   8    0.81    0.63
  -7  -2  -8    1.53    0.51
   7   2   9    3.83    1.12
   7  -2   9    1.85    0.81
  -7  -2  -9    3.90    1.02
   7   2  10    1.50    0.68
  -7  -2 -10    0.07    0.41
   7   2  11    2.06    0.83
  -7  -2 -11   -0.35    0.50
   7   3 -14    0.89    0.64
  -7   3  14    0.86    0.80
   7  -3 -14    0.63    0.35
   7  -3 -14    1.21    0.61
  -7  -3  14    2.97    0.84
  -7   3  13    5.30    1.43
   7   3 -13    4.99    1.30
  -7  -3  13    4.75    1.03
   7  -3 -13    6.25    1.04
   7  -3 -13    7.43    1.48
  -7   3  12    2.40    1.04
   7   3 -12    2.54    0.89
  -7  -3  12    1.82    0.62
   7  -3 -12    3.51    0.72
   7  -3 -12    1.81    0.62
  -7   3  11    4.46    1.19
   7   3 -11    4.24    1.14
   7  -3 -11    1.43    0.58
  -7  -3  11    1.54    0.62
   7  -3 -11    2.61    0.67
   7   3 -10    5.13    1.19
  -7   3  10    4.18    1.12
   7  -3 -10    4.50    1.00
   7  -3 -10    4.03    0.84
  -7  -3  10    5.58    1.09
  -7   3   9   47.15    3.10
   7   3  -9   51.46    3.40
   7  -3  -9   53.37    2.92
   7  -3  -9   47.63    2.73
  -7  -3   9   51.06    2.85
  -7  -3   9   44.40    2.68
   7   3  -8    1.63    0.66
  -7   3   8    1.61    0.70
  -7  -3   8    0.19    0.37
   7  -3  -8    0.39    0.36
   7  -3  -8    0.48    0.30
  -7  -3   8    1.39    0.62
  -7   3   7    4.19    1.03
   7   3  -7    6.57    1.23
   7  -3  -7    3.42    0.63
  -7  -3   7    6.92    1.04
  -7  -3   7    4.50    1.00
   7  -3  -7    6.35    1.06
   7   3  -6   12.56    1.62
  -7   3   6   12.03    1.58
  -7  -3   6   11.52    1.23
  -7  -3   6   11.27    1.44
   7  -3  -6   11.49    1.32
   7   3  -5   14.63    0.97
  -7   3   5   14.29    1.11
   7   3  -5   14.44    1.47
  -7   3   5   13.62    1.57
   7  -3  -5   15.90    1.34
  -7  -3   5   15.04    1.61
  -7  -3   5   16.31    1.19
   7   3  -4   13.67    1.00
  -7   3   4   13.04    1.11
   7   3  -4   12.52    1.57
  -7   3   4   15.11    1.36
  -7  -3   4   14.11    1.02
   7  -3  -4   12.36    1.33
  -7  -3   4   15.66    1.61
   7   3  -3   80.89    3.02
  -7   3   3   80.67    3.33
   7   3  -3   79.34    3.84
  -7   3   3   82.94    3.35
   7  -3  -3   78.80    3.34
  -7  -3   3   74.10    3.57
  -7  -3   3   82.27    2.74
   7   3  -2    1.05    0.46
  -7   3   2    1.71    0.53
  -7   3   2    0.84    0.38
   7   3  -2    1.55    0.44
   7  -3  -2    1.04    0.55
  -7  -3   2    1.66    0.67
  -7   3   1   13.41    1.09
  -7   3   1   10.93    1.28
   7   3  -1    9.71    1.35
  -7  -3   1   12.22    1.48
   7  -3  -1   10.99    1.22
  -7   3   0    0.13    0.28
  -7   3   0    0.69    0.28
   7   3   0    0.33    0.33
  -7  -3   0    0.38    0.44
   7  -3   0    0.90    0.51
  -7  -3   0    0.46    0.33
  -7   3  -1   13.34    1.45
   7   3   1   13.70    1.41
  -7   3  -1   11.85    1.00
  -7  -3  -1   13.41    1.49
   7  -3   1    9.63    1.22
  -7  -3  -1   12.39    1.52
   7   3   2   27.98    2.09
  -7   3  -2   26.01    1.84
  -7   3  -2   23.94    1.52
   7  -3   2   30.19    1.95
  -7  -3  -2   27.28    1.99
  -7  -3  -2   26.67    1.97
  -7   3  -3    4.67    0.88
  -7   3  -3    4.33    0.69
   7   3   3    5.09    1.08
  -7  -3  -3    4.07    0.99
   7  -3   3    5.06    0.99
  -7  -3  -3    4.59    0.92
   7   3   4    2.06    0.78
  -7   3  -4    2.35    0.48
  -7   3  -4    2.34    0.61
  -7  -3  -4    1.50    0.58
  -7  -3  -4    2.83    0.72
   7  -3   4    2.76    0.85
  -7   3  -5    9.25    1.29
   7   3   5   11.82    1.75
  -7   3  -5   10.53    1.11
   7  -3   5    9.24    1.39
  -7  -3  -5   10.44    1.40
  -7  -3  -5   10.14    1.54
   7   3   6    5.77    1.29
  -7   3  -6    5.21    0.94
  -7   3  -6    4.91    0.77
  -7  -3  -6    5.80    1.19
  -7  -3  -6    5.24    0.92
   7  -3   6    5.01    1.05
  -7   3  -7    7.14    1.12
   7   3   7    9.27    1.66
   7  -3   7    6.90    1.28
  -7  -3  -7    6.32    1.24
  -7   3  -8    3.39    0.73
   7   3   8    4.53    1.29
  -7  -3  -8    5.54    1.15
   7  -3   8    7.14    1.26
  -7   3  -9    1.58    0.44
   7   3   9   -0.22    0.50
  -7  -3  -9    2.71    0.85
   7   3  10    0.43    0.67
  -7  -3 -10    0.34    0.45
  -7  -4  14   10.67    1.61
  -7   4  13    1.75    0.85
   7   4 -13    0.63    0.59
   7  -4 -13    1.00    0.37
  -7  -4  13    2.21    0.59
  -7   4  12   14.94    2.31
   7   4 -12   15.99    2.33
  -7  -4  12   18.92    2.23
   7  -4 -12   16.64    1.86
  -7   4  11    5.81    1.48
   7   4 -11    5.44    1.35
   7  -4 -11    5.53    1.04
  -7  -4  11    4.85    1.07
   7   4 -10    9.75    1.69
  -7   4  10   11.52    1.84
   7  -4 -10   12.14    1.60
  -7  -4  10   11.84    1.61
   7   4  -9    1.83    0.71
  -7   4   9    1.83    0.87
   7  -4  -9    2.42    0.73
  -7  -4   9    2.82    0.87
  -7  -4   9    2.30    0.62
  -7   4   8   34.80    2.61
   7   4  -8   33.71    2.71
   7  -4  -8   35.08    2.34
  -7  -4   8   35.30    2.45
  -7  -4   8   35.39    2.24
   7   4  -7    3.60    0.97
  -7   4   7    4.69    1.04
  -7  -4   7    4.29    0.82
  -7  -4   7    3.38    0.95
   7  -4  -7    2.85    0.74
  -7   4   6    3.18    0.84
   7   4  -6    3.30    0.89
   7  -4  -6    1.05    0.55
  -7  -4   6    2.31    0.85
  -7  -4   6    2.33    0.64
  -7   4   5   -0.08    0.21
  -7   4   5    0.64    0.42
   7   4  -5    0.05    0.27
  -7  -4   5   -0.09    0.23
   7  -4  -5    0.01    0.30
  -7  -4   5    0.56    0.50
  -7   4   4   17.61    1.30
   7   4  -4   17.28    1.70
  -7   4   4   16.70    1.46
   7   4  -4   17.79    1.11
  -7  -4   4   18.67    1.74
   7  -4  -4   18.25    1.51
  -7  -4   4   18.72    1.21
   7   4  -3    1.07    0.33
   7   4  -3    1.29    0.55
  -7   4   3    0.49    0.31
  -7   4   3    0.05    0.34
  -7  -4   3    0.77    0.59
   7  -4  -3    0.67    0.49
  -7   4   2   41.63    2.30
   7   4  -2   47.21    2.87
   7   4  -2   47.86    2.21
  -7   4   2   43.29    2.32
   7  -4  -2   47.28    2.45
  -7  -4   2   41.31    2.62
  -7   4   1    4.36    0.80
   7   4  -1    4.37    0.99
  -7   4   1    4.63    0.88
   7  -4  -1    3.63    0.82
  -7  -4   1    5.52    0.95
  -7  -4   1    4.22    0.94
  -7   4   0    1.85    0.50
  -7   4   0    2.03    0.58
   7   4   0    2.47    0.78
   7  -4   0    2.33    0.65
  -7  -4   0    1.87    0.68
  -7  -4   0    1.92    0.57
   7   4   1    0.38    0.42
  -7   4  -1   -0.01    0.29
  -7   4  -1   -0.08    0.23
   7  -4   1    0.59    0.49
  -7  -4  -1    0.35    0.36
  -7  -4  -1    0.22    0.37
  -7   4  -2    1.22    0.45
  -7   4  -2    0.98    0.32
   7   4   2    0.78    0.53
  -7  -4  -2    1.18    0.54
  -7  -4  -2    0.55    0.38
   7  -4   2    0.42    0.48
  -7   4  -3    7.32    1.00
  -7   4  -3    8.33    1.24
   7   4   3    8.04    1.42
   7  -4   3    6.71    1.14
  -7  -4  -3    9.39    1.41
  -7  -4  -3    8.23    1.28
  -7   4  -4    0.55    0.31
  -7   4  -4    1.05    0.35
   7   4   4    0.03    0.44
  -7  -4  -4    0.60    0.50
  -7  -4  -4    0.58    0.37
   7  -4   4    0.72    0.51
   7   4   5   -0.13    0.43
  -7   4  -5    0.67    0.26
  -7   4  -5    0.89    0.31
  -7  -4  -5    0.36    0.41
   7  -4   5    0.63    0.54
  -7  -4  -5    0.60    0.53
   7   4   6    0.49    0.63
  -7   4  -6    0.45    0.26
  -7   4  -6    0.94    0.42
   7  -4   6    1.55    0.67
  -7  -4  -6    1.17    0.43
  -7  -4  -6    0.70    0.52
   7   4   7    0.55    0.50
  -7   4  -7    0.47    0.26
  -7   4  -7   -0.64    0.25
  -7  -4  -7   -0.30    0.37
  -7   4  -8    9.70    1.38
   7   4   8   14.39    2.16
  -7  -4  -8    9.83    1.68
   7   4   9    0.24    0.64
   7  -4   9   -0.06    0.59
  -7  -4  -9   -0.74    0.38
   7   4  10    0.90    0.75
  -7  -4 -10   -0.03    0.45
  -7   5  13    1.94    0.89
   7   5 -13    1.93    0.50
   7  -5 -13    2.32    0.53
  -7  -5  13    2.07    0.73
  -7   5  12   13.50    2.22
   7   5 -12   11.82    2.07
   7  -5 -12   11.67    1.60
  -7  -5  12   13.81    1.86
   7   5 -11    1.62    0.70
  -7   5  11    1.18    0.77
   7  -5 -11    0.66    0.35
  -7  -5  11    0.55    0.51
   7   5 -10    4.78    1.23
  -7   5  10    8.72    1.68
   7  -5 -10    6.97    1.25
  -7  -5  10    6.83    1.23
   7   5  -9   17.71    2.40
  -7   5   9   20.59    2.45
   7  -5  -9   23.87    1.99
  -7  -5   9   24.11    2.13
  -7  -5   9   22.00    1.85
   7   5  -8    6.25    1.33
  -7   5   8    2.26    0.88
  -7  -5   8    6.81    1.28
  -7  -5   8    6.53    1.11
   7  -5  -8    6.05    1.12
  -7   5   7    9.96    1.54
   7   5  -7   11.25    1.76
  -7  -5   7   12.55    1.81
  -7  -5   7   10.53    1.35
   7  -5  -7    9.49    1.42
   7   5  -6   24.21    2.21
  -7   5   6   26.70    2.09
  -7  -5   6   24.86    1.75
   7  -5  -6   24.72    1.97
  -7  -5   6   28.47    2.31
  -7   5   5   15.88    1.72
  -7   5   5   14.61    1.15
   7   5  -5   15.00    1.97
  -7  -5   5   18.28    1.36
   7  -5  -5   19.77    1.69
  -7  -5   5   17.61    1.98
  -7   5   4    2.88    0.61
   7   5  -4    2.61    0.83
  -7   5   4    3.24    0.81
  -7  -5   4    3.56    1.03
   7  -5  -4    2.55    0.79
  -7   5   3   -0.06    0.21
   7   5  -3    0.20    0.39
  -7   5   3    0.47    0.27
  -7  -5   3    0.44    0.53
   7  -5  -3    0.13    0.38
  -7   5   2    1.25    0.46
   7   5  -2    1.24    0.55
  -7   5   2    1.07    0.40
  -7  -5   2    0.91    0.52
   7  -5  -2    1.07    0.54
   7   5  -1    3.73    0.97
  -7   5   1    6.33    1.03
  -7   5   1    4.97    0.88
  -7  -5   1    5.17    0.90
   7  -5  -1    4.61    0.93
  -7  -5   1    5.47    1.11
  -7   5   0   15.41    1.35
   7   5   0   17.60    1.78
  -7   5   0   20.23    1.60
  -7  -5   0   17.53    1.46
  -7  -5   0   16.37    1.84
   7  -5   0   20.34    1.56
  -7   5  -1   15.10    1.31
  -7   5  -1   16.54    1.49
   7   5   1   13.61    1.90
   7  -5   1   13.06    1.39
  -7  -5  -1   15.49    1.63
  -7  -5  -1   13.68    1.69
  -7   5  -2    7.55    1.10
  -7   5  -2    8.10    1.25
   7   5   2    6.29    1.30
  -7  -5  -2    5.07    0.99
   7  -5   2    5.89    1.02
  -7  -5  -2    5.04    1.02
  -7   5  -3   10.29    1.27
  -7   5  -3   11.02    1.48
   7   5   3   13.37    1.90
   7  -5   3   13.58    1.45
  -7  -5  -3   12.47    1.55
  -7  -5  -3   12.29    1.63
  -7   5  -4    0.87    0.40
   7   5   4    0.16    0.50
  -7   5  -4    1.23    0.31
  -7  -5  -4    0.51    0.34
  -7  -5  -4    0.21    0.42
   7  -5   4    0.68    0.52
   7   5   5   11.41    1.81
  -7   5  -5    9.54    1.25
  -7   5  -5    7.49    1.24
   7  -5   5    7.92    1.22
  -7  -5  -5    8.77    1.29
  -7  -5  -5    9.78    1.62
  -7   5  -6    0.36    0.32
   7   5   6    0.33    0.58
  -7   5  -6    1.48    0.34
  -7  -5  -6    0.47    0.48
  -7   5  -7   19.34    1.57
   7   5   7   16.96    2.37
  -7  -5  -7   14.39    2.13
  -7   5  -8    0.93    0.36
   7   5   8    1.39    0.78
  -7  -5  -8    1.03    0.69
   7  -5   8    0.99    0.69
   7   5   9   -0.54    0.59
   7  -5   9    0.04    0.59
  -7  -5  -9   -0.27    0.47
   7   6 -12    4.25    1.01
  -7   6  12    2.68    0.96
  -7  -6  12    4.75    0.80
   7  -6 -12    3.43    0.63
   7   6 -11    2.92    0.91
  -7   6  11    2.81    1.10
  -7  -6  11    3.65    0.85
   7  -6 -11    4.41    0.89
  -7   6  10    1.05    0.78
   7   6 -10    0.27    0.30
   7  -6 -10    0.80    0.44
  -7  -6  10    0.90    0.46
  -7  -6  10   -0.23    0.61
   7   6  -9    7.63    1.48
  -7   6   9    4.14    1.23
   7  -6  -9    7.02    1.29
  -7  -6   9    6.49    1.14
  -7  -6   9    9.29    1.67
  -7   6   8   40.87    2.93
   7   6  -8   38.15    3.04
   7  -6  -8   38.86    2.70
  -7  -6   8   40.55    2.61
  -7  -6   8   41.76    3.02
  -7   6   7    3.96    1.03
   7   6  -7    2.73    0.80
   7  -6  -7    3.11    0.83
  -7  -6   7    2.88    0.71
  -7  -6   7    6.01    1.41
  -7   6   6   37.09    2.63
   7   6  -6   38.08    2.93
  -7  -6   6   46.71    3.13
  -7  -6   6   39.92    2.37
   7  -6  -6   40.99    2.64
  -7   6   5   19.30    1.77
   7   6  -5   20.75    2.47
   7  -6  -5   18.89    1.73
  -7  -6   5   20.70    2.30
  -7   6   4   -0.21    0.20
   7   6  -4    0.42    0.40
  -7  -6   4   -0.97    0.45
   7  -6  -4   -0.04    0.36
  -7   6   3    0.54    0.32
  -7   6   3    0.16    0.24
   7   6  -3   -0.17    0.29
   7  -6  -3   -0.54    0.35
  -7  -6   3    0.51    0.53
  -7   6   2    5.01    0.93
  -7   6   2    4.90    0.93
   7   6  -2    3.55    0.99
  -7  -6   2    3.34    0.97
   7  -6  -2    4.69    0.92
  -7   6   1   -0.02    0.20
  -7   6   1    0.17    0.32
   7   6  -1   -0.37    0.22
  -7  -6   1    0.44    0.44
   7  -6  -1    0.15    0.39
  -7  -6   1    0.43    0.31
  -7   6   0   32.44    2.16
   7   6   0   26.43    2.37
  -7   6   0   31.63    2.10
  -7  -6   0   30.25    2.34
  -7  -6   0   36.20    2.21
   7  -6   0   33.65    2.09
  -7   6  -1    0.32    0.30
   7   6   1    0.00    0.36
  -7   6  -1   -0.34    0.18
   7  -6   1    0.47    0.39
  -7  -6  -1    0.10    0.38
  -7  -6  -1   -0.05    0.32
  -7   6  -2   -0.24    0.26
   7   6   2   -0.52    0.27
  -7   6  -2   -0.06    0.26
  -7  -6  -2   -0.61    0.28
  -7  -6  -2   -0.13    0.29
   7  -6   2    0.39    0.40
  -7   6  -3   -0.12    0.27
   7   6   3    0.66    0.53
  -7   6  -3   -0.06    0.23
  -7  -6  -3    0.34    0.36
  -7  -6  -3    0.68    0.40
   7  -6   3   -0.31    0.33
  -7   6  -4    4.92    0.87
   7   6   4    5.65    1.29
  -7  -6  -4    4.92    1.18
  -7  -6  -4    4.31    0.79
   7   6   5    2.74    0.91
  -7   6  -5    1.10    0.37
  -7  -6  -5    1.43    0.66
  -7  -6  -5    2.81    0.60
   7  -6   5    2.63    1.03
  -7   6  -6   14.59    1.66
   7   6   6   19.40    2.50
   7  -6   6   17.17    2.34
  -7  -6  -6   18.55    2.35
   7   6   7    0.71    0.73
  -7   6  -7    0.38    0.37
  -7  -6  -7    0.17    0.53
   7  -6   7    0.03    0.62
   7   6   8    0.94    0.91
  -7   6  -8   -0.21    0.32
  -7  -6  -8   -0.40    0.61
   7  -6   8    0.23    0.61
   7   6   9   -0.36    0.59
  -7   6  -9    0.27    0.35
   7  -6   9    0.19    0.74
  -7   7  11    1.81    0.83
   7   7 -11   -0.04    0.33
  -7  -7  11    0.44    0.41
   7  -7 -11    0.20    0.37
   7   7 -10    1.05    0.40
  -7   7  10    0.79    0.69
  -7  -7  10    0.62    0.73
  -7  -7  10    1.18    0.41
   7  -7 -10    0.27    0.39
  -7   7   9    0.29    0.54
   7   7  -9    0.47    0.34
  -7  -7   9    0.32    0.43
  -7  -7   9    0.57    0.64
   7  -7  -9    0.81    0.53
   7   7  -8    5.87    1.21
  -7   7   8    5.68    1.26
  -7  -7   8    6.44    1.07
   7  -7  -8    5.68    1.24
  -7  -7   8    6.85    1.51
   7   7  -7   37.51    3.04
  -7   7   7   41.86    2.95
  -7  -7   7   40.68    3.13
  -7  -7   7   43.40    2.67
   7  -7  -7   44.98    2.96
  -7   7   6   11.77    1.69
   7   7  -6   13.50    2.01
  -7  -7   6   15.86    2.22
   7  -7  -6   13.27    1.76
  -7   7   5   13.96    1.78
   7   7  -5   16.20    2.18
   7  -7  -5   15.59    1.81
  -7  -7   5   15.90    2.20
   7   7  -4    3.01    0.95
  -7   7   4    2.78    0.74
   7  -7  -4    3.52    0.74
   7  -7  -4    2.82    0.83
  -7  -7   4    3.29    1.06
  -7   7   3   -0.03    0.30
   7   7  -3    0.13    0.37
   7  -7  -3    0.02    0.30
  -7  -7   3    0.35    0.47
   7  -7  -3    0.13    0.47
   7   7  -2    0.85    0.53
  -7   7   2    1.32    0.48
  -7  -7   2    1.00    0.65
   7  -7  -2    1.72    0.59
   7  -7  -2    0.32    0.39
  -7   7   1   44.26    2.72
   7   7  -1   47.84    3.33
   7  -7  -1   49.73    2.70
  -7  -7   1   48.02    3.18
   7  -7  -1   49.62    3.11
  -7   7   0    3.92    0.82
   7   7   0    6.92    1.44
   7  -7   0    6.84    1.33
   7  -7   0    5.64    1.02
  -7  -7   0    4.82    1.07
   7   7   1   10.32    1.69
  -7   7  -1    9.24    1.32
   7  -7   1    9.78    1.28
  -7  -7  -1    8.51    1.31
   7  -7   1    9.88    1.63
  -7  -7  -1   11.10    1.61
   7   7   2    4.72    1.21
  -7   7  -2    2.51    0.68
  -7  -7  -2    1.74    0.57
  -7  -7  -2    3.71    0.88
   7  -7   2    2.60    0.87
   7  -7   2    3.56    0.79
   7   7   3    1.35    0.63
  -7   7  -3    0.60    0.44
   7  -7   3    1.95    0.70
  -7  -7  -3    1.37    0.57
  -7  -7  -3    0.34    0.42
   7   7   4    4.28    1.25
  -7   7  -4    4.04    0.80
  -7  -7  -4    2.48    0.65
  -7  -7  -4    2.09    0.78
   7  -7   4    2.61    1.02
   7   7   5   22.96    2.67
  -7   7  -5   20.15    1.74
   7  -7   5   19.09    2.49
  -7  -7  -5   23.11    2.47
   7   7   6   -0.33    0.66
  -7   7  -6   -0.05    0.31
   7  -7   6    0.85    0.75
  -7  -7  -6    2.55    0.84
  -7   7  -7   -0.29    0.31
   7   7   7    0.32    0.68
  -7  -7  -7    0.78    0.58
   7  -7   7    0.75    0.77
   7   7   8    0.51    0.67
  -7   7  -8   -0.24    0.34
  -7  -7  -8    0.64    0.54
   7  -7   8   -0.27    0.67
  -7   8  10    0.24    0.69
   7   8 -10    0.45    0.36
  -7  -8  10    0.08    0.38
   7  -8 -10    0.12    0.42
  -7  -8  10   -1.00    0.53
   7   8  -9    0.32    0.36
  -7   8   9    0.41    0.66
   7  -8  -9    1.58    0.73
  -7  -8   9    0.31    0.49
  -7  -8   9    1.22    0.81
  -7   8   8    5.77    1.29
   7   8  -8    9.24    1.63
   7  -8  -8    7.54    1.39
  -7  -8   8    7.16    1.64
   7   8  -7    0.86    0.38
  -7   8   7    0.41    0.48
   7  -8  -7   -0.29    0.47
  -7  -8   7    0.56    0.68
   7   8  -6    9.89    1.66
  -7   8   6    8.13    1.39
   7  -8  -6   10.18    1.63
  -7  -8   6    9.57    1.85
   7   8  -5    2.02    0.74
  -7   8   5    1.88    0.71
  -7  -8   5    3.15    1.10
   7  -8  -5    2.83    0.85
  -7   8   4    0.82    0.47
   7   8  -4    0.63    0.41
  -7  -8   4    0.11    0.62
   7  -8  -4   -0.60    0.35
   7   8  -3   12.63    2.00
  -7   8   3   11.00    1.57
   7  -8  -3   11.53    1.61
  -7  -8   3    9.88    1.72
   7  -8  -3   10.53    1.55
  -7   8   2   18.80    2.04
   7   8  -2   19.26    2.44
   7  -8  -2   19.23    2.09
  -7  -8   2   20.89    2.45
   7  -8  -2   21.26    1.82
  -7   8   1    1.68    0.57
   7   8  -1    1.30    0.53
   7  -8  -1    1.92    0.64
   7  -8  -1    2.03    0.68
  -7  -8   1    2.20    0.75
  -7   8   0   20.95    1.85
   7   8   0   25.00    2.41
   7  -8   0   22.60    2.40
   7  -8   0   27.45    1.99
  -7  -8   0   26.90    2.36
   7   8   1   20.00    2.39
  -7   8  -1   13.55    1.74
   7  -8   1   16.36    2.17
  -7  -8  -1   18.16    2.16
  -7   8  -2    1.84    0.55
   7   8   2    2.41    0.61
  -7  -8  -2    1.62    0.57
   7  -8   2    0.95    0.46
   7   8   3    9.07    1.52
  -7   8  -3    9.43    1.41
  -7  -8  -3    8.48    1.43
  -7  -8  -3    8.14    1.43
   7  -8   3    9.71    1.67
  -7   8  -4    8.51    1.21
   7   8   4    7.86    1.39
  -7  -8  -4    8.42    1.48
   7  -8   4    5.78    1.44
   7   8   5    1.98    0.44
  -7   8  -5    1.87    0.51
  -7  -8  -5    1.66    0.63
   7  -8   5    0.48    0.87
  -7   8  -6    5.57    0.82
   7   8   6    6.66    1.17
   7  -8   6    7.69    1.74
  -7  -8  -6   10.85    1.85
   7   8   7    0.38    0.47
  -7   8  -7    0.58    0.36
  -7  -8  -7    1.92    0.79
   7  -8   7    0.20    0.64
   7   9  -9    3.39    0.83
  -7   9   9    6.63    1.40
   7  -9  -9    2.86    0.96
  -7  -9   9    6.37    1.50
  -7   9   8   -0.40    0.38
   7   9  -8    0.05    0.46
   7  -9  -8    0.54    0.56
  -7  -9   8    0.00    0.73
   7   9  -7    5.68    1.17
  -7   9   7    2.81    0.96
   7  -9  -7    5.73    1.27
  -7  -9   7    4.42    1.35
  -7   9   6    3.59    1.02
   7   9  -6    4.57    1.04
   7  -9  -6    5.79    1.31
  -7  -9   6    3.82    1.26
  -7   9   5   -0.10    0.46
   7   9  -5    0.39    0.39
  -7  -9   5    0.64    0.91
   7  -9  -5    0.54    0.46
  -7   9   4    9.44    1.55
   7   9  -4   14.77    2.10
  -7  -9   4   11.10    1.90
   7  -9  -4   13.96    1.86
  -7   9   3    0.26    0.43
   7   9  -3    0.69    0.43
  -7  -9   3    0.05    0.46
   7  -9  -3    0.91    0.46
   7  -9  -3   -0.38    0.38
  -7   9   2    2.35    0.78
   7   9  -2    3.26    0.79
   7  -9  -2    2.37    0.77
  -7  -9   2    1.44    0.62
   7  -9  -2    2.85    0.78
   7   9  -1    6.68    1.39
  -7   9   1    6.91    1.17
  -7  -9   1    6.17    1.36
   7  -9  -1    7.22    1.33
   7  -9  -1    6.02    1.16
   7   9   0    0.46    0.44
  -7   9   0   -0.29    0.32
   7  -9   0    0.98    0.54
  -7  -9   0   -0.49    0.38
  -7   9  -1   -0.59    0.29
   7   9   1    0.90    0.45
   7  -9   1   -0.03    0.41
  -7  -9  -1    0.08    0.43
  -7   9  -2   13.82    1.77
   7   9   2   14.55    1.95
  -7  -9  -2   15.47    2.03
   7  -9   2   13.03    1.96
  -7   9  -3   -0.25    0.28
   7   9   3    0.40    0.38
   7  -9   3   -0.24    0.41
  -7  -9  -3    0.62    0.52
   7   9   4   -0.61    0.45
  -7   9  -4    0.88    0.39
   7  -9   4    0.30    0.43
  -7   9  -5    9.12    1.29
   7   9   5    9.85    1.52
   7  -9   5    7.54    1.74
  -7  -9  -5   10.46    1.73
  -7  10   7    0.24    0.48
   7  10  -7    0.06    0.44
   7 -10  -7    0.61    0.63
  -7 -10   7    0.42    0.72
  -7  10   6    0.24    0.49
   7  10  -6    1.03    0.45
   7 -10  -6    0.89    0.64
  -7 -10   6    0.81    0.82
  -7  10   5    3.14    0.93
   7  10  -5    4.59    0.80
   7 -10  -5    4.51    1.13
  -7 -10   5    3.00    1.15
   7  10  -4    1.68    0.45
  -7  10   4    1.39    0.72
   7 -10  -4    1.83    0.83
  -7 -10   4    0.48    0.48
  -7  10   3    8.22    1.49
   7  10  -3    8.64    1.49
   7 -10  -3   10.07    1.57
  -7 -10   3    9.52    1.65
   7  10  -2    4.13    0.84
  -7  10   2    2.33    0.82
   7 -10  -2    2.78    0.71
  -7  10   1    1.18    0.62
   7  10  -1    1.68    0.54
   7 -10  -1    1.37    0.54
  -7 -10   1    0.07    0.45
   7  10   0    2.29    0.50
  -7  10   0    1.42    0.41
   7 -10   0    0.66    0.40
  -7 -10   0    1.22    0.51
   7  10   1   -0.03    0.42
  -7  10  -1   -0.13    0.30
   7 -10   1   -0.91    0.42
  -7 -10  -1    0.10    0.46
  -7  10  -2    1.20    0.41
   7  10   2    1.71    0.52
   7 -10   2    3.37    0.67
  -7 -10  -2    3.40    0.67
  -7  10  -3    6.79    1.08
   7  10   3    6.96    1.12
   7 -10   3    3.77    0.87
  -8   0  14    3.94    0.82
   8   0 -14    4.55    1.24
   8   0 -13   -0.15    0.35
  -8   0  13    0.34    0.33
   8   0 -12    5.09    1.19
  -8   0  12    6.64    1.30
  -8   0  11   -0.46    0.38
   8   0 -11   -0.28    0.23
  -8   0  10    2.25    0.78
   8   0 -10    2.87    0.63
   8   0 -10    2.71    0.84
   8   0  -9   -0.13    0.20
   8   0  -9   -0.25    0.26
  -8   0   9   -0.10    0.38
   8   0  -8   45.02    2.75
   8   0  -8   38.55    2.15
  -8   0   8   43.94    2.57
   8   0  -7   -0.09    0.26
   8   0  -7   -0.01    0.16
  -8   0   7    1.25    0.55
  -8   0   7   -0.36    0.30
   8   0  -6   22.08    1.69
  -8   0   6   21.54    1.67
  -8   0   6   21.36    1.61
   8   0  -6   21.16    1.46
  -8   0   5    0.84    0.45
   8   0  -5    0.18    0.28
   8   0  -5    0.09    0.19
  -8   0   5   -0.21    0.30
   8   0  -4    1.36    0.50
  -8   0   4    2.05    0.57
  -8   0   4    1.23    0.57
   8   0  -4    1.21    0.39
   8   0  -3    0.04    0.13
   8   0  -3    0.22    0.37
  -8   0   3   -0.36    0.17
  -8   0   3    0.44    0.35
   8   0  -2   24.48    1.57
  -8   0   2   26.38    1.36
   8   0  -2   23.66    1.65
  -8   0   2   22.89    1.84
  -8   0   1    0.16    0.14
   8   0  -1   -0.15    0.36
  -8   0   1   -0.19    0.31
   8   0  -1    0.00    0.12
   8   0   0    6.02    1.07
  -8   0   0    5.90    1.12
   8   0   0    6.99    0.89
  -8   0   0    7.18    0.56
   8   0   1    0.14    0.19
  -8   0  -1   -0.14    0.25
   8   0   1   -0.25    0.29
  -8   0  -2    6.75    1.18
   8   0   2    5.12    1.10
   8   0   2    6.17    0.93
  -8   0  -3    0.32    0.32
   8   0   3    0.04    0.23
   8   0   3   -0.43    0.45
  -8   0  -4   61.14    3.17
   8   0   4   48.84    2.88
  -8   0  -4   61.39    3.40
  -8   0  -5   -0.37    0.24
  -8   0  -5    0.51    0.38
  -8   0  -6    3.23    0.76
  -8   0  -6    2.44    0.79
   8   0   6    2.53    0.89
   8   0   7   -0.80    0.37
  -8   0  -7    0.28    0.37
  -8   0  -7    0.09    0.28
  -8   0  -8    6.66    1.19
  -8   0  -9   -0.14    0.42
  -8   0 -10    9.85    1.48
   8   1 -14    0.04    0.38
  -8   1  14   -0.17    0.41
  -8  -1  14    0.54    0.44
   8  -1 -14    0.95    0.56
   8   1 -13    0.04    0.47
  -8   1  13    0.12    0.42
  -8  -1  13    0.88    0.48
   8  -1 -13    0.14    0.39
  -8   1  12    1.55    0.64
   8   1 -12    1.65    0.70
  -8  -1  12    1.38    0.57
   8  -1 -12    1.33    0.64
   8   1 -11    9.11    1.57
  -8   1  11    5.95    1.24
   8  -1 -11    5.12    1.10
  -8  -1  11    9.33    1.48
   8  -1 -11    8.12    1.12
  -8   1  10    0.06    0.50
   8   1 -10    1.21    0.60
   8  -1 -10    1.42    0.39
  -8  -1  10    0.40    0.44
   8  -1 -10    0.58    0.41
   8   1  -9    6.87    1.28
  -8   1   9    5.87    1.22
   8  -1  -9    7.36    1.22
  -8  -1   9    7.33    1.22
   8  -1  -9    8.22    1.13
   8   1  -8   13.26    1.10
   8   1  -8   14.37    1.77
  -8   1   8   13.40    1.66
  -8  -1   8   13.23    1.41
   8  -1  -8   14.33    1.41
  -8  -1   8   13.36    1.52
   8  -1  -8   13.93    1.25
   8   1  -7    2.49    0.52
   8   1  -7    3.03    0.78
  -8   1   7    2.86    0.83
  -8  -1   7    1.77    0.64
   8  -1  -7    2.11    0.55
  -8  -1   7    1.88    0.57
   8  -1  -7    2.27    0.62
  -8   1   6    0.91    0.60
  -8   1   6    0.20    0.27
   8   1  -6    0.75    0.35
   8   1  -6    0.40    0.30
  -8  -1   6    0.93    0.51
  -8  -1   6    0.15    0.29
   8  -1  -6    0.45    0.25
   8  -1  -6    0.33    0.37
  -8   1   5    3.84    0.81
   8   1  -5    3.52    0.67
   8   1  -5    3.19    0.72
  -8   1   5    2.71    0.70
  -8  -1   5    3.59    0.72
   8  -1  -5    3.46    0.65
   8  -1  -5    2.54    0.67
  -8  -1   5    3.87    0.86
  -8   1   4   25.24    1.69
  -8   1   4   24.94    1.79
   8   1  -4   26.79    1.85
   8   1  -4   26.09    1.62
   8  -1  -4   24.52    1.67
   8  -1  -4   28.19    1.64
  -8  -1   4   28.36    1.60
  -8  -1   4   24.76    1.85
   8   1  -3    6.66    1.01
  -8   1   3    6.53    0.87
  -8   1   3    8.87    1.21
   8   1  -3    7.15    0.98
  -8  -1   3    7.71    1.21
   8  -1  -3    6.79    1.01
   8  -1  -3    8.58    0.77
  -8  -1   3    6.62    0.79
  -8   1   2    0.28    0.37
   8   1  -2    0.12    0.17
  -8   1   2    0.01    0.16
   8   1  -2    0.64    0.42
  -8  -1   2    0.20    0.20
   8  -1  -2   -0.19    0.12
  -8  -1   2   -0.25    0.33
   8  -1  -2    0.52    0.41
  -8   1   1   38.24    2.34
   8   1  -1   34.04    2.10
  -8   1   1   37.62    1.76
   8   1  -1   37.75    2.16
   8  -1  -1   33.69    2.07
   8  -1  -1   39.71    1.88
  -8  -1   1   35.89    2.37
  -8   1   0    1.35    0.55
   8   1   0    1.80    0.67
   8   1   0    2.20    0.58
  -8   1   0    2.47    0.44
  -8  -1   0    2.09    0.72
   8  -1   0    2.06    0.75
   8  -1   0    1.76    0.38
   8   1   1    8.56    1.25
   8   1   1    9.28    1.21
  -8   1  -1    9.00    1.34
  -8   1  -1    9.78    0.75
  -8  -1  -1    8.77    1.35
   8  -1   1   10.83    1.39
   8   1   2    2.88    0.71
  -8   1  -2    2.78    0.75
  -8  -1  -2    3.78    0.89
   8  -1   2    3.63    0.92
   8   1   3   57.23    3.17
  -8   1  -3   59.83    3.19
  -8  -1  -3   64.99    3.54
  -8  -1  -3   63.49    3.32
   8  -1   3   62.38    3.24
  -8   1  -4    0.29    0.31
   8   1   4    0.66    0.46
   8  -1   4   -0.10    0.51
  -8  -1  -4    0.03    0.33
  -8  -1  -4   -0.22    0.27
   8   1   5   48.47    3.05
  -8   1  -5   51.54    2.90
  -8  -1  -5   49.93    3.18
  -8  -1  -5   50.93    2.92
   8  -1   5   46.70    2.93
   8   1   6    2.09    0.83
  -8   1  -6    1.40    0.44
  -8  -1  -6    2.77    0.81
  -8  -1  -6    2.45    0.59
   8  -1   6    1.83    0.82
  -8   1  -7    4.26    0.81
   8   1   7    3.53    0.95
  -8  -1  -7    1.67    0.63
  -8  -1  -7    2.35    0.56
  -8   1  -8    3.80    0.70
  -8   1  -8    1.97    0.59
   8   1   8    4.04    1.04
  -8  -1  -8    2.46    0.81
  -8   1  -9    9.19    1.45
   8   1   9   11.97    1.89
  -8  -1  -9    9.34    1.62
   8   1  10    1.73    0.75
  -8   1 -10    1.85    0.58
  -8  -1 -10    0.65    0.53
  -8   2  14    4.60    1.39
   8   2 -14    3.15    1.03
  -8  -2  14    3.98    0.88
   8  -2 -14    3.33    1.05
  -8   2  13    1.64    0.55
   8   2 -13    1.70    0.84
  -8  -2  13    0.91    0.50
   8  -2 -13    0.66    0.58
   8   2 -12    3.03    0.98
  -8   2  12    2.19    0.81
  -8  -2  12    2.61    0.80
   8  -2 -12    3.15    0.87
   8  -2 -12    1.65    0.52
   8   2 -11    0.35    0.45
  -8   2  11    0.25    0.47
  -8  -2  11    0.51    0.40
   8  -2 -11   -0.03    0.31
   8  -2 -11    0.17    0.32
   8   2 -10   31.27    2.64
  -8   2  10   30.27    2.44
   8  -2 -10   34.03    2.41
  -8  -2  10   33.31    2.32
   8  -2 -10   32.08    2.15
  -8   2   9   28.78    2.31
   8   2  -9   35.43    2.68
   8  -2  -9   32.58    2.23
  -8  -2   9   30.15    2.12
   8  -2  -9   29.05    2.01
   8   2  -8    0.92    0.52
  -8   2   8    2.80    0.83
  -8  -2   8    2.65    0.74
  -8  -2   8    1.90    0.61
   8  -2  -8    1.02    0.37
   8  -2  -8    1.55    0.56
   8   2  -7    3.22    0.55
   8   2  -7    2.79    0.79
  -8   2   7    5.16    1.03
  -8  -2   7    3.27    0.73
  -8  -2   7    4.34    0.91
   8  -2  -7    3.90    0.78
   8  -2  -7    2.97    0.61
   8   2  -6   14.53    1.50
   8   2  -6   13.62    1.07
  -8   2   6   12.46    1.12
  -8   2   6   15.46    1.68
   8  -2  -6   17.09    1.39
  -8  -2   6   13.46    1.23
  -8  -2   6   13.42    1.53
   8  -2  -6   14.45    1.15
   8   2  -5    0.65    0.29
  -8   2   5    0.16    0.42
  -8   2   5    1.05    0.44
   8   2  -5    0.25    0.26
  -8  -2   5    0.61    0.40
  -8  -2   5    0.46    0.43
   8  -2  -5    0.26    0.34
  -8   2   4   82.18    3.49
   8   2  -4   85.33    3.23
   8   2  -4   81.02    3.86
  -8   2   4   80.24    3.51
  -8  -2   4   79.12    3.02
  -8  -2   4   85.57    3.84
   8  -2  -4   88.48    3.57
   8   2  -3    1.33    0.49
  -8   2   3    1.54    0.54
   8   2  -3    2.30    0.58
  -8   2   3    1.27    0.42
  -8  -2   3    0.72    0.54
  -8  -2   3    1.69    0.38
   8  -2  -3    2.60    0.72
  -8   2   2   55.24    2.43
   8   2  -2   53.77    2.57
  -8   2   2   54.22    2.80
   8   2  -2   50.66    2.82
   8  -2  -2   52.35    2.62
  -8  -2   2   50.53    2.90
   8   2  -1    6.06    1.01
  -8   2   1    7.55    1.18
   8   2  -1    5.77    0.96
  -8   2   1    7.38    0.88
   8  -2  -1    7.00    1.09
  -8  -2   1    6.15    1.13
  -8   2   0    0.38    0.40
   8   2   0    0.66    0.47
  -8   2   0    0.46    0.21
   8   2   0    0.07    0.26
  -8  -2   0   -0.26    0.25
   8  -2   0    0.43    0.51
  -8   2  -1    7.12    1.20
   8   2   1    5.60    1.03
  -8   2  -1    7.50    0.84
  -8  -2  -1    8.91    1.36
  -8  -2  -1   10.50    1.48
   8  -2   1    7.52    1.19
   8   2   2   16.17    1.53
  -8   2  -2   15.40    1.10
  -8   2  -2   16.91    1.55
  -8  -2  -2   17.44    1.84
  -8  -2  -2   17.73    1.91
   8  -2   2   16.77    1.70
  -8   2  -3    1.13    0.51
  -8   2  -3    1.38    0.34
   8   2   3    1.55    0.65
  -8  -2  -3    1.29    0.64
   8  -2   3    0.92    0.61
  -8  -2  -3    1.00    0.52
   8   2   4    6.12    1.21
  -8   2  -4    6.45    1.15
  -8  -2  -4    5.63    1.20
   8  -2   4    7.02    1.28
  -8  -2  -4    7.50    1.23
  -8   2  -5   -0.34    0.27
   8   2   5   -0.23    0.43
   8  -2   5    0.17    0.45
  -8  -2  -5    0.20    0.36
  -8  -2  -5   -0.27    0.31
   8   2   6   -0.38    0.43
  -8   2  -6    1.11    0.39
   8  -2   6   -0.13    0.45
  -8  -2  -6   -0.42    0.28
  -8  -2  -6    0.31    0.37
   8   2   7    5.66    1.29
  -8   2  -7    4.28    0.88
  -8  -2  -7    3.87    0.78
   8  -2   7    4.17    1.10
  -8  -2  -7    4.36    1.00
   8   2   8    1.42    0.73
  -8   2  -8    1.33    0.42
   8  -2   8    1.47    0.72
  -8  -2  -8    0.53    0.46
   8   2   9   -0.96    0.58
  -8  -2  -9    0.50    0.45
   8  -2   9    0.92    0.75
   8   2  10    2.25    1.04
  -8  -2 -10    6.93    1.19
  -8   3  14    0.28    0.74
   8   3 -14    0.26    0.45
  -8  -3  14    0.76    0.52
   8   3 -13    2.08    0.84
  -8   3  13    1.25    0.83
  -8  -3  13    0.93    0.47
   8  -3 -13    1.63    0.48
   8   3 -12   -0.47    0.39
  -8   3  12    0.40    0.51
   8  -3 -12   -0.01    0.31
  -8  -3  12    0.13    0.36
  -8   3  11   24.01    2.59
   8   3 -11   19.91    2.53
  -8  -3  11   24.89    2.07
   8  -3 -11   23.86    1.93
  -8   3  10    0.97    0.56
   8   3 -10    0.35    0.37
  -8  -3  10    0.51    0.37
   8  -3 -10   -0.45    0.28
   8   3  -9   47.62    3.31
  -8   3   9   52.44    3.29
   8  -3  -9   45.49    2.75
  -8  -3   9   49.06    2.79
  -8  -3   9   51.35    2.97
   8   3  -8    0.07    0.29
  -8   3   8   -0.08    0.42
  -8  -3   8    0.64    0.39
   8  -3  -8   -0.14    0.27
  -8  -3   8   -0.24    0.43
   8   3  -7    0.90    0.49
  -8   3   7    1.49    0.58
   8  -3  -7    1.08    0.50
  -8  -3   7    1.33    0.45
  -8  -3   7    1.27    0.64
  -8   3   6    0.56    0.49
   8   3  -6    0.93    0.48
  -8   3   6    0.67    0.33
  -8  -3   6    0.52    0.38
   8  -3  -6    0.94    0.48
  -8  -3   6    1.34    0.64
   8   3  -5   36.38    2.51
   8   3  -5   35.60    1.77
  -8   3   5   33.61    1.98
  -8   3   5   34.95    2.26
   8  -3  -5   35.56    2.18
  -8  -3   5   37.08    2.45
  -8  -3   5   34.77    1.85
   8   3  -4    5.72    1.09
  -8   3   4    4.18    0.85
   8   3  -4    5.15    0.78
  -8   3   4    5.46    0.91
  -8  -3   4    6.03    1.21
  -8  -3   4    5.70    0.75
   8  -3  -4    3.69    0.86
   8   3  -3  114.87    4.07
  -8   3   3  107.80    4.38
   8   3  -3  115.99    5.05
  -8   3   3  103.89    4.16
  -8  -3   3  120.91    4.88
   8  -3  -3  120.52    4.44
   8   3  -2    0.42    0.26
  -8   3   2    0.63    0.38
   8   3  -2   -0.26    0.23
  -8   3   2    0.03    0.21
  -8  -3   2   -0.39    0.37
   8  -3  -2    0.38    0.46
  -8   3   1    1.04    0.37
  -8   3   1    0.16    0.27
   8   3  -1   -0.23    0.31
   8   3  -1    0.18    0.29
  -8  -3   1    0.27    0.40
   8  -3  -1    0.70    0.53
  -8   3   0    0.45    0.24
  -8   3   0   -0.02    0.29
   8   3   0    0.40    0.37
   8  -3   0    0.44    0.43
  -8  -3   0    0.19    0.34
  -8  -3   0    0.20    0.39
  -8   3  -1   11.02    1.45
  -8   3  -1   12.96    1.08
   8   3   1   14.89    1.55
  -8  -3  -1   15.46    1.74
   8  -3   1   15.82    1.57
  -8  -3  -1   12.72    1.64
   8   3   2    7.89    1.38
  -8   3  -2    6.00    1.06
  -8   3  -2    6.48    0.88
  -8  -3  -2    6.95    1.27
   8  -3   2    7.09    1.21
  -8  -3  -2    6.57    1.18
  -8   3  -3   35.29    2.35
   8   3   3   39.20    2.71
  -8   3  -3   32.23    1.87
   8  -3   3   37.74    2.39
  -8  -3  -3   37.04    2.49
  -8  -3  -3   38.54    2.63
  -8   3  -4    1.21    0.52
  -8   3  -4    2.83    0.54
   8   3   4    3.75    1.04
  -8  -3  -4    4.21    1.09
  -8  -3  -4    1.17    0.47
   8  -3   4    3.21    0.93
  -8   3  -5    0.51    0.29
   8   3   5    0.12    0.39
  -8  -3  -5   -0.16    0.31
   8  -3   5   -0.37    0.46
  -8  -3  -5    0.11    0.34
   8   3   6    0.53    0.50
  -8   3  -6    1.15    0.37
   8  -3   6    0.56    0.58
  -8  -3  -6    0.83    0.41
  -8  -3  -6    1.23    0.63
   8   3   7    0.61    0.50
  -8   3  -7    0.48    0.33
  -8  -3  -7    0.44    0.38
   8  -3   7    1.23    0.62
   8   3   8    0.79    0.58
  -8   3  -8   -0.17    0.34
  -8  -3  -8    0.96    0.46
   8  -3   8    0.07    0.47
   8   3   9    1.49    0.91
  -8   3  -9    1.36    0.41
  -8  -3  -9    1.50    0.52
   8   3  10    0.91    0.68
  -8   4  13    2.21    1.03
   8   4 -13    2.13    0.90
  -8  -4  13    2.53    0.69
   8  -4 -13    1.56    0.43
   8   4 -12   -0.11    0.39
  -8   4  12    0.26    0.74
   8  -4 -12    0.67    0.39
  -8  -4  12    0.25    0.41
  -8   4  11    1.16    0.82
   8   4 -11    0.33    0.47
   8  -4 -11    2.36    0.59
  -8  -4  11   -0.42    0.39
   8   4 -10   72.32    4.50
  -8   4  10   73.07    4.23
  -8  -4  10   73.95    3.77
   8  -4 -10   75.78    3.90
  -8   4   9    1.10    0.50
   8   4  -9   -0.33    0.25
  -8  -4   9    0.83    0.42
  -8  -4   9    0.33    0.53
   8  -4  -9   -0.01    0.34
   8   4  -8   11.30    1.81
  -8   4   8   14.26    1.94
  -8  -4   8   12.39    1.75
  -8  -4   8   11.86    1.46
   8  -4  -8   11.60    1.53
   8   4  -7    3.54    0.97
  -8   4   7    5.07    1.09
  -8  -4   7    3.96    1.02
   8  -4  -7    4.29    0.89
  -8  -4   7    4.58    0.88
   8   4  -6    4.48    1.08
  -8   4   6    5.94    1.17
   8  -4  -6    6.31    1.10
  -8  -4   6    4.79    0.86
  -8  -4   6    4.49    1.10
  -8   4   5    0.42    0.37
  -8   4   5    0.18    0.27
   8   4  -5    1.17    0.57
   8  -4  -5    0.64    0.46
  -8  -4   5    0.75    0.33
  -8  -4   5    0.58    0.61
  -8   4   4  166.00    5.87
   8   4  -4  177.41    5.49
   8   4  -4  182.86    7.22
  -8   4   4  169.70    6.11
  -8  -4   4  175.21    6.62
   8  -4  -4  184.29    6.24
   8   4  -3    9.14    1.45
  -8   4   3   10.34    1.28
  -8   4   3    9.30    1.22
   8   4  -3    7.97    0.97
   8  -4  -3    7.33    1.14
  -8  -4   3    7.28    1.36
   8   4  -2    1.92    0.50
  -8   4   2    2.06    0.61
   8   4  -2    2.00    0.67
  -8   4   2    1.77    0.53
   8  -4  -2    1.86    0.63
  -8  -4   2    3.48    1.00
  -8   4   1    7.23    1.15
  -8   4   1    7.47    1.04
   8   4  -1    8.68    1.47
  -8  -4   1    5.92    1.18
   8  -4  -1    7.27    1.13
   8   4   0    3.98    0.97
  -8   4   0    1.46    0.59
  -8   4   0    3.18    0.63
   8  -4   0    3.47    0.87
  -8  -4   0    3.68    0.94
  -8  -4   0    1.33    0.57
  -8   4  -1    2.05    0.51
  -8   4  -1    3.45    0.84
   8   4   1    3.08    0.94
  -8  -4  -1    1.96    0.69
  -8  -4  -1    3.68    0.91
   8  -4   1    3.15    0.85
  -8   4  -2   16.30    1.33
   8   4   2   18.64    2.24
  -8   4  -2   17.98    1.62
  -8  -4  -2   16.93    1.87
   8  -4   2   18.49    1.60
  -8  -4  -2   18.69    1.94
  -8   4  -3    1.76    0.52
   8   4   3    2.02    0.75
  -8   4  -3    0.35    0.25
   8  -4   3    1.76    0.69
  -8  -4  -3    1.18    0.58
  -8  -4  -3    1.68    0.65
  -8   4  -4    0.64    0.26
  -8   4  -4    0.40    0.32
   8   4   4    1.48    0.73
  -8  -4  -4    0.31    0.33
  -8  -4  -4    0.18    0.42
   8  -4   4    0.12    0.46
   8   4   5    0.98    0.58
  -8   4  -5    0.81    0.29
  -8   4  -5    0.09    0.28
  -8  -4  -5    0.74    0.51
   8  -4   5    0.89    0.56
  -8  -4  -5   -0.18    0.34
  -8   4  -6    0.16    0.29
   8   4   6    0.19    0.52
  -8  -4  -6   -0.50    0.36
  -8  -4  -6    0.50    0.48
   8  -4   6    0.23    0.49
  -8   4  -7    0.30    0.29
   8   4   7   -0.29    0.50
  -8  -4  -7   -0.07    0.46
  -8   4  -8    1.08    0.33
   8   4   8    0.57    0.75
  -8  -4  -8    3.06    0.65
   8   4   9    0.19    0.59
  -8  -4  -9    0.18    0.43
  -8   5  13    0.71    0.72
   8   5 -13    0.63    0.58
   8  -5 -13   -0.27    0.39
  -8   5  12    6.14    1.55
   8   5 -12    6.92    1.57
  -8  -5  12    6.86    1.25
   8  -5 -12    6.64    1.12
  -8   5  11    3.64    1.17
   8   5 -11    5.10    1.36
  -8  -5  11    4.73    1.01
   8  -5 -11    6.65    1.12
  -8   5  10    0.82    0.72
   8   5 -10    0.81    0.51
  -8  -5  10    1.88    0.57
   8  -5 -10    0.45    0.41
   8   5  -9   23.09    2.39
  -8   5   9   25.25    2.66
  -8  -5   9   26.78    2.08
  -8  -5   9   31.49    2.50
   8  -5  -9   26.73    2.19
   8   5  -8    3.08    0.93
  -8   5   8    3.33    0.92
  -8  -5   8    3.70    1.03
  -8  -5   8    3.55    0.78
   8  -5  -8    3.28    0.84
  -8   5   7    4.05    1.02
   8   5  -7    4.70    1.12
   8  -5  -7    5.39    1.10
  -8  -5   7    5.61    1.23
  -8  -5   7    5.78    0.95
  -8   5   6   19.22    2.05
   8   5  -6   19.37    2.03
  -8  -5   6   23.96    2.18
   8  -5  -6   21.91    1.86
   8   5  -5   14.80    2.04
  -8   5   5   14.68    1.72
  -8   5   5   13.91    1.19
   8  -5  -5   15.40    1.71
  -8  -5   5   12.63    1.87
  -8   5   4    3.49    0.78
   8   5  -4    2.20    0.79
  -8   5   4    2.52    0.65
   8  -5  -4    1.98    0.71
  -8  -5   4    1.63    0.80
   8   5  -3   41.22    2.95
  -8   5   3   38.71    2.39
  -8   5   3   43.98    2.42
   8  -5  -3   44.99    2.59
  -8  -5   3   42.26    2.89
   8   5  -2    2.89    0.61
  -8   5   2    2.48    0.64
  -8   5   2    1.78    0.55
   8   5  -2    2.37    0.86
   8  -5  -2    1.99    0.72
  -8  -5   2    2.77    0.81
  -8   5   1    0.48    0.35
  -8   5   1   -0.19    0.21
   8   5  -1   -0.02    0.35
  -8  -5   1   -0.14    0.27
  -8  -5   1   -0.17    0.34
   8  -5  -1   -0.15    0.36
   8   5   0    2.33    0.80
  -8   5   0    1.15    0.47
  -8   5   0    1.79    0.54
  -8  -5   0    2.06    0.69
  -8  -5   0    1.50    0.59
   8  -5   0    1.55    0.61
  -8   5  -1   18.59    1.67
  -8   5  -1   18.59    1.49
   8   5   1   18.90    1.95
  -8  -5  -1   18.82    1.72
   8  -5   1   17.76    1.56
  -8  -5  -1   14.29    1.83
   8   5   2    7.88    1.51
  -8   5  -2    6.47    1.13
  -8   5  -2    6.98    1.06
   8  -5   2    5.96    1.10
  -8  -5  -2    5.98    1.22
  -8  -5  -2    6.85    1.22
  -8   5  -3   21.52    1.82
  -8   5  -3   22.54    1.68
   8   5   3   20.78    2.13
  -8  -5  -3   21.24    2.21
  -8  -5  -3   21.44    1.87
   8  -5   3   22.76    1.83
  -8   5  -4    0.32    0.31
   8   5   4    0.99    0.67
  -8   5  -4    0.14    0.25
  -8  -5  -4    0.03    0.37
   8  -5   4    0.55    0.44
  -8  -5  -4    0.45    0.45
  -8   5  -5    0.33    0.25
   8   5   5    0.87    0.61
  -8   5  -5    0.56    0.29
  -8  -5  -5    1.25    0.57
   8  -5   5    0.44    0.45
  -8  -5  -5   -0.22    0.36
   8   5   6    2.89    1.04
  -8   5  -6    2.33    0.65
  -8   5  -6    3.58    0.67
  -8  -5  -6    2.46    0.93
  -8   5  -7    4.62    0.80
   8   5   7    4.79    1.22
  -8  -5  -7    4.68    1.24
   8   5   8    1.11    0.80
   8  -5   8    1.15    0.80
  -8  -5  -8    0.04    0.50
   8   5   9    1.87    0.89
  -8   6  12    2.95    0.95
   8   6 -12    1.69    0.82
   8  -6 -12    2.24    0.54
  -8  -6  12    1.49    0.59
   8   6 -11    1.21    0.75
  -8   6  11    1.06    0.84
   8  -6 -11    1.99    0.51
  -8  -6  11    1.15    0.50
  -8   6  10    3.13    1.11
   8   6 -10    1.50    0.77
  -8  -6  10    2.12    0.96
  -8  -6  10    2.45    0.65
   8  -6 -10    3.73    0.87
   8   6  -9    0.17    0.51
  -8   6   9    0.24    0.54
   8  -6  -9    0.06    0.36
  -8  -6   9    0.54    0.64
  -8  -6   9    0.37    0.40
  -8   6   8    9.83    1.62
   8   6  -8    7.42    1.54
   8  -6  -8    6.44    1.24
  -8  -6   8    9.72    1.68
  -8  -6   8    7.68    1.21
  -8   6   7   29.54    2.38
   8   6  -7   30.62    2.70
   8  -6  -7   34.75    2.53
  -8  -6   7   30.48    2.59
  -8   6   6    0.96    0.44
   8   6  -6    0.45    0.40
   8  -6  -6   -0.05    0.39
  -8  -6   6   -0.46    0.41
   8   6  -5   -0.24    0.28
  -8   6   5    0.42    0.32
  -8  -6   5    0.53    0.57
   8  -6  -5    0.09    0.37
   8   6  -4    6.76    1.42
  -8   6   4    4.93    0.97
  -8   6   4    5.94    1.01
  -8  -6   4    5.38    1.30
   8  -6  -4    6.97    1.25
  -8   6   3    0.44    0.30
  -8   6   3    0.58    0.35
   8   6  -3   -0.39    0.29
   8  -6  -3    0.11    0.40
  -8  -6   3    0.93    0.65
  -8   6   2   32.07    2.22
  -8   6   2   37.60    2.33
   8   6  -2   41.00    3.03
   8  -6  -2   36.73    2.38
  -8  -6   2   35.50    2.70
   8   6  -1   56.01    3.58
  -8   6   1   45.34    2.71
  -8   6   1   52.75    2.91
   8  -6  -1   54.06    2.86
  -8  -6   1   47.20    3.12
  -8   6   0    3.19    0.70
  -8   6   0    2.24    0.65
   8   6   0    2.82    0.95
   8  -6   0    3.72    0.89
  -8  -6   0    2.28    0.75
  -8  -6   0    1.71    0.66
  -8   6  -1   -0.14    0.27
   8   6   1   -0.07    0.40
  -8   6  -1   -0.12    0.22
  -8  -6  -1   -0.04    0.35
  -8  -6  -1   -0.03    0.34
   8  -6   1    0.36    0.43
  -8   6  -2   10.67    1.41
  -8   6  -2   13.79    1.69
   8   6   2   13.50    2.04
   8  -6   2   12.70    1.48
  -8  -6  -2   11.85    1.67
  -8  -6  -2   11.54    1.68
   8   6   3    2.55    0.91
  -8   6  -3    2.56    0.71
  -8   6  -3    2.41    0.59
   8  -6   3    1.55    0.56
  -8  -6  -3    1.13    0.45
  -8  -6  -3    1.28    0.51
  -8   6  -4    6.26    1.09
   8   6   4    9.32    1.69
  -8   6  -4    8.54    1.15
   8  -6   4    9.24    1.32
  -8  -6  -4    8.88    1.58
  -8  -6  -4    7.54    1.22
  -8   6  -5    1.56    0.41
   8   6   5    1.64    0.74
  -8  -6  -5    2.39    0.89
   8   6   6    0.09    0.65
  -8   6  -6   -0.46    0.29
  -8  -6  -6    0.13    0.54
   8  -6   6    0.55    0.73
  -8   6  -7   -0.30    0.31
   8   6   7    0.86    0.83
  -8  -6  -7   -0.53    0.50
   8  -6   7    0.76    0.68
   8   6   8   10.09    1.87
   8  -6   8    6.98    1.47
  -8  -6  -8    6.64    1.54
   8   7 -11    3.22    0.81
  -8   7  11    2.84    0.99
  -8  -7  11    3.18    0.74
   8  -7 -11    2.97    0.54
  -8   7  10   -0.31    0.61
   8   7 -10   -0.48    0.32
  -8  -7  10    0.21    0.66
   8  -7 -10    0.39    0.35
  -8  -7  10   -0.34    0.37
  -8   7   9    1.61    0.72
   8   7  -9    0.19    0.37
  -8  -7   9    0.83    0.73
   8  -7  -9    1.80    0.66
   8   7  -8    3.04    0.80
  -8   7   8    2.82    0.99
  -8  -7   8    3.78    1.22
   8  -7  -8    2.78    0.93
  -8   7   7    4.33    1.11
   8   7  -7    3.05    0.79
  -8  -7   7    4.49    1.29
   8  -7  -7    4.24    1.11
   8   7  -6    1.54    0.53
  -8   7   6    0.69    0.39
  -8  -7   6    2.55    0.93
   8  -7  -6    0.86    0.63
   8   7  -5    0.27    0.46
  -8   7   5   -0.30    0.23
  -8  -7   5   -0.55    0.50
   8  -7  -5    0.73    0.47
  -8   7   4    0.12    0.37
   8   7  -4    0.00    0.51
  -8  -7   4   -0.07    0.49
   8  -7  -4    0.52    0.46
   8  -7  -4   -0.07    0.34
   8   7  -3    1.01    0.57
  -8   7   3    1.83    0.55
   8  -7  -3    1.38    0.55
   8  -7  -3    0.99    0.52
  -8  -7   3    1.41    0.55
  -8   7   2    1.24    0.46
   8   7  -2    1.85    0.78
   8  -7  -2    1.10    0.47
   8  -7  -2    0.86    0.52
  -8  -7   2    1.55    0.65
   8   7  -1   18.41    2.39
  -8   7   1   17.03    1.86
  -8  -7   1   18.00    2.23
   8  -7  -1   19.19    1.67
  -8   7   0   12.02    1.58
   8   7   0   18.55    2.52
   8  -7   0   12.51    1.54
  -8  -7   0   13.42    1.91
   8   7   1    6.29    1.34
  -8   7  -1    5.20    0.98
   8  -7   1    4.62    0.96
  -8  -7  -1    5.16    1.08
  -8  -7  -1    4.48    1.03
  -8   7  -2    0.31    0.29
   8   7   2    0.19    0.59
  -8  -7  -2    0.57    0.43
   8  -7   2    0.45    0.40
  -8  -7  -2    0.36    0.42
   8  -7   2    1.19    0.56
  -8   7  -3    9.49    1.39
   8   7   3   10.78    1.88
   8  -7   3    7.72    1.50
  -8  -7  -3    9.40    1.49
  -8  -7  -3   11.15    1.69
   8   7   4   -0.08    0.50
  -8   7  -4    0.25    0.28
  -8  -7  -4    0.48    0.41
  -8  -7  -4    0.22    0.59
   8  -7   4    0.19    0.70
   8   7   5   17.38    2.41
  -8   7  -5   16.56    1.52
   8  -7   5   19.11    2.59
  -8  -7  -5   18.18    2.38
   8   7   6    2.11    0.84
  -8   7  -6    3.28    0.65
  -8  -7  -6    5.28    1.38
   8  -7   6    3.43    1.35
   8   7   7   -0.51    0.58
  -8   7  -7    0.91    0.38
  -8  -7  -7    1.34    0.72
   8  -7   7    0.68    0.66
   8   8 -10   -0.45    0.38
  -8   8  10    0.02    0.56
   8  -8 -10    0.62    0.58
  -8  -8  10    0.65    0.83
   8   8  -9    0.12    0.37
  -8   8   9    0.69    0.62
   8  -8  -9    2.45    0.88
  -8  -8   9    1.57    1.01
  -8   8   8    6.04    1.40
   8   8  -8    4.41    0.92
  -8  -8   8    4.60    1.41
   8  -8  -8    5.87    1.35
  -8   8   7    1.92    0.79
   8   8  -7    2.09    0.50
   8  -8  -7    3.68    1.05
  -8  -8   7    1.83    1.04
  -8   8   6   -0.31    0.46
   8   8  -6   -0.13    0.34
   8  -8  -6    0.39    0.46
  -8  -8   6   -0.40    0.62
  -8   8   5    2.71    0.76
   8   8  -5    6.51    1.27
  -8  -8   5    3.20    1.14
   8  -8  -5    6.29    1.24
  -8   8   4    0.82    0.41
   8   8  -4    0.94    0.46
   8  -8  -4    1.95    0.74
  -8  -8   4    1.36    0.86
  -8   8   3    0.30    0.25
   8   8  -3   -0.36    0.34
   8  -8  -3    0.19    0.38
  -8  -8   3    0.17    0.44
   8  -8  -3    0.88    0.42
   8   8  -2   24.31    2.81
  -8   8   2   21.95    1.89
   8  -8  -2   23.23    2.07
  -8  -8   2   22.51    2.61
   8  -8  -2   23.51    1.96
   8   8  -1    3.89    0.95
  -8   8   1    1.35    0.43
  -8  -8   1    2.23    0.76
   8  -8  -1    2.30    0.75
   8  -8  -1    2.70    0.76
   8   8   0    2.32    0.69
  -8   8   0    1.02    0.35
   8  -8   0    1.67    0.63
  -8  -8   0    0.73    0.41
   8  -8   0    1.51    0.68
  -8   8  -1    2.73    0.76
   8   8   1    4.56    1.01
   8  -8   1    4.43    1.03
   8  -8   1    3.60    0.83
  -8  -8  -1    2.79    0.73
  -8   8  -2    1.26    0.42
   8   8   2    2.14    0.84
  -8  -8  -2    2.06    0.61
   8  -8   2    0.98    0.43
   8   8   3    1.87    0.92
  -8   8  -3    1.70    0.44
  -8  -8  -3    0.52    0.49
  -8  -8  -3    1.55    0.70
   8  -8   3    0.90    0.57
  -8   8  -4   10.52    1.37
   8   8   4    9.28    1.77
  -8  -8  -4   10.60    1.80
   8  -8   4    9.49    1.82
  -8   8  -5    3.43    0.67
   8   8   5    2.55    1.03
  -8  -8  -5    1.30    0.74
   8  -8   5    1.94    0.98
  -8   8  -6    0.83    0.37
   8   8   6    1.40    0.71
   8  -8   6   -0.48    0.62
  -8  -8  -6    1.33    0.65
   8   9  -8    0.62    0.45
  -8   9   8    0.70    0.62
  -8  -9   8    0.72    0.78
   8  -9  -8    0.72    0.58
   8   9  -7    0.66    0.38
  -8   9   7   -0.39    0.51
   8  -9  -7   -0.31    0.51
  -8  -9   7    0.30    0.70
  -8   9   6    0.58    0.43
   8   9  -6    0.06    0.42
  -8  -9   6   -0.24    0.68
   8  -9  -6    0.31    0.52
  -8   9   5    3.80    1.07
   8   9  -5    3.91    0.85
   8  -9  -5    3.48    1.00
  -8  -9   5    2.15    1.02
   8   9  -4    1.77    0.43
  -8   9   4    1.21    0.57
   8  -9  -4    1.39    0.71
  -8  -9   4    1.42    0.56
  -8   9   3    5.79    1.10
   8   9  -3    7.49    1.37
  -8  -9   3    5.77    1.21
   8  -9  -3    5.85    1.07
   8  -9  -3    5.88    1.27
  -8   9   2    1.24    0.35
   8   9  -2    1.80    0.56
   8  -9  -2    0.88    0.52
   8  -9  -2    0.83    0.59
  -8  -9   2    1.10    0.45
   8   9  -1    2.93    0.74
  -8   9   1    3.24    0.69
   8  -9  -1    3.12    0.84
   8  -9  -1    1.38    0.61
  -8  -9   1    3.08    0.93
   8   9   0    0.64    0.39
  -8   9   0    0.82    0.31
  -8  -9   0    1.01    0.50
   8  -9   0    2.99    0.71
  -8   9  -1    0.14    0.35
   8   9   1    0.94    0.46
  -8  -9  -1   -0.04    0.42
   8  -9   1    0.21    0.44
  -8   9  -2    7.79    1.19
   8   9   2   10.02    1.51
  -8  -9  -2    9.90    1.45
   8  -9   2   10.08    1.66
  -8   9  -3    5.05    0.89
   8   9   3    4.56    0.88
  -8  -9  -3    4.68    0.81
   8  -9   3    5.71    1.22
  -8   9  -4    1.62    0.42
   8   9   4    2.50    0.47
   8  -9   4    3.06    0.74
  -8  10   5    1.49    0.62
   8  10  -5    4.26    0.77
   8 -10  -5    4.15    1.03
  -8 -10   5    1.45    0.89
   8  10  -4   26.75    2.91
  -8  10   4   19.73    2.46
   8 -10  -4   22.76    2.41
  -8 -10   4   18.29    2.47
   8  10  -3    2.83    0.70
  -8  10   3    2.53    0.81
   8 -10  -3    3.51    0.85
  -8 -10   3    2.79    0.73
   8  10  -2    3.18    0.75
  -8  10   2    3.18    0.60
  -8 -10   2    3.77    0.85
   8 -10  -2    4.55    0.87
   8  10  -1    1.87    0.52
  -8  10   1    2.96    0.66
  -8 -10   1    2.70    0.59
   8 -10  -1    1.65    0.55
  -8  10   0    1.30    0.39
   8  10   0    1.50    0.48
   8 -10   0    0.66    0.51
  -8 -10   0    2.13    0.59
   8  10   1   11.07    1.69
  -8  10  -1    9.20    1.36
   8 -10   1   11.70    1.76
  -8 -10  -1   11.77    1.68
   9   0 -14    2.20    0.82
  -9   0  14    1.01    0.48
  -9   0  13    0.79    0.41
   9   0 -13    0.89    0.62
  -9   0  12   30.36    2.47
   9   0 -12   39.72    2.98
   9   0 -11   -0.06    0.25
  -9   0  11   -0.12    0.41
   9   0 -10    1.60    0.64
  -9   0  10    1.55    0.65
  -9   0   9   -0.72    0.29
   9   0  -9   -0.19    0.23
   9   0  -9    0.09    0.31
   9   0  -8   11.53    1.55
   9   0  -8   12.81    1.33
  -9   0   8   11.31    1.54
   9   0  -7    0.10    0.28
   9   0  -7    0.23    0.29
  -9   0   7    0.04    0.34
  -9   0   7   -0.32    0.32
  -9   0   6   31.04    2.05
  -9   0   6   27.24    1.99
   9   0  -6   30.23    2.08
   9   0  -6   30.65    1.87
  -9   0   5    0.01    0.34
  -9   0   5    0.06    0.30
   9   0  -5    0.12    0.27
   9   0  -5    0.11    0.18
  -9   0   4    3.01    0.66
  -9   0   4    3.87    0.91
   9   0  -4    3.35    0.74
   9   0  -4    2.41    0.57
  -9   0   3   -0.17    0.32
   9   0  -3    0.18    0.16
  -9   0   3    0.23    0.24
   9   0  -3    0.23    0.33
  -9   0   2    2.18    0.41
   9   0  -2    2.60    0.57
  -9   0   2    2.46    0.75
   9   0  -2    1.99    0.65
   9   0  -1    0.23    0.19
  -9   0   1    0.31    0.37
   9   0  -1   -0.31    0.31
  -9   0   0   21.42    1.85
   9   0   0   17.45    1.37
   9   0   0   17.42    1.60
   9   0   1   -0.01    0.43
   9   0   1    0.20    0.21
  -9   0  -1    1.18    0.55
   9   0   2    2.79    0.91
  -9   0  -2    2.25    0.67
   9   0   3    0.48    0.56
  -9   0  -3    0.63    0.35
   9   0   4   18.75    2.03
  -9   0  -4   19.17    1.75
  -9   0  -5   -0.10    0.28
   9   0   5   -0.27    0.44
  -9   0  -6    1.14    0.40
  -9   0  -7   -0.29    0.31
  -9   0  -7    0.61    0.44
  -9   0  -8    0.60    0.54
  -9   0  -9    0.23    0.49
   9   1 -14    2.38    0.89
   9  -1 -14    1.70    0.68
  -9  -1  14    1.64    0.68
  -9   1  13   17.98    2.26
   9   1 -13   16.08    2.28
   9  -1 -13   18.42    2.35
  -9  -1  13   20.42    2.33
  -9   1  12    0.12    0.41
   9   1 -12   -0.14    0.31
  -9  -1  12    0.21    0.41
   9  -1 -12    0.40    0.43
   9   1 -11    6.31    1.28
  -9   1  11    5.84    1.20
  -9  -1  11    5.62    1.13
   9  -1 -11    6.52    1.04
   9  -1 -11    5.34    1.12
  -9   1  10    4.54    1.05
   9   1 -10    3.45    0.94
   9  -1 -10    3.48    0.72
   9  -1 -10    3.03    0.84
  -9  -1  10    4.48    0.97
   9   1  -9    4.73    1.09
  -9   1   9    3.21    0.87
   9  -1  -9    3.32    0.75
   9  -1  -9    3.61    0.91
  -9  -1   9    2.68    0.80
   9   1  -8    9.45    1.09
   9   1  -8    9.38    1.46
  -9   1   8    7.55    1.32
   9  -1  -8    9.34    1.32
  -9  -1   8    9.58    1.36
   9  -1  -8    8.28    1.17
  -9  -1   8    9.50    1.33
   9   1  -7    5.33    0.84
  -9   1   7    3.93    0.92
   9   1  -7    3.85    0.93
  -9   1   7    4.76    0.87
   9  -1  -7    4.39    0.83
  -9  -1   7    5.03    0.96
  -9  -1   7    3.17    0.85
   9  -1  -7    5.70    0.92
   9   1  -6    0.94    0.42
   9   1  -6    1.16    0.42
  -9   1   6    0.39    0.46
  -9   1   6    1.35    0.54
   9  -1  -6    1.46    0.49
  -9  -1   6    0.98    0.46
  -9  -1   6    0.90    0.54
   9  -1  -6    1.16    0.39
  -9   1   5    3.35    0.72
   9   1  -5    3.11    0.74
   9   1  -5    2.02    0.54
  -9   1   5    2.66    0.70
  -9  -1   5    2.53    0.74
   9  -1  -5    2.76    0.70
  -9  -1   5    2.55    0.57
   9   1  -4    0.22    0.33
  -9   1   4    0.13    0.28
  -9   1   4    0.20    0.35
   9   1  -4    0.10    0.21
  -9  -1   4    0.04    0.27
   9  -1  -4    0.55    0.40
  -9  -1   4    0.15    0.37
  -9   1   3   25.62    1.94
   9   1  -3   20.10    1.63
   9   1  -3   20.72    1.58
  -9   1   3   19.85    1.38
  -9  -1   3   22.93    1.34
  -9  -1   3   25.07    1.98
   9  -1  -3   23.70    1.71
  -9   1   2   16.62    1.14
   9   1  -2   14.35    1.33
   9   1  -2   17.28    1.45
  -9   1   2   17.73    1.64
  -9  -1   2   15.11    1.78
   9  -1  -2   16.93    1.48
  -9   1   1    7.29    1.26
   9   1  -1    4.78    0.98
   9   1  -1    4.08    0.77
  -9   1   1    4.72    0.65
   9  -1  -1    4.04    0.89
  -9  -1   1    6.51    1.24
  -9   1   0    1.11    0.52
   9   1   0    0.95    0.39
   9   1   0    1.32    0.62
   9  -1   0    1.52    0.62
  -9  -1   0    2.08    0.69
   9   1   1   26.06    1.93
  -9   1  -1   29.48    2.20
   9   1   1   30.89    2.20
   9  -1   1   29.39    2.18
  -9  -1  -1   32.97    2.39
  -9   1  -2   11.36    1.59
   9   1   2   14.27    1.69
   9   1   2   12.64    1.32
  -9  -1  -2   11.82    1.64
   9  -1   2   13.24    1.66
  -9   1  -3   31.75    2.33
   9   1   3   36.01    2.42
  -9  -1  -3   34.03    2.44
   9  -1   3   32.44    2.41
   9   1   4    0.40    0.40
  -9   1  -4    0.02    0.29
  -9  -1  -4   -0.05    0.32
  -9  -1  -4   -0.01    0.29
   9  -1   4   -0.47    0.39
  -9   1  -5    1.55    0.49
   9   1   5    1.86    0.66
   9  -1   5    0.24    0.49
  -9  -1  -5    1.81    0.61
  -9  -1  -5    1.36    0.48
   9   1   6    0.66    0.49
  -9   1  -6   -0.53    0.30
  -9  -1  -6   -0.80    0.30
  -9  -1  -6    0.89    0.47
   9  -1   6    0.24    0.43
  -9   1  -7    4.60    0.89
   9   1   7    1.86    0.70
   9  -1   7    3.36    1.00
  -9  -1  -7    4.36    1.05
  -9  -1  -7    3.00    0.78
  -9   1  -8    0.37    0.36
   9  -1   8    0.29    0.65
  -9  -1  -8   -0.86    0.40
  -9  -1  -9    2.18    0.52
   9  -1   9    3.03    1.00
   9   2 -14    0.62    0.61
  -9  -2  14    1.43    0.50
  -9   2  13    6.27    1.20
   9   2 -13    8.03    1.67
  -9  -2  13    9.24    1.57
   9   2 -12    8.60    1.72
  -9   2  12    7.17    1.35
   9  -2 -12    8.19    1.18
  -9  -2  12    8.43    1.40
   9   2 -11    1.06    0.58
  -9   2  11    1.42    0.58
   9  -2 -11    0.47    0.33
  -9  -2  11    0.95    0.44
  -9   2  10   17.94    2.19
   9   2 -10   17.48    2.22
   9  -2 -10   16.33    1.74
  -9  -2  10   18.22    1.93
   9   2  -9    3.37    0.91
  -9   2   9    2.99    0.86
   9  -2  -9    2.29    0.62
  -9  -2   9    3.70    0.87
  -9   2   8    2.03    0.70
   9   2  -8    1.34    0.58
  -9  -2   8    0.52    0.49
  -9  -2   8    1.20    0.62
   9  -2  -8    0.29    0.30
  -9   2   7   10.32    1.50
   9   2  -7   11.39    1.64
  -9  -2   7    9.99    1.27
  -9  -2   7   11.48    1.51
   9  -2  -7    9.90    1.31
  -9   2   6   78.61    3.72
   9   2  -6   70.57    3.80
  -9   2   6   66.53    3.22
   9   2  -6   70.44    2.95
  -9  -2   6   73.96    3.21
   9  -2  -6   76.14    3.44
  -9  -2   6   76.36    3.70
   9   2  -5   17.46    1.32
   9   2  -5   18.17    1.69
  -9   2   5   18.13    1.53
  -9   2   5   15.58    1.40
  -9  -2   5   16.28    1.78
   9  -2  -5   15.65    1.40
  -9  -2   5   14.57    1.21
  -9   2   4   46.63    2.69
   9   2  -4   49.07    2.44
   9   2  -4   51.69    2.97
  -9   2   4   52.73    2.63
  -9  -2   4   51.48    2.97
   9  -2  -4   51.14    2.66
   9   2  -3    0.58    0.34
  -9   2   3    0.10    0.22
   9   2  -3    0.02    0.19
  -9   2   3   -0.15    0.27
   9  -2  -3    0.61    0.44
  -9  -2   3    0.33    0.43
  -9   2   2    0.12    0.37
   9   2  -2    0.44    0.44
  -9   2   2    0.67    0.26
   9   2  -2    0.51    0.29
   9  -2  -2    1.14    0.51
  -9  -2   2    0.18    0.46
   9   2  -1    8.76    1.24
  -9   2   1    6.23    0.82
  -9   2   1    6.12    1.13
   9   2  -1    8.44    1.26
   9  -2  -1    5.44    1.02
  -9  -2   1    7.56    1.33
  -9   2   0   41.45    2.03
   9   2   0   39.63    2.51
  -9   2   0   43.20    2.67
   9   2   0   41.21    2.52
   9  -2   0   37.49    2.40
  -9  -2   0   39.28    2.66
  -9   2  -1   16.67    1.17
  -9   2  -1   17.29    1.87
   9   2   1   15.02    1.54
   9   2   1   16.22    1.72
  -9  -2  -1   15.84    1.89
   9  -2   1   17.40    1.77
  -9   2  -2   23.48    1.97
   9   2   2   26.88    2.15
  -9  -2  -2   31.21    2.39
   9  -2   2   26.72    2.08
  -9  -2  -2   29.45    2.29
  -9   2  -3    1.06    0.39
   9   2   3    0.07    0.41
  -9  -2  -3    0.52    0.49
  -9  -2  -3    0.01    0.30
   9  -2   3   -0.19    0.44
  -9   2  -4    0.15    0.29
   9   2   4    1.55    0.63
   9  -2   4    0.41    0.55
  -9  -2  -4    0.40    0.36
  -9  -2  -4   -0.28    0.29
   9   2   5    0.32    0.45
  -9   2  -5   -0.04    0.29
  -9  -2  -5    0.37    0.42
   9  -2   5   -0.07    0.44
  -9  -2  -5    0.36    0.31
  -9   2  -6    3.85    0.77
   9   2   6    1.96    0.82
  -9  -2  -6    2.26    0.61
  -9  -2  -6    4.03    1.00
   9  -2   6    2.69    0.90
   9   2   7    1.10    0.52
  -9   2  -7    1.57    0.41
  -9  -2  -7    0.32    0.38
   9  -2   7    0.18    0.52
   9   2   8    1.44    0.71
  -9   2  -8    3.50    0.61
   9  -2   8    3.71    1.09
  -9  -2  -8    4.13    1.00
   9   2   9    2.04    0.79
   9  -2   9    0.69    0.74
  -9  -2  -9   -1.15    0.51
   9   3 -13    2.27    0.91
  -9   3  13    1.44    0.50
   9  -3 -13    0.68    0.38
  -9  -3  13    0.73    0.45
   9   3 -12    0.38    0.50
  -9   3  12    0.36    0.44
  -9  -3  12    0.09    0.32
   9  -3 -12   -0.04    0.32
   9   3 -11   38.00    3.15
  -9   3  11   32.91    2.72
  -9  -3  11   34.60    2.49
   9  -3 -11   37.70    2.57
   9   3 -10    3.96    1.06
  -9   3  10    4.44    1.03
   9  -3 -10    4.41    0.92
  -9  -3  10    5.79    1.10
   9   3  -9   17.29    2.26
  -9   3   9   22.52    2.38
   9  -3  -9   22.28    1.85
  -9  -3   9   22.07    1.78
   9   3  -8   -0.19    0.21
  -9   3   8    0.14    0.45
  -9  -3   8    0.12    0.51
  -9  -3   8   -0.01    0.30
   9  -3  -8   -0.16    0.27
   9   3  -7    1.84    0.70
  -9   3   7    2.45    0.76
  -9  -3   7    2.22    0.86
   9  -3  -7    3.42    0.79
  -9  -3   7    2.23    0.60
   9   3  -6   10.00    1.57
  -9   3   6    9.44    1.19
  -9   3   6    9.43    1.43
  -9  -3   6    8.96    1.13
  -9  -3   6   11.37    1.61
   9  -3  -6   12.56    1.45
  -9   3   5   90.27    3.88
   9   3  -5   95.84    4.62
  -9   3   5   90.73    4.03
   9   3  -5   96.22    3.59
  -9  -3   5   93.49    4.40
   9  -3  -5   95.32    4.07
   9   3  -4    0.66    0.46
  -9   3   4    0.82    0.42
   9   3  -4    1.81    0.52
  -9   3   4    2.44    0.61
   9  -3  -4    0.39    0.44
  -9  -3   4    1.37    0.69
  -9   3   3   11.60    1.44
   9   3  -3   10.82    1.20
  -9   3   3   11.22    1.25
   9   3  -3   11.83    1.64
  -9  -3   3    8.36    1.44
   9  -3  -3   10.02    1.31
  -9   3   2    0.16    0.31
  -9   3   2    0.14    0.30
   9   3  -2    0.41    0.42
   9   3  -2   -0.41    0.20
   9  -3  -2    0.20    0.44
  -9  -3   2    0.25    0.45
   9   3  -1    5.42    1.13
  -9   3   1    4.75    0.81
   9   3  -1    5.27    0.97
  -9   3   1    5.03    1.02
   9  -3  -1    5.72    1.09
  -9  -3   1    5.75    1.15
   9   3   0    1.09    0.51
  -9   3   0    1.87    0.66
  -9   3   0    1.63    0.40
   9   3   0    0.90    0.53
   9  -3   0    0.90    0.60
  -9  -3   0    0.74    0.43
   9   3   1   68.04    3.77
  -9   3  -1   67.10    2.95
  -9   3  -1   68.89    3.57
  -9  -3  -1   71.46    3.77
   9  -3   1   70.09    3.45
  -9  -3  -1   71.49    3.79
  -9   3  -2    0.31    0.24
   9   3   2    0.11    0.50
  -9   3  -2    0.26    0.31
  -9  -3  -2   -0.11    0.40
  -9  -3  -2    0.66    0.47
   9  -3   2   -0.47    0.34
  -9   3  -3    5.94    1.10
   9   3   3    8.84    1.55
   9  -3   3    7.78    1.35
  -9  -3  -3    6.60    1.31
  -9  -3  -3    5.91    1.12
  -9   3  -4    0.55    0.28
   9   3   4    0.18    0.36
   9  -3   4    0.53    0.53
  -9  -3  -4   -0.10    0.40
  -9  -3  -4    1.26    0.51
  -9   3  -5    8.41    1.31
   9   3   5   10.65    1.75
  -9  -3  -5    8.37    1.59
   9  -3   5    8.60    1.48
  -9  -3  -5    8.80    1.32
  -9   3  -6    1.89    0.57
   9   3   6    0.53    0.59
  -9  -3  -6    1.13    0.64
  -9  -3  -6    0.59    0.39
   9  -3   6    0.76    0.68
  -9   3  -7    7.20    1.14
   9   3   7    8.36    1.52
  -9  -3  -7    7.81    1.51
   9  -3   7    6.79    1.38
  -9   3  -8    0.47    0.35
   9   3   8   -1.06    0.57
  -9  -3  -8   -0.62    0.44
   9  -3   8   -0.85    0.55
   9   3   9    2.12    0.68
  -9   3  -9    1.44    0.41
  -9  -3  -9    1.17    0.52
  -9   4  13    2.14    1.04
   9   4 -13    0.82    0.62
  -9  -4  13    2.75    0.68
   9  -4 -13    1.63    0.44
   9   4 -12    3.65    1.20
  -9   4  12    3.10    0.76
  -9  -4  12    2.51    0.69
   9  -4 -12    3.01    0.71
   9   4 -11    0.35    0.41
  -9   4  11    0.92    0.51
  -9  -4  11   -0.18    0.36
   9  -4 -11    0.33    0.38
   9   4 -10   34.29    2.99
  -9   4  10   36.15    2.92
  -9  -4  10   32.93    2.37
   9  -4 -10   38.17    2.62
   9   4  -9    0.94    0.51
  -9   4   9    2.19    0.71
  -9  -4   9    1.46    0.77
   9  -4  -9    1.43    0.55
  -9  -4   9    1.94    0.59
   9   4  -8   -0.21    0.23
  -9   4   8   -0.34    0.37
  -9  -4   8   -0.31    0.44
   9  -4  -8    0.14    0.32
  -9  -4   8    0.40    0.39
   9   4  -7    8.79    1.58
  -9   4   7    7.27    1.32
  -9  -4   7   11.78    1.32
   9  -4  -7   10.00    1.46
  -9  -4   7   12.59    1.79
  -9   4   6   17.77    1.90
   9   4  -6   19.51    1.98
  -9  -4   6   15.61    1.99
   9  -4  -6   17.77    1.83
  -9   4   5    0.96    0.48
  -9   4   5    0.45    0.38
   9   4  -5    0.45    0.41
  -9  -4   5    0.93    0.61
   9  -4  -5    1.42    0.51
   9   4  -4  113.92    5.46
  -9   4   4  107.16    4.57
  -9   4   4  121.14    4.63
  -9  -4   4  112.18    5.17
   9  -4  -4  120.71    4.74
   9   4  -3   12.75    1.79
  -9   4   3   11.15    1.32
   9   4  -3    9.48    1.14
  -9   4   3   10.65    1.37
  -9  -4   3    9.68    1.58
   9  -4  -3   11.86    1.48
  -9   4   2    2.72    0.76
   9   4  -2    2.65    0.86
  -9   4   2    3.10    0.65
   9   4  -2    1.96    0.58
  -9  -4   2    2.34    0.85
   9  -4  -2    3.96    0.90
  -9   4   1   30.82    1.92
   9   4  -1   31.52    2.08
  -9   4   1   30.45    2.16
   9   4  -1   33.19    2.52
  -9  -4   1   29.69    2.34
   9  -4  -1   29.33    2.08
  -9   4   0    5.44    1.08
  -9   4   0    8.20    1.09
   9   4   0    6.65    1.29
  -9  -4   0    4.24    1.00
   9  -4   0    6.09    1.13
   9   4   1    0.62    0.58
  -9   4  -1    0.96    0.48
  -9   4  -1    0.77    0.24
  -9  -4  -1    0.11    0.45
  -9  -4  -1    0.46    0.36
   9  -4   1    0.66    0.57
  -9   4  -2   27.47    2.14
  -9   4  -2   26.21    1.78
   9   4   2   31.06    2.53
  -9  -4  -2   32.18    2.49
   9  -4   2   28.43    2.11
  -9  -4  -2   29.55    2.31
  -9   4  -3    2.33    0.51
   9   4   3    3.28    1.04
  -9   4  -3    2.30    0.58
  -9  -4  -3    2.38    0.77
   9  -4   3    1.66    0.64
  -9  -4  -3    2.18    0.63
  -9   4  -4    1.86    0.57
   9   4   4    2.98    0.86
  -9   4  -4    2.34    0.42
  -9  -4  -4    2.88    0.93
  -9  -4  -4    2.21    0.59
   9  -4   4    3.48    0.96
  -9   4  -5    0.13    0.30
   9   4   5    0.57    0.45
  -9  -4  -5    0.02    0.41
   9  -4   5    0.55    0.41
  -9  -4  -5    0.24    0.46
   9   4   6    3.21    1.01
  -9   4  -6    3.12    0.68
   9  -4   6    4.12    1.04
  -9  -4  -6    2.22    0.83
  -9   4  -7    1.05    0.43
   9   4   7    1.75    0.75
  -9  -4  -7    2.60    1.01
   9  -4   7    3.35    1.01
   9   4   8    5.37    1.34
  -9   4  -8    3.96    0.67
  -9  -4  -8    2.15    0.85
  -9   5  12    0.73    0.72
   9   5 -12    0.05    0.41
  -9  -5  12    0.06    0.41
   9  -5 -12    0.53    0.39
   9   5 -11   19.71    2.70
  -9   5  11   22.70    2.71
   9  -5 -11   22.01    2.34
  -9  -5  11   22.16    1.95
  -9   5  10    2.03    0.60
   9   5 -10    2.95    0.99
   9  -5 -10    3.02    0.73
  -9  -5  10    2.86    0.74
  -9   5   9    0.14    0.34
   9   5  -9    0.19    0.45
   9  -5  -9    0.55    0.48
  -9  -5   9   -0.01    0.54
  -9  -5   9    0.86    0.38
  -9   5   8    9.51    1.56
   9   5  -8   11.06    1.85
  -9  -5   8   15.19    2.06
   9  -5  -8   11.09    1.63
   9   5  -7    1.39    0.59
  -9   5   7    2.25    0.67
  -9  -5   7    1.63    0.71
   9  -5  -7    1.90    0.61
  -9   5   6    0.09    0.31
   9   5  -6    0.24    0.36
  -9  -5   6   -0.34    0.52
   9  -5  -6    0.53    0.35
   9   5  -5   34.69    2.79
  -9   5   5   35.85    2.44
  -9   5   5   37.62    2.20
  -9  -5   5   36.93    2.79
   9  -5  -5   36.07    2.47
  -9   5   4    6.80    1.08
   9   5  -4    5.78    1.30
  -9   5   4    6.21    1.07
  -9  -5   4    6.34    1.34
   9  -5  -4    6.31    1.14
  -9   5   3   17.79    1.53
  -9   5   3   13.83    1.58
   9   5  -3   16.77    2.20
  -9  -5   3   15.74    2.09
   9  -5  -3   16.42    1.72
   9   5  -2   25.62    2.31
  -9   5   2   21.24    1.75
   9   5  -2   23.45    1.67
  -9   5   2   21.01    1.67
   9  -5  -2   22.88    1.86
  -9  -5   2   21.15    2.30
   9   5  -1    1.85    0.53
  -9   5   1    1.51    0.48
  -9   5   1    2.81    0.72
   9   5  -1    1.35    0.68
   9  -5  -1    1.74    0.66
  -9  -5   1    1.79    0.67
  -9   5   0    6.65    1.20
  -9   5   0    7.43    1.09
   9   5   0    7.27    1.44
   9  -5   0    5.47    1.08
  -9  -5   0    5.66    1.18
  -9  -5   0    5.37    1.12
  -9   5  -1   12.73    1.66
   9   5   1   16.16    2.18
  -9   5  -1   14.57    1.32
   9  -5   1   14.66    1.63
  -9  -5  -1   15.44    1.93
  -9  -5  -1   13.04    1.80
   9   5   2    6.16    1.36
  -9   5  -2    5.90    1.14
  -9   5  -2    4.15    0.83
  -9  -5  -2    5.37    1.20
  -9  -5  -2    4.19    0.96
   9  -5   2    5.26    1.07
  -9   5  -3    4.28    0.91
   9   5   3    7.02    1.44
  -9   5  -3    5.42    0.89
  -9  -5  -3    6.93    1.39
   9  -5   3    5.26    1.06
  -9  -5  -3    4.36    0.93
  -9   5  -4    2.68    0.67
   9   5   4    2.47    0.84
  -9   5  -4    2.56    0.60
  -9  -5  -4    3.36    0.99
   9  -5   4    2.12    0.70
  -9  -5  -4    1.23    0.42
  -9   5  -5   -0.18    0.31
  -9   5  -5    0.30    0.30
   9   5   5   -0.03    0.64
  -9  -5  -5    0.91    0.55
   9  -5   5    0.58    0.66
  -9  -5  -5    1.21    0.46
   9   5   6    1.76    0.91
  -9   5  -6    0.63    0.34
  -9  -5  -6    0.16    0.52
   9   5   7    2.44    0.97
  -9   5  -7    2.21    0.47
  -9  -5  -7    1.87    0.81
   9   5   8    2.28    0.83
  -9   6  11    0.93    0.70
   9   6 -11    0.29    0.51
   9  -6 -11    0.11    0.40
  -9  -6  11   -0.37    0.40
  -9   6  10    1.60    0.44
   9   6 -10    0.21    0.48
  -9  -6  10    0.82    0.66
   9  -6 -10    1.54    0.49
  -9   6   9    0.40    0.39
   9   6  -9    1.09    0.73
  -9  -6   9    2.97    1.01
   9  -6  -9    2.19    0.68
  -9   6   8    4.11    0.99
   9   6  -8    4.04    1.10
  -9  -6   8    5.56    1.35
   9  -6  -8    1.92    0.75
   9   6  -7   23.32    2.40
  -9   6   7   21.69    2.36
  -9  -6   7   25.23    2.76
   9  -6  -7   27.21    2.31
  -9   6   6   11.63    1.73
   9   6  -6   15.46    2.21
   9  -6  -6   14.35    1.83
  -9  -6   6   13.23    2.02
  -9   6   5    2.78    0.76
   9   6  -5    4.29    1.16
  -9  -6   5    5.19    1.30
   9  -6  -5    4.24    0.99
  -9   6   4   17.69    1.52
   9   6  -4   22.61    2.76
  -9   6   4   15.82    1.83
   9  -6  -4   17.79    1.89
  -9  -6   4   16.97    2.26
  -9   6   3   11.14    1.42
  -9   6   3    7.03    1.21
   9   6  -3   11.55    1.90
  -9  -6   3    7.26    1.51
   9  -6  -3   10.96    1.48
  -9   6   2    2.87    0.74
  -9   6   2    3.66    0.79
   9   6  -2    4.53    1.16
   9  -6  -2    4.01    0.94
  -9  -6   2    3.57    1.03
   9   6  -1    8.45    1.66
  -9   6   1    6.32    1.12
  -9   6   1    7.70    1.19
   9  -6  -1    5.49    1.06
  -9  -6   1    6.68    1.35
   9   6   0    3.37    1.08
  -9   6   0    3.66    0.86
  -9   6   0    2.97    0.70
  -9  -6   0    2.47    0.78
  -9  -6   0    2.99    0.80
   9  -6   0    2.18    0.72
  -9   6  -1    9.71    1.46
  -9   6  -1   10.72    1.42
   9   6   1   11.97    1.91
  -9  -6  -1   10.87    1.65
  -9  -6  -1   11.78    1.76
   9  -6   1    9.54    1.37
  -9   6  -2    4.93    0.89
   9   6   2    5.11    1.27
  -9   6  -2    5.61    1.11
  -9  -6  -2    5.62    1.05
  -9  -6  -2    5.84    1.21
   9  -6   2    5.42    1.04
   9   6   3    4.97    1.29
  -9   6  -3    2.83    0.56
  -9   6  -3    3.95    0.94
  -9  -6  -3    3.14    0.69
   9  -6   3    3.48    0.83
  -9  -6  -3    3.96    0.97
   9   6   4    9.25    1.76
  -9   6  -4    7.18    1.23
  -9   6  -4    9.83    1.30
   9  -6   4    9.77    1.41
  -9  -6  -4    6.74    1.20
  -9  -6  -4    7.62    1.51
  -9   6  -5    0.22    0.34
   9   6   5    1.26    0.85
  -9   6  -5    0.55    0.37
  -9  -6  -5    0.76    0.67
   9   6   6    1.31    0.84
  -9   6  -6    0.77    0.35
  -9  -6  -6   -0.04    0.65
   9   6   7    1.37    0.93
   9  -6   7    0.96    0.97
  -9  -6  -7    1.14    0.75
  -9   7  10    0.33    0.57
   9   7 -10    0.50    0.58
  -9  -7  10    0.30    0.73
   9  -7 -10   -0.27    0.39
  -9   7   9    0.33    0.70
   9   7  -9   -0.10    0.44
  -9  -7   9    1.22    0.81
   9  -7  -9    0.24    0.35
  -9   7   8    3.37    0.77
   9   7  -8    3.30    1.08
  -9  -7   8    3.02    1.15
   9  -7  -8    4.62    1.14
  -9   7   7   22.72    2.07
   9   7  -7   24.04    2.87
  -9  -7   7   23.21    2.86
   9  -7  -7   23.93    2.45
   9   7  -6    1.89    0.78
  -9   7   6    1.15    0.49
   9  -7  -6    1.17    0.66
  -9  -7   6    1.50    0.86
  -9   7   5    1.60    0.54
   9   7  -5    3.05    1.04
   9  -7  -5    2.70    0.86
  -9  -7   5    2.57    1.06
  -9   7   4    0.46    0.33
   9   7  -4    1.52    0.77
  -9  -7   4    0.35    0.65
   9  -7  -4    0.11    0.41
   9   7  -3    1.10    0.71
  -9   7   3   -0.14    0.34
  -9   7   3   -0.39    0.26
   9  -7  -3    0.20    0.38
  -9  -7   3   -0.77    0.37
  -9   7   2    5.61    1.04
   9   7  -2    6.86    1.53
  -9   7   2    4.80    0.94
   9  -7  -2    4.84    0.99
  -9  -7   2    6.09    1.31
   9   7  -1   -0.38    0.38
  -9   7   1    0.08    0.27
  -9   7   1    0.20    0.35
  -9  -7   1   -0.38    0.38
   9  -7  -1    0.18    0.38
  -9   7   0    0.33    0.32
  -9   7   0    0.52    0.39
   9   7   0    0.02    0.48
   9  -7   0    0.52    0.45
  -9  -7   0   -0.19    0.37
  -9   7  -1    5.72    1.15
   9   7   1    9.45    1.77
  -9   7  -1    5.02    0.89
   9  -7   1    5.42    1.02
  -9  -7  -1    4.00    0.96
  -9   7  -2    0.92    0.38
   9   7   2    1.08    0.73
  -9   7  -2    0.32    0.37
  -9  -7  -2    0.11    0.54
  -9  -7  -2    1.19    0.44
   9  -7   2   -0.18    0.42
   9   7   3   15.77    2.34
  -9   7  -3   12.27    1.56
  -9  -7  -3   12.21    1.90
  -9  -7  -3   10.21    1.57
   9   7   4    3.97    1.18
  -9   7  -4    4.69    0.87
  -9  -7  -4    5.14    1.26
  -9  -7  -4    4.98    0.91
   9  -7   4    4.32    1.34
  -9   7  -5    0.15    0.41
   9   7   5    2.23    0.94
   9  -7   5    0.71    0.73
  -9  -7  -5    1.15    0.71
  -9   7  -6   -0.73    0.38
   9   7   6    0.86    0.67
  -9  -7  -6   -0.37    0.55
   9  -7   6   -0.25    0.64
   9   8  -9    3.14    0.65
  -9   8   9    2.56    0.93
  -9  -8   9    3.72    1.35
   9  -8  -9    3.14    1.04
  -9   8   8    0.87    0.57
   9   8  -8    2.80    0.71
   9  -8  -8    0.96    0.64
  -9  -8   8    2.25    1.01
  -9   8   7    0.01    0.33
   9   8  -7    0.28    0.37
   9  -8  -7    0.36    0.52
  -9  -8   7   -0.03    0.73
   9   8  -6   23.13    2.43
  -9   8   6   26.86    2.25
  -9  -8   6   27.61    3.19
   9  -8  -6   26.95    2.42
  -9   8   5    1.31    0.55
   9   8  -5    1.62    0.72
  -9  -8   5    1.86    1.06
   9  -8  -5    0.69    0.70
  -9   8   4   -0.34    0.29
   9   8  -4    0.15    0.55
   9  -8  -4   -0.26    0.43
  -9  -8   4    0.60    0.74
  -9   8   3   -0.04    0.27
   9   8  -3    0.83    0.61
   9  -8  -3    0.75    0.53
   9  -8  -3    1.54    0.57
  -9  -8   3   -0.05    0.42
   9   8  -2    3.14    1.05
  -9   8   2    1.69    0.48
  -9  -8   2    1.81    0.65
   9  -8  -2    1.68    0.69
   9  -8  -2    2.31    0.72
  -9   8   1    0.57    0.37
   9   8  -1    0.51    0.59
   9  -8  -1    0.17    0.38
   9  -8  -1   -0.32    0.43
  -9  -8   1    1.24    0.52
  -9   8   0    1.78    0.44
   9   8   0    0.98    0.76
  -9  -8   0    0.47    0.44
   9  -8   0    0.66    0.47
   9  -8   0    0.58    0.49
   9   8   1    3.56    1.18
  -9   8  -1    2.32    0.57
   9  -8   1    2.42    0.67
   9  -8   1    3.09    0.86
  -9  -8  -1    0.98    0.53
  -9   8  -2    0.12    0.33
   9   8   2   -0.30    0.48
   9  -8   2    0.85    0.44
  -9  -8  -2    0.28    0.41
   9   8   3    0.35    0.59
  -9   8  -3    1.45    0.45
  -9  -8  -3   -0.10    0.43
   9  -8   3   -0.11    0.41
  -9  -8  -3   -0.09    0.54
   9   8   4    2.38    0.94
  -9   8  -4    2.55    0.58
  -9  -8  -4    3.93    1.06
   9  -8   4    3.89    0.87
   9   9  -7    1.10    0.48
  -9   9   7    0.87    0.54
   9  -9  -7    1.79    0.73
  -9  -9   7    0.60    0.70
   9   9  -6    0.76    0.42
  -9   9   6   -0.15    0.36
   9  -9  -6    1.08    0.63
  -9  -9   6   -0.14    0.62
   9   9  -5    4.69    0.91
  -9   9   5    4.59    0.79
   9  -9  -5    4.57    1.22
  -9  -9   5    4.48    1.44
  -9   9   4    0.52    0.34
   9   9  -4   -0.07    0.44
   9  -9  -4   -0.19    0.44
  -9  -9   4    0.72    0.55
  -9   9   3    2.23    0.50
   9   9  -3    4.46    0.93
   9  -9  -3    3.22    1.06
  -9  -9   3    3.22    0.77
   9   9  -2    0.52    0.44
  -9   9   2   -0.26    0.29
   9  -9  -2    0.01    0.42
  -9  -9   2    0.75    0.50
   9  -9  -2    0.84    0.52
   9   9  -1    2.36    0.59
  -9   9   1    1.41    0.38
   9  -9  -1    0.95    0.54
  -9  -9   1    0.37    0.47
   9  -9  -1    1.28    0.52
  -9   9   0    1.73    0.48
   9   9   0    3.34    0.72
  -9  -9   0    1.75    0.54
   9  -9   0    3.24    0.76
   9   9   1    1.15    0.46
  -9   9  -1    1.26    0.35
  -9  -9  -1    2.12    0.49
  -9   9  -2    0.45    0.36
   9   9   2    0.15    0.59
  -9  -9  -2    0.38    0.48
   9  -9   2   -0.62    0.46
  -9 -10   2    0.41    0.54
 -10   0  13   -0.37    0.46
  10   0 -13    0.30    0.48
  10   0 -12    8.74    1.59
 -10   0  12    9.14    1.52
 -10   0  11   -0.34    0.36
  10   0 -11   -0.08    0.32
 -10   0  10    5.34    1.15
  10   0 -10    6.04    1.23
 -10   0   9   -0.30    0.34
  10   0  -9   -0.29    0.29
  10   0  -9   -0.01    0.32
  10   0  -8   70.84    3.23
  10   0  -8   67.06    3.66
 -10   0   8   64.50    3.46
 -10   0   7    0.21    0.37
  10   0  -7    0.09    0.30
 -10   0   7   -0.49    0.32
  10   0  -7   -0.13    0.21
 -10   0   6   43.89    2.49
 -10   0   6   42.33    2.63
  10   0  -6   37.40    2.23
  10   0  -6   38.90    2.46
  10   0  -5   -0.13    0.25
 -10   0   5   -0.39    0.31
  10   0  -5    0.00    0.17
 -10   0   5    0.67    0.38
 -10   0   4    2.34    0.53
 -10   0   4    2.38    0.77
  10   0  -4    1.62    0.56
 -10   0   3   -0.10    0.39
  10   0  -3    0.57    0.39
 -10   0   2    8.02    1.38
  10   0  -2    5.61    1.02
  10   0  -1   -0.33    0.35
 -10   0   1   -0.20    0.30
 -10   0   0   11.78    1.71
  10   0   0   10.98    1.50
 -10   0  -1   -0.11    0.23
  10   0   1    0.36    0.44
 -10   0  -2    0.17    0.36
  10   0   2    0.95    0.60
  10   0   3    0.45    0.49
 -10   0  -3   -0.67    0.31
 -10   0  -4    1.84    0.62
  10   0   4    3.23    1.03
  10   0   5    0.38    0.54
 -10   0  -5    0.00    0.32
 -10   0  -6    5.32    1.00
  10   0   6    4.21    1.22
 -10   0  -7    0.30    0.37
  10   0   7    0.06    0.59
  10   0   8    0.73    0.69
  10   1 -13   25.05    2.56
 -10   1  13   21.74    2.49
 -10  -1  13   21.45    2.43
 -10   1  12    0.43    0.49
  10   1 -12    1.64    0.76
 -10  -1  12    1.08    0.50
  10   1 -11    0.17    0.41
 -10   1  11    0.08    0.38
 -10  -1  11   -0.64    0.34
  10   1 -10    3.38    0.92
 -10   1  10    1.72    0.69
  10  -1 -10    3.29    0.68
 -10  -1  10    1.66    0.60
  10   1  -9    9.39    1.54
 -10   1   9    8.40    1.42
 -10  -1   9    5.55    1.04
  10  -1  -9    6.03    1.05
  10   1  -8   23.98    2.07
 -10   1   8   21.45    1.89
  10   1  -8   19.27    1.44
 -10  -1   8   20.95    1.75
  10  -1  -8   21.66    1.71
  10   1  -7   53.93    3.24
 -10   1   7   51.26    3.00
  10   1  -7   54.57    2.66
 -10   1   7   55.38    2.97
  10  -1  -7   55.36    2.85
 -10  -1   7   57.53    3.19
 -10  -1   7   51.78    2.82
  10   1  -6    1.63    0.51
  10   1  -6    1.40    0.54
 -10   1   6    2.32    0.67
 -10   1   6    2.06    0.60
  10  -1  -6    2.05    0.59
 -10  -1   6    1.68    0.55
 -10  -1   6    1.48    0.62
 -10   1   5    0.34    0.35
 -10   1   5    1.32    0.48
  10   1  -5    0.23    0.32
  10   1  -5    0.10    0.20
 -10  -1   5    0.09    0.35
 -10  -1   5    0.73    0.53
  10  -1  -5   -0.19    0.28
  10   1  -4    0.13    0.41
  10   1  -4   -0.08    0.18
 -10   1   4   -0.41    0.29
 -10   1   4   -0.12    0.22
  10  -1  -4    0.03    0.37
 -10  -1   4    0.47    0.43
  10   1  -3    6.16    1.02
 -10   1   3    6.45    1.24
  10   1  -3    5.40    0.96
 -10   1   3    4.65    0.73
  10  -1  -3    6.87    1.14
 -10  -1   3    5.73    1.19
  10   1  -2   23.58    1.84
  10   1  -2   23.57    1.83
 -10   1   2   26.84    2.13
 -10  -1   2   26.06    2.19
  10  -1  -2   25.39    1.90
 -10   1   1   17.32    1.96
  10   1  -1   14.69    1.62
  10   1  -1   15.90    1.47
  10  -1  -1   15.22    1.65
 -10  -1   1   12.10    1.79
  10   1   0    0.23    0.24
 -10   1   0    0.24    0.37
  10   1   0   -0.33    0.30
  10  -1   0   -0.47    0.29
 -10  -1   0   -0.11    0.27
 -10   1  -1    0.57    0.41
  10   1   1    0.57    0.39
  10   1   1    0.31    0.43
 -10  -1  -1   -0.19    0.32
  10  -1   1    0.55    0.56
  10   1   2    0.04    0.34
 -10   1  -2    0.01    0.28
  10   1   2   -0.68    0.29
 -10  -1  -2    0.31    0.35
  10  -1   2   -0.05    0.48
 -10   1  -3    0.14    0.33
  10   1   3    0.09    0.42
  10  -1   3    0.30    0.52
 -10  -1  -3    0.21    0.35
  10   1   4    0.48    0.56
 -10   1  -4    0.71    0.31
 -10  -1  -4    1.14    0.43
  10  -1   4    1.79    0.75
 -10   1  -5    8.10    1.35
 -10  -1  -5    9.99    1.52
  10  -1   5    9.94    1.68
 -10   1  -6    3.37    0.69
  10  -1   6    1.93    0.88
 -10  -1  -6    3.07    0.77
 -10  -1  -6    4.32    1.02
 -10   1  -7    4.81    0.92
  10  -1   7    4.88    1.30
 -10  -1  -7    2.42    0.56
 -10  -1  -7    5.43    1.02
 -10   1  -8   -0.61    0.43
 -10  -1  -8   -0.45    0.46
  10  -1   8    0.76    0.73
 -10   2  13    4.52    0.90
  10   2 -13    4.40    1.28
 -10  -2  13    3.56    0.83
 -10   2  12    7.01    1.34
  10   2 -12    7.81    1.65
 -10  -2  12    7.74    1.31
  10  -2 -12    7.32    1.18
 -10   2  11    8.71    1.54
  10   2 -11   11.75    1.93
 -10  -2  11   10.71    1.62
  10  -2 -11   10.53    1.46
 -10   2  10    0.29    0.48
  10   2 -10    0.00    0.38
 -10  -2  10    0.24    0.43
  10  -2 -10   -0.14    0.30
 -10   2   9    2.42    0.79
  10   2  -9    1.71    0.67
 -10  -2   9    1.13    0.53
  10  -2  -9    1.30    0.43
 -10   2   8   18.64    2.08
  10   2  -8   17.64    2.17
 -10  -2   8   19.98    1.80
  10  -2  -8   16.49    1.52
 -10  -2   8   18.10    1.59
  10   2  -7    7.89    1.38
 -10   2   7    8.59    1.41
  10  -2  -7    7.44    1.18
 -10  -2   7    7.66    1.33
 -10  -2   7    7.91    1.18
  10   2  -6   11.66    1.63
 -10   2   6   10.56    1.46
  10   2  -6   11.77    1.22
 -10   2   6   10.73    1.39
 -10  -2   6   10.17    1.53
  10  -2  -6    8.92    1.32
  10   2  -5   18.11    1.76
  10   2  -5   15.26    1.32
 -10   2   5   18.20    1.62
 -10   2   5   16.36    1.44
 -10  -2   5   16.03    1.88
  10  -2  -5   15.82    1.64
 -10   2   4    0.54    0.33
  10   2  -4    0.53    0.42
 -10   2   4    0.55    0.45
  10   2  -4    0.14    0.24
  10  -2  -4    0.61    0.39
 -10  -2   4   -0.37    0.39
  10   2  -3    1.85    0.65
  10   2  -3    2.28    0.69
 -10   2   3    2.28    0.55
 -10   2   3    2.76    0.78
  10  -2  -3    2.47    0.74
 -10  -2   3    1.17    0.64
  10   2  -2   37.39    2.31
  10   2  -2   39.26    2.59
 -10   2   2   36.48    2.50
 -10   2   2   37.88    2.03
 -10  -2   2   38.90    2.73
  10  -2  -2   34.62    2.31
 -10   2   1    9.63    1.04
 -10   2   1   11.48    1.63
  10   2  -1    9.98    1.45
  10   2  -1    8.17    1.28
 -10  -2   1    8.64    1.52
  10  -2  -1   11.18    1.47
  10   2   0    8.65    1.36
 -10   2   0    8.14    1.38
  10   2   0    8.69    1.36
 -10  -2   0    6.93    1.35
  10  -2   0    7.71    1.32
  10   2   1    1.25    0.61
  10   2   1    1.91    0.68
 -10   2  -1    1.90    0.67
  10  -2   1    1.69    0.83
 -10  -2  -1    0.50    0.41
 -10   2  -2    0.66    0.42
  10   2   2   -0.07    0.40
  10   2   2    0.07    0.35
 -10  -2  -2    0.04    0.38
  10  -2   2    0.42    0.49
 -10   2  -3    0.55    0.39
  10   2   3    1.26    0.59
  10  -2   3    0.64    0.58
 -10  -2  -3    1.43    0.63
 -10   2  -4    6.46    1.21
  10   2   4    7.88    1.46
  10  -2   4    5.54    1.24
 -10  -2  -4    7.87    1.54
 -10  -2  -4    4.91    1.03
  10   2   5    0.49    0.46
 -10   2  -5   -0.04    0.31
 -10  -2  -5   -0.10    0.34
 -10  -2  -5    0.57    0.50
  10  -2   5   -0.26    0.48
 -10   2  -6    8.84    1.34
  10   2   6    8.75    1.57
  10  -2   6    6.18    1.35
 -10  -2  -6    7.66    1.22
 -10  -2  -6    7.90    1.54
 -10   2  -7    1.26    0.40
 -10  -2  -7    1.89    0.49
  10  -2   7    1.70    0.87
 -10   2  -8   -0.44    0.40
  10  -2   8    0.40    0.74
 -10  -2  -8   -0.03    0.48
  10   3 -13   -0.17    0.45
 -10   3  13    0.23    0.46
 -10  -3  13    0.45    0.41
  10  -3 -13    1.17    0.42
  10   3 -12    0.17    0.43
 -10   3  12    0.63    0.44
  10  -3 -12   -0.27    0.34
 -10   3  11    3.51    0.91
  10   3 -11    1.58    0.65
  10  -3 -11    4.68    0.94
 -10  -3  11    4.12    0.84
  10   3 -10    5.72    1.35
 -10   3  10    4.19    1.01
  10  -3 -10    4.93    0.97
 -10  -3  10    7.44    1.24
 -10   3   9    7.58    1.45
  10   3  -9    6.90    1.43
  10  -3  -9    8.00    1.29
 -10  -3   9    7.80    1.27
 -10   3   8   12.56    1.79
  10   3  -8   12.66    1.88
  10  -3  -8   11.73    1.58
 -10  -3   8    9.76    1.60
 -10  -3   8   13.32    1.53
 -10   3   7    0.09    0.35
  10   3  -7    0.28    0.38
 -10  -3   7    0.98    0.60
  10  -3  -7    1.25    0.53
 -10   3   6   10.15    1.44
 -10   3   6   10.77    1.37
  10   3  -6   10.49    1.64
 -10  -3   6   11.46    1.71
  10  -3  -6   10.58    1.42
  10   3  -5   12.16    1.10
 -10   3   5   10.17    1.38
 -10   3   5    9.76    1.34
  10   3  -5    8.58    1.44
  10  -3  -5    6.65    1.16
 -10  -3   5    9.28    1.54
 -10   3   4    1.73    0.50
  10   3  -4    1.25    0.50
  10   3  -4    1.29    0.60
 -10   3   4    1.11    0.50
 -10  -3   4    2.22    0.83
  10  -3  -4    1.56    0.61
  10   3  -3   11.16    1.67
 -10   3   3   14.76    1.70
 -10   3   3    8.35    1.12
  10   3  -3   11.60    1.33
 -10  -3   3   11.20    1.72
  10  -3  -3    9.03    1.32
 -10   3   2    7.33    1.02
  10   3  -2   10.22    1.59
  10   3  -2   10.28    1.32
 -10   3   2    9.15    1.43
 -10  -3   2    7.94    1.44
  10  -3  -2    9.29    1.36
  10   3  -1   34.05    2.49
 -10   3   1   29.39    2.22
  10   3  -1   30.03    2.11
 -10   3   1   26.68    1.72
  10  -3  -1   25.53    2.02
 -10  -3   1   27.87    2.29
 -10   3   0    7.82    0.97
  10   3   0    5.23    1.07
 -10   3   0    5.67    1.12
  10   3   0    6.68    1.29
 -10  -3   0    5.60    1.14
  10  -3   0    6.55    1.23
  10   3   1    7.85    1.33
 -10   3  -1    7.50    1.35
  10   3   1    7.59    1.41
  10  -3   1    8.47    1.36
 -10  -3  -1   10.24    1.64
 -10   3  -2    3.17    0.80
  10   3   2    2.19    0.74
  10  -3   2    3.53    0.97
 -10  -3  -2    2.74    0.77
  10   3   3    7.58    1.44
 -10   3  -3    7.51    1.33
 -10  -3  -3    6.31    1.21
 -10  -3  -3    7.70    1.55
  10  -3   3    6.01    1.25
 -10   3  -4    0.26    0.36
  10   3   4    0.61    0.51
 -10  -3  -4    0.47    0.52
 -10  -3  -4    0.43    0.43
  10  -3   4    0.91    0.56
  10   3   5   11.84    1.85
 -10   3  -5    9.95    1.52
 -10  -3  -5   12.25    1.68
 -10  -3  -5   12.75    2.08
  10  -3   5   11.30    1.74
  10   3   6    2.52    0.89
 -10   3  -6    1.78    0.45
 -10  -3  -6    1.02    0.65
 -10  -3  -6    1.89    0.48
  10  -3   6    2.39    0.92
 -10   3  -7    3.86    0.70
  10   3   7    3.67    1.07
 -10  -3  -7    1.34    0.47
  10  -3   7    2.79    1.01
 -10   3  -8    1.19    0.44
  10   3   8    1.31    0.68
  10  -3   8    0.23    0.65
  10   4 -12    1.97    0.93
 -10   4  12    2.14    0.62
 -10  -4  12    1.56    0.54
  10  -4 -12    2.51    0.60
  10   4 -11    0.58    0.55
 -10   4  11   -0.22    0.44
 -10  -4  11    0.05    0.47
  10  -4 -11   -0.05    0.33
  10   4 -10   -0.08    0.37
 -10   4  10    0.65    0.51
 -10  -4  10    0.15    0.41
  10  -4 -10   -0.29    0.33
 -10   4   9    7.97    1.40
  10   4  -9    8.32    1.58
 -10  -4   9   10.29    1.68
  10  -4  -9    8.47    1.42
  10   4  -8    5.03    1.24
 -10   4   8    5.84    1.21
 -10  -4   8    7.49    1.40
  10  -4  -8    5.77    1.15
 -10   4   7    0.58    0.42
  10   4  -7    0.09    0.35
 -10  -4   7   -0.49    0.47
  10  -4  -7   -0.21    0.31
 -10   4   6   23.89    1.98
  10   4  -6   30.06    2.55
 -10  -4   6   30.14    2.48
  10  -4  -6   27.89    2.11
 -10   4   5    8.24    1.24
 -10   4   5    8.50    1.26
  10   4  -5    9.57    1.67
 -10  -4   5    7.68    1.49
  10  -4  -5    8.51    1.38
  10   4  -4    3.98    1.05
 -10   4   4    3.73    0.77
 -10   4   4    2.86    0.72
  10  -4  -4    2.40    0.77
 -10  -4   4    2.65    0.94
 -10   4   3    4.27    0.84
  10   4  -3    6.56    1.38
 -10   4   3    5.86    1.07
  10   4  -3    4.36    0.81
 -10  -4   3    6.62    1.35
  10  -4  -3    4.97    1.06
  10   4  -2   29.76    2.02
  10   4  -2   29.66    2.47
 -10   4   2   26.52    2.07
 -10   4   2   25.05    1.79
 -10  -4   2   27.10    2.35
  10  -4  -2   28.73    2.11
 -10   4   1    1.81    0.67
  10   4  -1    1.72    0.58
  10   4  -1    1.26    0.63
 -10   4   1    1.15    0.41
 -10  -4   1    1.73    0.71
  10  -4  -1    1.09    0.58
  10   4   0   33.98    2.41
  10   4   0   44.35    3.09
 -10   4   0   36.69    2.15
 -10   4   0   36.11    2.56
 -10  -4   0   37.00    2.72
  10  -4   0   38.73    2.53
 -10   4  -1    3.35    0.66
 -10   4  -1    2.66    0.78
  10   4   1    2.42    0.80
  10  -4   1    2.00    0.79
 -10  -4  -1    1.83    0.66
 -10   4  -2    0.56    0.44
  10   4   2    0.80    0.59
  10  -4   2    0.93    0.63
 -10  -4  -2   -0.30    0.35
 -10  -4  -2    1.41    0.62
 -10   4  -3   -0.07    0.26
  10   4   3    1.37    0.73
 -10  -4  -3   -0.26    0.47
 -10  -4  -3    0.44    0.37
  10  -4   3    0.28    0.51
 -10   4  -4   11.84    1.72
  10   4   4   14.08    2.05
 -10  -4  -4   12.82    2.05
 -10  -4  -4    9.84    1.52
  10  -4   4   12.41    1.75
 -10   4  -5   -0.06    0.31
  10   4   5    0.17    0.41
  10  -4   5   -0.52    0.45
 -10  -4  -5    0.18    0.52
 -10  -4  -5    0.07    0.42
 -10   4  -6    0.64    0.34
  10   4   6    2.26    0.86
 -10  -4  -6    2.34    1.01
  10  -4   6    2.60    0.87
  10   4   7    0.64    0.72
 -10   4  -7    0.59    0.40
  10  -4   7    0.70    0.61
 -10  -4  -7    0.01    0.61
  10   5 -12    0.30    0.45
  10  -5 -12    0.46    0.47
 -10  -5  12   -0.20    0.46
  10   5 -11    1.14    0.65
 -10   5  11    3.38    0.67
 -10   5  10    0.18    0.42
  10   5 -10    0.15    0.49
  10  -5 -10    0.34    0.40
 -10   5   9    7.00    1.32
  10   5  -9    9.10    1.79
  10  -5  -9    8.55    1.42
 -10  -5   9    7.74    1.53
  10   5  -8   13.67    2.11
 -10   5   8   11.20    1.73
 -10  -5   8   14.53    2.10
  10  -5  -8   14.48    1.89
  10   5  -7   13.48    2.06
 -10   5   7   12.42    1.76
  10  -5  -7   13.60    1.80
 -10  -5   7   10.29    1.84
  10   5  -6    0.04    0.32
 -10   5   6    0.60    0.35
  10  -5  -6    0.06    0.32
 -10  -5   6    0.09    0.55
 -10   5   5   10.34    1.49
  10   5  -5   11.69    1.92
  10  -5  -5   11.13    1.56
 -10  -5   5    8.88    1.65
 -10   5   4    0.57    0.32
 -10   5   4    0.36    0.34
  10   5  -4    0.85    0.50
  10  -5  -4    0.69    0.51
 -10  -5   4   -0.03    0.49
 -10   5   3    5.40    0.97
  10   5  -3    6.99    1.46
 -10   5   3    4.60    0.95
 -10  -5   3    4.95    1.26
  10  -5  -3    5.37    1.08
 -10   5   2   23.55    1.77
  10   5  -2   21.69    1.69
  10   5  -2   23.00    2.25
 -10   5   2   25.00    1.97
  10  -5  -2   21.54    1.88
 -10  -5   2   21.38    2.41
  10   5  -1   11.98    1.45
  10   5  -1   13.59    2.00
 -10   5   1   12.32    1.63
 -10   5   1   11.61    1.39
 -10  -5   1   11.50    1.75
  10  -5  -1   11.24    1.52
 -10   5   0    6.52    1.05
 -10   5   0    7.28    1.26
  10   5   0    7.33    1.52
 -10  -5   0    7.18    1.38
  10  -5   0    8.03    1.33
 -10   5  -1   34.28    2.16
 -10   5  -1   29.41    2.31
  10   5   1   34.93    2.84
 -10  -5  -1   34.74    2.65
  10  -5   1   28.66    2.21
 -10  -5  -1   30.39    2.51
  10   5   2    5.50    1.24
 -10   5  -2    3.03    0.87
 -10   5  -2    5.06    0.86
 -10  -5  -2    4.84    1.03
 -10  -5  -2    4.29    1.08
  10  -5   2    4.30    1.03
  10   5   3    0.83    0.65
 -10   5  -3    1.22    0.42
  10  -5   3    1.80    0.68
 -10  -5  -3    0.96    0.58
  10   5   4    2.68    1.00
 -10   5  -4    3.26    0.76
 -10  -5  -4    1.51    0.51
 -10  -5  -4    1.59    0.77
  10  -5   4    2.43    0.80
 -10   5  -5    6.26    1.09
  10   5   5    9.04    1.69
 -10  -5  -5    5.66    1.07
  10  -5   5    4.90    1.12
 -10  -5  -5    5.74    1.38
 -10   5  -6    2.94    0.58
  10   5   6    1.84    0.72
 -10  -5  -6    3.38    1.09
  10   6 -11   -0.05    0.43
 -10   6  11    0.18    0.45
  10  -6 -11    0.44    0.41
 -10   6  10    3.46    0.73
  10   6 -10    4.18    1.31
  10  -6 -10    2.74    0.57
 -10  -6  10    2.86    1.00
  10   6  -9    1.52    0.80
 -10   6   9    2.25    0.59
  10  -6  -9    1.86    0.57
 -10  -6   9    0.61    0.87
 -10   6   8   12.71    1.84
  10   6  -8   13.31    2.19
  10  -6  -8   13.23    1.85
 -10  -6   8   11.50    2.00
  10   6  -7    1.73    0.75
 -10   6   7    2.28    0.75
 -10  -6   7    1.28    0.74
  10  -6  -7    2.12    0.86
  10   6  -6   16.89    2.45
 -10   6   6   11.45    1.65
  10  -6  -6   15.59    2.00
 -10  -6   6   17.76    2.38
 -10   6   5    0.63    0.35
  10   6  -5    1.91    0.71
 -10  -6   5    1.08    0.82
  10  -6  -5    1.76    0.68
 -10   6   4    2.19    0.62
 -10   6   4    1.92    0.58
  10   6  -4    2.80    0.98
 -10  -6   4    1.11    0.70
  10  -6  -4    2.20    0.74
 -10   6   3   13.69    1.69
 -10   6   3   13.89    1.67
  10   6  -3   15.00    2.24
  10  -6  -3   16.47    1.86
 -10  -6   3   13.69    2.11
 -10   6   2    5.49    1.08
  10   6  -2    5.70    1.29
 -10   6   2    6.28    1.09
  10  -6  -2    5.14    1.09
 -10  -6   2    4.29    1.08
  10   6  -1    2.17    0.77
 -10   6   1    1.49    0.42
 -10   6   1    1.23    0.57
  10  -6  -1    2.09    0.72
 -10  -6   1    3.14    0.79
 -10   6   0    8.68    1.40
  10   6   0    6.54    1.43
 -10   6   0    6.80    1.08
  10  -6   0    4.76    1.03
 -10  -6   0    5.79    1.21
 -10  -6   0    5.25    1.14
  10   6   1    4.59    1.25
 -10   6  -1    4.20    0.81
 -10   6  -1    4.94    1.08
 -10  -6  -1    4.23    1.06
 -10  -6  -1    2.78    0.74
  10  -6   1    4.49    0.97
 -10   6  -2    0.03    0.37
  10   6   2    0.37    0.65
 -10   6  -2    0.21    0.29
  10  -6   2   -0.26    0.40
 -10  -6  -2    0.44    0.39
 -10  -6  -2    0.35    0.44
  10   6   3    5.15    1.37
 -10   6  -3    2.53    0.85
 -10   6  -3    3.47    0.72
  10  -6   3    3.81    0.98
 -10  -6  -3    3.64    0.85
 -10  -6  -3    4.15    1.16
 -10   6  -4    0.32    0.33
 -10   6  -4    0.12    0.32
  10   6   4   -0.47    0.57
 -10  -6  -4   -0.27    0.53
 -10  -6  -4   -0.95    0.47
  10  -6   4   -0.45    0.44
 -10   6  -5    0.43    0.34
  10   6   5    1.47    0.93
 -10  -6  -5    0.09    0.64
 -10   6  -6    0.62    0.39
  10   6   6    1.33    0.79
 -10  -6  -6    0.06    0.66
 -10  -7  10    0.88    0.67
  10   7  -9    3.93    1.21
 -10   7   9    4.49    0.78
  10  -7  -9    4.93    0.95
 -10  -7   9    4.07    1.34
  10   7  -8    2.00    0.96
 -10   7   8    1.99    0.55
 -10  -7   8    1.65    0.87
  10  -7  -8    3.72    1.07
 -10   7   7    8.44    1.38
  10   7  -7    9.50    1.88
  10  -7  -7   10.24    1.73
 -10  -7   7   10.65    2.06
  10   7  -6    0.93    0.74
 -10   7   6    1.26    0.38
 -10  -7   6    0.04    0.72
  10  -7  -6    1.10    0.62
 -10   7   5   -0.05    0.29
  10   7  -5   -0.15    0.50
 -10  -7   5    0.02    0.70
  10  -7  -5   -0.10    0.44
  10   7  -4    2.73    0.94
 -10   7   4    1.93    0.61
  10  -7  -4    3.16    0.89
 -10  -7   4    3.61    1.14
  10   7  -3    0.05    0.46
 -10   7   3    0.56    0.30
 -10   7   3    0.31    0.30
  10  -7  -3    0.64    0.51
 -10  -7   3   -0.90    0.40
 -10   7   2    0.54    0.33
 -10   7   2    1.10    0.48
  10   7  -2    0.24    0.55
 -10  -7   2    0.76    0.55
  10  -7  -2    1.22    0.64
 -10   7   1   10.89    1.48
 -10   7   1   10.51    1.61
  10   7  -1   13.95    2.21
  10  -7  -1   11.77    1.68
 -10  -7   1   12.10    1.91
 -10   7   0    3.25    0.70
 -10   7   0    2.47    0.79
  10   7   0    3.79    1.10
  10  -7   0    2.75    0.79
 -10  -7   0    1.76    0.56
 -10   7  -1    0.10    0.34
  10   7   1    0.50    0.64
 -10   7  -1    0.12    0.33
  10  -7   1    0.17    0.42
 -10  -7  -1   -0.12    0.43
 -10   7  -2    2.63    0.83
 -10   7  -2    2.55    0.55
  10   7   2    3.30    1.12
 -10  -7  -2    2.29    0.59
 -10  -7  -2    4.47    1.11
  10  -7   2    4.50    0.99
 -10   7  -3    0.46    0.32
 -10   7  -3    0.40    0.45
  10   7   3   -0.26    0.70
 -10  -7  -3    0.64    0.50
 -10  -7  -3   -0.01    0.55
 -10   7  -4    2.54    0.52
  10   7   4    2.73    1.02
 -10  -7  -4    1.83    0.54
 -10  -7  -4    1.80    0.84
  10   8  -8    5.33    1.33
 -10   8   8    8.62    1.44
 -10  -8   8    9.86    2.00
  10  -8  -8   10.51    1.85
 -10   8   7    1.51    0.43
  10   8  -7    0.75    0.68
  10  -8  -7    0.33    0.61
 -10  -8   7    0.54    0.80
 -10   8   6    1.77    0.49
  10   8  -6    0.29    0.64
 -10  -8   6    0.55    0.79
  10  -8  -6    0.62    0.60
  10   8  -5    0.71    0.64
 -10   8   5    0.04    0.33
  10  -8  -5    0.18    0.56
 -10  -8   5    0.42    0.83
 -10   8   4    0.89    0.37
  10   8  -4   -0.28    0.59
 -10  -8   4   -0.66    0.58
  10  -8  -4    0.27    0.49
 -10   8   3   -0.50    0.33
  10   8  -3   -0.21    0.56
  10  -8  -3   -0.01    0.45
 -10  -8   3   -0.52    0.45
  10  -8  -3    1.39    0.47
 -10   8   2    6.04    1.03
  10   8  -2    7.09    1.64
 -10  -8   2    4.10    0.91
  10  -8  -2    7.63    1.33
  10  -8  -2    6.41    1.34
 -10   8   1    2.53    0.51
  10   8  -1    4.71    1.30
  10  -8  -1    2.22    0.75
 -10  -8   1    4.39    1.13
  10  -8  -1    4.47    0.94
  10   8   0    3.01    1.07
 -10   8   0    2.32    0.53
  10  -8   0    2.15    0.57
 -10  -8   0    2.95    0.63
  10  -8   0    3.64    0.90
  10   8   1    0.72    0.67
 -10   8  -1    0.91    0.34
 -10  -8  -1    0.23    0.51
  10  -8   1    0.52    0.42
  10  -8   1    0.05    0.53
  10   8   2    0.84    0.73
 -10   8  -2    0.38    0.35
 -10  -8  -2    0.08    0.50
  10  -8   2    0.14    0.45
 -10   8  -3    1.79    0.58
  10   8   3    2.56    0.94
  10  -8   3    1.39    0.47
 -10  -8  -3    2.85    0.62
  10   9  -5    1.26    0.44
 -10   9   5    0.76    0.42
 -10  -9   5    0.74    0.72
  10  -9  -5    1.08    0.68
 -10   9   4   -0.06    0.37
  10   9  -4    2.07    0.89
  10  -9  -4    0.96    0.60
 -10  -9   4    0.60    0.47
 -10   9   3   -0.30    0.37
  10   9  -3    0.85    0.81
  10  -9  -3   -0.13    0.51
 -10  -9   3    0.45    0.52
  10   9  -2    4.21    1.19
 -10   9   2    3.33    0.68
 -10  -9   2    6.74    1.29
  10  -9  -2    5.47    1.21
  10  -9  -2    4.28    0.90
  10   9  -1   11.05    1.93
 -10   9   1   10.10    1.41
  10  -9  -1   10.67    1.63
  10  -9  -1   10.58    1.60
 -10  -9   1   13.00    1.98
  10   9   0    1.01    0.69
 -10   9   0    1.15    0.39
  10  -9   0    1.85    0.55
 -10  -9   0    0.34    0.51
 -11   0  13    0.27    0.52
 -11   0  12    7.43    1.30
 -11   0  11   -0.29    0.47
 -11   0  10    5.15    1.04
 -11   0   9   -0.20    0.36
  11   0  -9   -0.12    0.27
 -11   0   8   53.51    3.14
  11   0  -8   54.90    2.83
  11   0  -7    0.29    0.34
 -11   0   7    1.03    0.60
 -11   0   7    0.17    0.41
 -11   0   6    1.96    0.52
 -11   0   6    2.47    0.77
  11   0  -6    2.67    0.67
  11   0  -5    0.54    0.33
 -11   0   5   -0.51    0.33
 -11   0   4   22.58    2.08
  11   0  -4   20.40    1.69
 -11   0   3    0.15    0.42
  11   0  -3    0.24    0.35
 -11   0   2   41.16    2.87
  11   0  -2   38.29    2.49
 -11   0   1   -0.21    0.32
  11   0  -1    0.55    0.40
  11   0   0    4.88    1.09
 -11   0   0    6.94    1.36
  11   0   1   -0.21    0.43
 -11   0  -1    0.06    0.33
  11   0   2    5.82    1.23
 -11   0  -2    5.23    1.15
  11   0   3   -0.20    0.50
 -11   0  -3    0.11    0.39
 -11   0  -4    1.17    0.43
  11   0   4    1.27    0.81
 -11   0  -5    1.10    0.47
  11   0   5    0.08    0.64
  11   0   6   -0.30    0.59
 -11   0  -6   -0.24    0.39
  11   0   7    1.11    0.75
 -11   0  -7    0.64    0.42
  11   1 -13    1.39    0.68
 -11   1  13    0.70    0.49
 -11  -1  13    0.52    0.53
  11   1 -12    0.16    0.46
 -11   1  12    0.70    0.45
 -11  -1  12   -0.59    0.40
 -11   1  11   20.22    2.35
  11   1 -11   15.77    2.19
 -11  -1  11   15.96    1.97
  11   1 -10    1.34    0.63
 -11   1  10    1.24    0.47
  11  -1 -10    1.29    0.42
 -11  -1  10    0.13    0.45
 -11   1   9   35.53    2.65
  11   1  -9   41.70    2.98
 -11  -1   9   38.60    2.60
  11  -1  -9   42.37    2.59
 -11   1   8    3.36    0.80
  11   1  -8    3.78    0.91
 -11  -1   8    3.95    0.85
  11  -1  -8    3.58    0.76
  11   1  -7   10.09    1.30
 -11   1   7   10.22    1.46
  11   1  -7   10.41    1.51
 -11  -1   7    9.71    1.54
  11  -1  -7   11.34    1.45
 -11  -1   7    8.45    1.25
 -11   1   6    8.71    1.45
  11   1  -6    9.76    1.45
 -11   1   6    8.53    1.26
  11   1  -6    9.72    1.25
 -11  -1   6    8.71    1.51
  11  -1  -6   10.66    1.39
 -11   1   5   13.80    1.78
  11   1  -5   13.47    1.44
 -11   1   5   13.13    1.45
  11   1  -5   14.25    1.46
  11  -1  -5   12.67    1.49
 -11  -1   5   14.22    1.89
 -11   1   4   -0.26    0.37
  11   1  -4    0.01    0.33
 -11  -1   4   -0.40    0.35
  11  -1  -4   -0.29    0.29
  11   1  -3   10.00    1.34
 -11   1   3   11.61    1.70
  11  -1  -3   10.16    1.41
 -11  -1   3   11.37    1.74
  11   1  -2    4.26    0.95
 -11   1   2    3.25    0.92
 -11  -1   2    3.32    0.97
  11  -1  -2    3.30    0.81
  11   1  -1    3.14    0.82
 -11   1   1    2.45    0.69
  11  -1  -1    1.29    0.60
 -11  -1   1    2.17    0.81
  11   1   0    0.19    0.43
 -11   1   0    0.46    0.44
  11  -1   0    0.62    0.46
 -11  -1   0   -0.04    0.36
  11   1   1    8.45    1.43
 -11   1  -1    7.58    1.38
  11  -1   1    7.22    1.36
 -11  -1  -1    6.96    1.28
 -11   1  -2    1.27    0.62
  11   1   2    1.14    0.60
  11  -1   2    0.90    0.67
 -11  -1  -2    1.54    0.54
  11   1   3    7.07    1.36
 -11   1  -3    5.42    1.10
 -11  -1  -3    5.15    1.07
  11  -1   3    6.67    1.39
  11   1   4    2.72    1.00
 -11   1  -4    3.81    0.83
  11  -1   4    3.35    1.05
 -11  -1  -4    2.53    0.70
 -11   1  -5    4.41    0.81
  11   1   5    4.71    1.29
 -11  -1  -5    6.62    1.10
  11  -1   5    2.76    1.09
 -11   1  -6    2.07    0.42
  11   1   6    2.72    0.96
 -11  -1  -6    3.03    0.60
  11  -1   6    0.48    0.66
  11   1   7    0.12    0.61
 -11   1  -7    0.37    0.47
  11  -1   7   -0.99    0.47
 -11  -1  -7    0.44    0.43
 -11   2  12    0.58    0.43
  11   2 -12    0.97    0.63
 -11  -2  12    0.90    0.43
 -11   2  11    8.40    1.38
  11   2 -11   11.22    1.89
  11  -2 -11    9.23    1.37
 -11  -2  11   10.24    1.53
 -11   2  10   13.46    1.90
[truncated: 49,153 more chars]
