# Supplementary material for: Crystal structure of a chloride-bridged copper(II) dimer: piperazine-1,4-dium bis­(di-μ-chlorido-bis[(4-carboxypyridine-2-carboxyl­ato-κ2 N,O 2)chlorido­cuprate(II)]
Source: Acta Crystallogr E Crystallogr Commun. 2017 Jan 27;73(Pt 2):246–9. doi: 10.1107/S2056989017001013 (PMC5290575; doi:10.1107/S2056989017001013)
Supplement: Supplementary file 2 [file e-73-00246-Isup2.hkl]

data_I                                                                          
_shelx_title ' sad1 in P2(1)/c'                                                 
_shelx_refln_list_code          4                                               
_shelx_F_calc_maximum      213.14                                               
_exptl_crystal_F_000       692.00                                               
_reflns_d_resolution_high  0.7502                                               
                                                                                
loop_                                                                           
 _space_group_symop_operation_xyz                                               
 'x, y, z'                                                                      
 '-x, y+1/2, -z+1/2'                                                            
 '-x, -y, -z'                                                                   
 'x, -y-1/2, z-1/2'                                                             
                                                                                
_cell_length_a    11.6392                                                       
_cell_length_b     9.2238                                                       
_cell_length_c    11.4231                                                       
_cell_angle_alpha  90.000                                                       
_cell_angle_beta  105.211                                                       
_cell_angle_gamma  90.000                                                       
                                                                                
_shelx_F_squared_multiplier     1.000                                           
                                                                                
loop_                                                                           
 _refln_index_h                                                                 
 _refln_index_k                                                                 
 _refln_index_l                                                                 
 _refln_F_squared_calc                                                          
 _refln_F_squared_meas                                                          
 _refln_F_squared_sigma                                                         
 _refln_observed_status                                                         
   2   0   0          3.01          4.83         2.92 o                         
   3   0   0       7348.23       8247.17       216.60 o                         
   4   0   0       2066.39       2010.35        42.07 o                         
   5   0   0       6576.33       6895.94       109.83 o                         
   6   0   0       6863.21       6689.82       111.28 o                         
   7   0   0      19430.01      20638.11       290.29 o                         
   8   0   0        354.86        385.41        22.74 o                         
   9   0   0       1133.35       1043.96        67.67 o                         
  10   0   0        872.48        638.23        63.45 o                         
  11   0   0        269.83        329.95        57.96 o                         
  12   0   0       1958.86       1870.86       104.72 o                         
  13   0   0        944.73        911.59        85.72 o                         
  14   0   0        106.86        117.02        45.58 o                         
   1   1   0         46.41         68.29         4.38 o                         
   2   1   0          6.77         -3.63         3.63 o                         
   3   1   0         52.28         62.24         5.93 o                         
   4   1   0         40.89         44.31         4.97 o                         
   5   1   0       3107.32       3158.05        71.94 o                         
   6   1   0          2.80          2.16         3.48 o                         
   7   1   0        253.50        230.49        11.34 o                         
   8   1   0        112.69        113.17        11.41 o                         
   9   1   0         61.57         74.75        13.42 o                         
  10   1   0          1.55         -4.93         7.27 o                         
  11   1   0          0.46         16.05        11.73 o                         
  12   1   0          8.70         -6.90        10.68 o                         
  13   1   0          5.88          4.09        11.05 o                         
  14   1   0          3.22          9.80        11.70 o                         
   0   2   0       4975.43       5502.18        80.37 o                         
   1   2   0      18784.44      21721.06       210.97 o                         
   2   2   0       2506.09       2725.20        36.96 o                         
   3   2   0       5382.86       5545.21        65.46 o                         
   4   2   0       8586.87       8907.28       150.62 o                         
   5   2   0        392.46        432.60        15.58 o                         
   6   2   0       3208.19       3118.97        51.46 o                         
   7   2   0        898.15        822.90        41.70 o                         
   8   2   0         20.10         13.53         6.87 o                         
   9   2   0       2409.31       2277.22        55.88 o                         
  10   2   0        471.30        454.11        34.06 o                         
  11   2   0        769.73        733.20        44.86 o                         
  12   2   0         87.99        114.35        31.22 o                         
  13   2   0        697.83        664.76        51.23 o                         
  14   2   0         34.00         28.61        13.14 o                         
   1   3   0        376.97        477.18        12.58 o                         
   2   3   0          2.83         -0.02         2.25 o                         
   3   3   0       1492.48       1708.06        30.00 o                         
   4   3   0         18.84         21.79         4.08 o                         
   5   3   0         52.01         59.11         8.73 o                         
   6   3   0        218.45        253.18        18.40 o                         
   7   3   0         29.73         25.66         7.74 o                         
   8   3   0         10.48         15.45         7.44 o                         
   9   3   0         92.95         68.07        11.45 o                         
  10   3   0        347.73        362.92        25.78 o                         
  11   3   0        467.53        443.93        35.21 o                         
  12   3   0          1.38        -10.57        13.77 o                         
  13   3   0          1.11          3.26        12.58 o                         
  14   3   0          0.31         17.06        13.50 o                         
   0   4   0        233.13        202.54        14.90 o                         
   1   4   0        393.67        465.47        14.26 o                         
   2   4   0       1138.32       1157.52        25.25 o                         
   3   4   0       4269.56       4148.53        56.45 o                         
   4   4   0       7010.05       7215.46        89.75 o                         
   5   4   0       4267.00       4275.41        72.85 o                         
   6   4   0        103.78        110.50        13.20 o                         
   7   4   0        116.98        115.50        13.97 o                         
   8   4   0        167.39        157.96        24.77 o                         
   9   4   0        377.41        356.27        30.45 o                         
  10   4   0       2103.25       2113.54        60.48 o                         
  11   4   0        833.90        791.15        47.36 o                         
  12   4   0         65.46         65.50        17.48 o                         
  13   4   0        180.28        162.12        20.73 o                         
  14   4   0         17.79         15.85        22.09 o                         
   1   5   0          7.81          5.21         3.11 o                         
   2   5   0       3543.87       3591.64        51.10 o                         
   3   5   0         11.23         10.21         3.76 o                         
   4   5   0        396.70        354.90        17.07 o                         
   5   5   0        825.89        785.25        28.87 o                         
   6   5   0         61.86         74.01        11.20 o                         
   7   5   0        994.06       1014.60        40.77 o                         
   8   5   0         89.83         94.22        13.58 o                         
   9   5   0        324.92        357.82        26.85 o                         
  10   5   0        307.74        406.31        32.17 o                         
  11   5   0        102.40        106.83        15.56 o                         
  12   5   0         18.52         22.11        11.58 o                         
  13   5   0         11.91        -11.50        11.50 o                         
   0   6   0       6655.80       6237.36       111.18 o                         
   1   6   0       4438.82       4285.31        60.34 o                         
   2   6   0        385.93        365.07        16.56 o                         
   3   6   0       3645.05       3471.98        58.16 o                         
   4   6   0       1571.04       1545.92        45.36 o                         
   5   6   0        354.96        356.26        23.59 o                         
   6   6   0       3947.23       3943.65       107.10 o                         
   7   6   0       1812.91       1812.64        58.64 o                         
   8   6   0        152.47        151.37        17.08 o                         
   9   6   0        143.24        165.68        18.37 o                         
  10   6   0        351.32        356.80        27.29 o                         
  11   6   0          0.36         36.76        18.12 o                         
  12   6   0        705.66        761.90        54.26 o                         
  13   6   0        552.89        534.44        54.38 o                         
   1   7   0       1171.31       1117.01        30.73 o                         
   2   7   0       1290.00       1246.15        30.20 o                         
   3   7   0        111.46        109.04        11.43 o                         
   4   7   0        934.16        961.11        34.37 o                         
   5   7   0        911.15        908.06        42.41 o                         
   6   7   0         11.07          1.19         8.22 o                         
   7   7   0        348.42        306.03        29.38 o                         
   8   7   0        782.15        766.78        63.78 o                         
   9   7   0         10.65         13.51         9.81 o                         
  10   7   0        144.79        154.53        18.49 o                         
  11   7   0         57.06         52.84        13.05 o                         
  12   7   0         14.71         24.95        11.75 o                         
   0   8   0       4975.61       5087.92       208.95 o                         
   1   8   0       2569.02       2500.10        57.64 o                         
   2   8   0        115.99         94.91        13.60 o                         
   3   8   0       1614.04       1576.46        50.77 o                         
   4   8   0        329.24        330.87        27.08 o                         
   5   8   0        329.57        320.61        28.13 o                         
   6   8   0       2450.55       2471.63        72.00 o                         
   7   8   0       1383.67       1389.46        62.51 o                         
   8   8   0         85.25         75.20        13.58 o                         
   9   8   0         49.84         54.08        12.35 o                         
  10   8   0        131.04        152.26        16.77 o                         
  11   8   0          9.48         -3.64        14.66 o                         
   1   9   0        143.56        126.82        16.02 o                         
   2   9   0          7.32         11.16         8.13 o                         
   3   9   0         17.59         10.89        11.94 o                         
   4   9   0        183.18        226.88        32.03 o                         
   5   9   0        161.76        117.87        27.21 o                         
   6   9   0         67.18         67.33        15.49 o                         
   7   9   0          1.88          3.78        18.03 o                         
   8   9   0         61.43         70.39        24.54 o                         
   9   9   0        102.86        139.10        25.18 o                         
  10   9   0         48.56         62.16        14.15 o                         
   0  10   0        493.77        436.54        49.22 o                         
   1  10   0         43.57         40.07        11.38 o                         
   2  10   0        345.51        396.51        34.80 o                         
   3  10   0        521.01        472.40        39.12 o                         
   4  10   0        536.67        602.32        45.22 o                         
   5  10   0        361.43        313.95        35.34 o                         
   6  10   0          3.61         32.08        11.90 o                         
   7  10   0         63.48         81.89        15.44 o                         
   8  10   0         83.88         78.59        13.56 o                         
   1  11   0         67.01         72.81        23.82 o                         
   2  11   0         43.09         68.62        16.71 o                         
   3  11   0          9.11         16.94        10.85 o                         
   4  11   0        159.49        172.08        25.75 o                         
   5  11   0        120.43        111.25        14.88 o                         
   6  11   0        103.59         67.96        18.11 o                         
   1  12   0         51.66         83.04        16.60 o                         
   2  12   0          9.06         41.41        13.94 o                         
   3  12   0        143.54        156.92        29.96 o                         
 -15   1   1         21.49         38.70        13.84 o                         
 -14   1   1        280.82        273.15        30.83 o                         
 -13   1   1       1212.01       1094.50        63.76 o                         
 -12   1   1        593.79        530.30        51.17 o                         
 -11   1   1        131.59        126.88        20.03 o                         
 -10   1   1        825.29        855.88        42.14 o                         
  -9   1   1        299.39        283.58        26.25 o                         
  -8   1   1       2299.06       2079.03        43.93 o                         
  -7   1   1      13954.22      14605.01       152.23 o                         
  -6   1   1       8776.01       9423.79       103.48 o                         
  -5   1   1       1154.02       1085.98        22.09 o                         
  -4   1   1       3936.98       4031.27        49.23 o                         
  -3   1   1       1523.71       1645.20        33.86 o                         
  -2   1   1         12.19          9.93         2.82 o                         
  -1   1   1       3952.42       4884.75        52.70 o                         
   0   1   1      19902.13      24075.80       230.43 o                         
   1   1   1        182.69        146.97         5.69 o                         
   2   1   1      29263.49      34339.44       328.85 o                         
   3   1   1        938.39        775.53        18.25 o                         
   4   1   1       1004.03       1205.15        25.42 o                         
   5   1   1       7523.28       7768.40       103.07 o                         
   6   1   1       7772.06       8087.31       109.63 o                         
   7   1   1        874.16        824.33        27.63 o                         
   8   1   1        522.83        534.28        25.89 o                         
   9   1   1       1672.87       1667.24        54.47 o                         
  10   1   1         15.63         18.21        10.13 o                         
  11   1   1        462.62        425.01        38.24 o                         
  12   1   1        829.53        828.26        56.53 o                         
  13   1   1        783.99        876.93        58.81 o                         
  14   1   1          4.24         -7.88        11.70 o                         
 -15   2   1         83.55         39.95        25.32 o                         
 -14   2   1         77.07         94.49        18.91 o                         
 -13   2   1          1.19         -1.09        16.24 o                         
 -12   2   1          2.51          4.56         9.98 o                         
 -11   2   1         59.71         50.62        12.93 o                         
 -10   2   1        648.56        553.71        31.06 o                         
  -9   2   1        446.58        394.83        29.23 o                         
  -8   2   1        410.35        377.89        23.57 o                         
  -7   2   1        232.38        233.45        18.03 o                         
  -6   2   1         41.78         50.11         5.41 o                         
  -5   2   1       1715.78       1758.58        30.48 o                         
  -4   2   1       2741.44       2755.39        41.56 o                         
  -3   2   1      12855.04      14034.13       161.90 o                         
  -2   2   1       2148.12       2325.15        31.69 o                         
  -1   2   1         65.68         76.19         4.84 o                         
   0   2   1        245.45        302.77         8.50 o                         
   1   2   1        338.80        354.98         9.87 o                         
   2   2   1      22904.30      26773.16       420.67 o                         
   3   2   1       1379.90       1434.92        37.18 o                         
   4   2   1        184.06        187.07        13.37 o                         
   5   2   1         69.67         77.92         8.04 o                         
   6   2   1          0.25          6.70         4.31 o                         
   7   2   1         58.23         64.27        10.27 o                         
   8   2   1        452.77        436.78        30.17 o                         
   9   2   1        872.53        924.35        36.51 o                         
  10   2   1         78.99         74.72        14.79 o                         
  11   2   1        183.06        189.72        23.35 o                         
  12   2   1          2.98         -6.66        10.13 o                         
  13   2   1        314.99        366.08        35.90 o                         
  14   2   1        112.34         95.92        16.65 o                         
 -14   3   1         41.50         36.93        15.19 o                         
 -13   3   1        152.14        125.19        20.54 o                         
 -12   3   1          3.63         19.22        10.25 o                         
 -11   3   1       1588.15       1567.73        56.96 o                         
 -10   3   1       1561.72       1615.02        56.16 o                         
  -9   3   1        252.51        296.49        23.11 o                         
  -8   3   1         22.59         17.00         8.24 o                         
  -7   3   1        676.70        660.28        32.26 o                         
  -6   3   1         25.66         25.92         5.09 o                         
  -5   3   1        215.45        211.48        11.80 o                         
  -4   3   1       6531.03       6823.18       103.63 o                         
  -3   3   1       9283.21       9639.04        99.28 o                         
  -2   3   1        377.13        432.81        12.31 o                         
  -1   3   1        246.89        332.11        10.71 o                         
   0   3   1         70.04        116.92         7.51 o                         
   1   3   1        998.65       1162.75        21.08 o                         
   2   3   1       3076.31       3259.52        44.42 o                         
   3   3   1       1756.41       1533.42        25.44 o                         
   4   3   1       3817.88       3611.22        60.40 o                         
   5   3   1         55.95         64.79         6.56 o                         
   6   3   1       2174.65       2158.13        49.01 o                         
   7   3   1        766.73        693.23        29.93 o                         
   8   3   1        747.09        775.37        39.72 o                         
   9   3   1       3723.08       3901.66        80.58 o                         
  10   3   1        480.30        467.51        35.38 o                         
  11   3   1        384.62        385.16        33.00 o                         
  12   3   1         80.32         76.04        15.56 o                         
  13   3   1        289.70        254.32        36.96 o                         
  14   3   1         10.41        -17.71        17.71 o                         
 -14   4   1        190.22        172.41        22.57 o                         
 -13   4   1         14.02        -11.02        11.02 o                         
 -12   4   1         29.58         31.58        15.43 o                         
 -11   4   1        108.11         89.55        13.01 o                         
 -10   4   1         67.85         80.20        13.04 o                         
  -9   4   1       1780.98       1732.66        49.58 o                         
  -8   4   1        430.75        411.42        29.48 o                         
  -7   4   1        252.03        252.30        20.41 o                         
  -6   4   1        491.29        493.04        25.77 o                         
  -5   4   1        191.63        192.50        13.06 o                         
  -4   4   1          1.65          0.24         3.27 o                         
  -3   4   1        290.71        259.83        10.92 o                         
  -2   4   1       3352.22       3418.42        46.08 o                         
  -1   4   1       1930.22       1970.26        31.44 o                         
   0   4   1        557.70        542.62        15.24 o                         
   1   4   1          6.32          5.16         3.11 o                         
   2   4   1        220.75        216.62        10.67 o                         
   3   4   1          9.04          2.71         2.93 o                         
   4   4   1        574.42        648.00        16.03 o                         
   5   4   1       1732.11       1539.90        39.68 o                         
   6   4   1          5.15          4.19         6.75 o                         
   7   4   1         19.15         10.47         7.54 o                         
   8   4   1        147.46        157.61        16.90 o                         
   9   4   1         39.70         34.40         8.85 o                         
  10   4   1        157.63        145.31        18.35 o                         
  11   4   1        246.65        231.41        24.76 o                         
  12   4   1          3.90         -2.02        10.69 o                         
  13   4   1          1.74         -2.46        12.28 o                         
 -13   5   1        194.00        181.73        20.47 o                         
 -12   5   1          2.06         -9.88         9.88 o                         
 -11   5   1        576.29        631.91        36.86 o                         
 -10   5   1        575.65        672.99        36.48 o                         
  -9   5   1         99.22        104.10        13.85 o                         
  -8   5   1          2.98         -2.90         6.77 o                         
  -7   5   1        338.56        287.94        22.07 o                         
  -6   5   1       1635.74       1701.30        44.97 o                         
  -5   5   1        210.59        170.97        15.76 o                         
  -4   5   1       5002.74       4987.42        72.23 o                         
  -3   5   1        699.38        631.55        18.61 o                         
  -2   5   1        604.44        581.86        17.32 o                         
  -1   5   1        220.66        157.94        10.38 o                         
   0   5   1       4371.92       4322.76        57.45 o                         
   1   5   1         64.02         60.74         6.71 o                         
   2   5   1        401.92        302.99        14.81 o                         
   3   5   1       5959.58       5776.61        72.81 o                         
   4   5   1        254.85        230.68        17.96 o                         
   5   5   1       1031.58        967.13        32.50 o                         
   6   5   1       2476.03       2437.79        56.29 o                         
   7   5   1        899.00        829.84        35.21 o                         
   8   5   1       1060.80       1014.35        38.65 o                         
   9   5   1        744.54        810.25        38.82 o                         
  10   5   1       1907.79       1803.03        64.97 o                         
  11   5   1         11.08         -0.15         9.97 o                         
  12   5   1        339.07        376.42        33.10 o                         
  13   5   1         89.24         94.43        15.77 o                         
 -13   6   1          0.08          9.28        16.41 o                         
 -12   6   1         74.90         54.79        18.07 o                         
 -11   6   1          1.93          3.14        16.07 o                         
 -10   6   1        103.31        109.21        15.41 o                         
  -9   6   1        368.98        384.42        30.95 o                         
  -8   6   1       2825.08       2869.18       108.56 o                         
  -7   6   1          8.33          4.13         6.39 o                         
  -6   6   1         63.72         69.32        14.25 o                         
  -5   6   1        779.33        735.47        31.41 o                         
  -4   6   1        419.24        385.21        20.12 o                         
  -3   6   1       4109.11       3993.93        58.38 o                         
  -2   6   1       2048.45       1954.16        36.62 o                         
  -1   6   1        211.68        199.20        12.70 o                         
   0   6   1       1391.59       1342.51        29.38 o                         
   1   6   1         46.23         41.89         6.35 o                         
   2   6   1          9.75          9.61         4.78 o                         
   3   6   1       1885.70       1907.41        40.65 o                         
   4   6   1       2953.11       2978.34        61.59 o                         
   5   6   1          2.21          1.65         6.71 o                         
   6   6   1          0.48          2.24         9.17 o                         
   7   6   1          4.15          1.38         6.59 o                         
   8   6   1          0.92         -1.80         7.10 o                         
   9   6   1        641.39        599.20        35.86 o                         
  10   6   1        253.08        233.38        21.58 o                         
  11   6   1        122.12        139.13        17.94 o                         
  12   6   1         17.26         39.63        21.75 o                         
 -12   7   1        355.63        367.81        30.79 o                         
 -11   7   1         72.12         80.72        14.51 o                         
 -10   7   1        624.89        656.04        43.47 o                         
  -9   7   1          3.75         -2.56         8.62 o                         
  -8   7   1       1038.66       1027.19        55.61 o                         
  -7   7   1       2701.12       2695.11        74.88 o                         
  -6   7   1       1237.40       1228.45        47.22 o                         
  -5   7   1         56.67         57.30        12.87 o                         
  -4   7   1       1605.02       1484.99        75.62 o                         
  -3   7   1        626.95        612.47        28.22 o                         
  -2   7   1       1063.73       1022.47        30.10 o                         
  -1   7   1       6976.93       6815.37        96.01 o                         
   0   7   1       3652.70       3310.14        62.05 o                         
   1   7   1        311.43        326.21        17.31 o                         
   2   7   1        404.33        426.63        21.62 o                         
   3   7   1        967.94       1003.99        33.50 o                         
   4   7   1       1107.08        955.82        35.06 o                         
   5   7   1       3173.58       3163.40        88.26 o                         
   6   7   1       3401.95       3519.51        78.56 o                         
   7   7   1        500.03        547.94        33.16 o                         
   8   7   1        251.32        286.87        26.58 o                         
   9   7   1        268.86        316.51        35.76 o                         
  10   7   1          1.56          7.19        10.05 o                         
  11   7   1         48.62         28.46        11.79 o                         
 -11   8   1        208.66        228.84        52.75 o                         
 -10   8   1        208.55        189.72        30.66 o                         
  -9   8   1         20.37         22.42        11.66 o                         
  -8   8   1        144.11        132.92        17.29 o                         
  -7   8   1         59.54        100.62        15.60 o                         
  -6   8   1        119.86        121.04        23.91 o                         
  -5   8   1        320.81        340.45        28.07 o                         
  -4   8   1        468.65        511.98        33.90 o                         
  -3   8   1          8.30          2.62         7.23 o                         
  -2   8   1        308.29        307.17        22.06 o                         
  -1   8   1        703.93        659.37        27.87 o                         
   0   8   1        808.67        732.92        27.52 o                         
   1   8   1       1287.22       1247.53        35.18 o                         
   2   8   1        668.55        688.91        31.01 o                         
   3   8   1        198.29        202.15        23.34 o                         
   4   8   1         59.63         94.57        16.88 o                         
   5   8   1         40.94         44.07        13.25 o                         
   6   8   1         10.55         21.83        10.59 o                         
   7   8   1        894.80        946.93        67.01 o                         
   8   8   1        194.90        201.17        21.30 o                         
   9   8   1        129.89        129.06        19.86 o                         
  10   8   1         41.12         29.21        11.50 o                         
  11   8   1          2.93          7.98        12.02 o                         
 -10   9   1        657.77        616.53        42.02 o                         
  -9   9   1         67.20         73.59        13.94 o                         
  -8   9   1        136.41        155.58        18.57 o                         
  -7   9   1        360.06        372.34        31.97 o                         
  -6   9   1        762.73        775.11        46.03 o                         
  -5   9   1       1343.66       1378.10        52.41 o                         
  -4   9   1        539.32        548.44        41.88 o                         
  -3   9   1        291.25        294.23        28.31 o                         
  -2   9   1          2.16         -4.11         8.75 o                         
  -1   9   1        666.93        667.63        37.35 o                         
   0   9   1        217.89        237.59        19.75 o                         
   1   9   1         27.09         26.95        12.05 o                         
   2   9   1       1574.77       1577.64        60.32 o                         
   3   9   1         42.00         66.26        14.23 o                         
   4   9   1         22.43          5.31        10.16 o                         
   5   9   1        243.42        250.97        27.38 o                         
   6   9   1        335.29        343.64        33.38 o                         
   7   9   1          4.02          0.42        13.00 o                         
   8   9   1         12.11         16.42        11.55 o                         
   9   9   1        125.52         86.00        16.42 o                         
  -8  10   1        132.46        131.66        17.38 o                         
  -7  10   1         37.60         57.86        17.09 o                         
  -6  10   1        239.06        208.73        24.49 o                         
  -5  10   1          3.07         12.62        11.70 o                         
  -4  10   1         74.99        106.21        16.76 o                         
  -3  10   1          4.81         -1.40         8.86 o                         
  -2  10   1        139.27        180.67        22.55 o                         
  -1  10   1         22.26         34.06        14.38 o                         
   0  10   1         27.29         22.13        11.16 o                         
   1  10   1       1007.50        929.86        53.05 o                         
   2  10   1        470.66        455.38        36.48 o                         
   3  10   1         96.88        109.94        18.33 o                         
   4  10   1         35.44         21.03        11.41 o                         
   5  10   1         67.38         49.94        21.08 o                         
   6  10   1         29.09         32.28        19.92 o                         
   7  10   1          8.59        -10.79        10.79 o                         
   8  10   1        524.95        609.52        44.94 o                         
  -6  11   1          3.83          3.54        17.79 o                         
  -5  11   1         21.77         32.08        13.59 o                         
  -4  11   1        425.57        402.65        35.05 o                         
  -3  11   1        421.83        486.33        39.61 o                         
  -2  11   1        277.33        304.22        45.97 o                         
  -1  11   1         72.84         74.23        18.53 o                         
   0  11   1         43.04         25.80        11.58 o                         
   1  11   1        141.99        135.02        21.78 o                         
   2  11   1        154.37        141.65        22.76 o                         
   3  11   1        593.20        616.16        45.29 o                         
   4  11   1        287.23        285.69        27.84 o                         
   5  11   1        103.03        124.77        32.20 o                         
   6  11   1         38.52         64.34        14.16 o                         
  -3  12   1        463.57        502.17        44.87 o                         
  -2  12   1        659.30        594.44        55.26 o                         
  -1  12   1         79.52         41.71        59.93 o                         
   0  12   1         60.04         95.70        21.89 o                         
   1  12   1         65.81         79.01        27.77 o                         
   2  12   1         58.82         49.82        15.36 o                         
 -15   0   2        660.02        588.90       115.36 o                         
 -14   0   2        726.98        626.56        68.40 o                         
 -13   0   2        131.85        150.85        48.39 o                         
 -12   0   2        161.06        140.73        31.37 o                         
 -11   0   2       2383.79       2226.89       105.84 o                         
 -10   0   2        432.41        375.16        67.81 o                         
  -9   0   2        142.11        129.58        15.51 o                         
  -8   0   2       1625.32       1390.63        44.36 o                         
  -7   0   2       5106.92       5307.10        99.17 o                         
  -6   0   2         30.09         37.60         8.92 o                         
  -5   0   2      10983.28      11796.00       172.52 o                         
  -4   0   2      10463.97      11328.28       161.35 o                         
  -3   0   2       6691.64       7959.66       115.30 o                         
  -2   0   2       4180.52       4940.75        73.54 o                         
  -1   0   2       8339.03       9254.77       165.93 o                         
   0   0   2      12704.32      14685.26       189.46 o                         
   1   0   2        100.76         69.40         6.91 o                         
   2   0   2       6101.50       6892.95       100.91 o                         
   3   0   2       4137.51       4563.09        76.51 o                         
   4   0   2       2040.90       1859.01        42.80 o                         
   5   0   2       2962.84       2929.59        61.21 o                         
   6   0   2       4974.73       4696.41       112.41 o                         
   7   0   2          1.85          5.94         7.23 o                         
   8   0   2        384.68        341.54        34.24 o                         
   9   0   2        114.37        138.83        30.36 o                         
  10   0   2         27.38         26.03        21.95 o                         
  11   0   2        294.68        310.67        47.27 o                         
  12   0   2        193.91        231.86        55.43 o                         
  13   0   2        169.14        155.40        28.05 o                         
  14   0   2         24.97          5.63        18.70 o                         
 -15   1   2        200.50        196.20        25.83 o                         
 -14   1   2          6.51         -3.87        11.14 o                         
 -13   1   2         93.27        103.36        18.69 o                         
 -12   1   2         79.10        103.30        18.00 o                         
 -11   1   2        177.45        200.19        25.48 o                         
 -10   1   2       1442.30       1405.82        49.36 o                         
  -9   1   2        879.23        923.01        32.74 o                         
  -8   1   2          2.46          4.65         5.38 o                         
  -7   1   2         90.82         98.98         9.00 o                         
  -6   1   2        412.62        489.61        16.52 o                         
  -5   1   2      11778.12      13330.06       134.90 o                         
  -4   1   2       1561.04       1715.38        28.01 o                         
  -3   1   2       1210.66       1374.70        22.56 o                         
  -2   1   2         16.10         30.40         3.76 o                         
  -1   1   2        543.67        591.77        14.28 o                         
   0   1   2       1280.18       1536.91        22.66 o                         
   1   1   2        525.21        509.17        12.85 o                         
   2   1   2      45428.09      54859.73       518.52 o                         
   3   1   2        694.73        736.28        17.76 o                         
   4   1   2        114.98        129.59         8.71 o                         
   5   1   2          1.01         -4.48         4.48 o                         
   6   1   2       1520.85       1537.90        28.97 o                         
   7   1   2       2679.00       2579.29        50.35 o                         
   8   1   2        175.57        182.09        22.59 o                         
   9   1   2        806.65        714.90        39.26 o                         
  10   1   2          1.42         -5.32         8.31 o                         
  11   1   2        111.24         69.18        16.94 o                         
  12   1   2          0.22          6.55        11.92 o                         
  13   1   2        563.14        501.05        43.66 o                         
  14   1   2         98.69        106.38        16.91 o                         
 -15   2   2        114.77        132.15        33.46 o                         
 -14   2   2        504.71        485.09        42.83 o                         
 -13   2   2        153.61        167.13        23.36 o                         
 -12   2   2         66.47         63.10        15.14 o                         
 -11   2   2       1935.01       1796.18        59.88 o                         
 -10   2   2       2137.64       2104.08        54.64 o                         
  -9   2   2         30.06         28.42         8.15 o                         
  -8   2   2       3137.37       2983.63        61.45 o                         
  -7   2   2       3702.39       3509.75        52.01 o                         
  -6   2   2         54.93         56.85         6.28 o                         
  -5   2   2       5022.22       5228.22        63.40 o                         
  -4   2   2       6514.29       6609.17        73.70 o                         
  -3   2   2       2512.65       2493.99        36.87 o                         
  -2   2   2       5627.85       5997.37        63.33 o                         
  -1   2   2      12383.02      13751.16       283.66 o                         
   0   2   2       7671.08       8423.63        84.21 o                         
   1   2   2        455.90        481.76        13.64 o                         
   2   2   2      21254.34      23735.58       262.01 o                         
   3   2   2       1444.56       1357.09        23.56 o                         
   4   2   2        208.68        220.38        15.02 o                         
   6   2   2       2801.77       2714.98        50.10 o                         
   7   2   2        746.56        718.96        30.53 o                         
   8   2   2        878.78        927.16        35.00 o                         
   9   2   2       1532.05       1544.54        62.06 o                         
  10   2   2         13.78         11.60        10.08 o                         
  11   2   2        271.99        304.86        29.07 o                         
  12   2   2         75.55        103.04        17.14 o                         
  13   2   2        247.28        206.67        25.15 o                         
  14   2   2         71.56         89.31        40.49 o                         
 -14   3   2         77.42         63.82        19.10 o                         
 -13   3   2          9.53         -6.62        11.29 o                         
 -12   3   2        206.41        225.31        35.09 o                         
 -11   3   2        361.82        343.35        26.10 o                         
 -10   3   2        476.22        504.20        30.33 o                         
  -9   3   2          0.45          2.81         7.13 o                         
  -8   3   2         11.47          5.66         8.60 o                         
  -7   3   2         75.95         72.32        11.06 o                         
  -6   3   2         75.50         66.98         8.37 o                         
  -5   3   2       1785.91       1763.22        34.60 o                         
  -4   3   2        995.45        957.08        19.99 o                         
  -3   3   2          0.39         -0.33         3.06 o                         
  -2   3   2        442.48        490.66        12.89 o                         
  -1   3   2       2667.09       2915.13        37.75 o                         
   0   3   2       1197.00       1273.07        23.15 o                         
   1   3   2       1748.52       1824.57        28.69 o                         
   2   3   2        105.12        109.53         7.95 o                         
   3   3   2       1783.50       1960.63        31.01 o                         
   4   3   2       3303.32       3440.59        53.50 o                         
   5   3   2        489.34        486.02        20.72 o                         
   6   3   2        716.81        698.70        28.86 o                         
   7   3   2       1519.58       1509.53        42.78 o                         
   8   3   2        441.45        380.05        25.88 o                         
   9   3   2          3.26          6.96         7.86 o                         
  10   3   2        156.30        163.46        22.71 o                         
  11   3   2        213.05        244.56        29.90 o                         
  12   3   2        376.62        325.83        32.97 o                         
  13   3   2        109.50         88.10        16.72 o                         
 -14   4   2        210.90        220.78        29.32 o                         
 -13   4   2        198.75        203.11        24.42 o                         
 -12   4   2          1.02          5.16        10.10 o                         
 -11   4   2       1661.69       1599.70        53.77 o                         
 -10   4   2       1596.45       1559.09        48.25 o                         
  -9   4   2        161.83        158.39        16.93 o                         
  -8   4   2        113.30        117.35        14.07 o                         
  -7   4   2       2713.95       2527.49        67.61 o                         
  -6   4   2       1312.48       1203.35        33.26 o                         
  -5   4   2       1068.15        951.09        25.21 o                         
  -4   4   2       9742.46      10117.42       132.82 o                         
  -3   4   2       3987.46       3863.18        54.16 o                         
  -2   4   2       3253.52       3348.62        55.83 o                         
  -1   4   2       6690.50       6582.73        74.27 o                         
   0   4   2       5610.96       5720.62        67.07 o                         
   1   4   2        795.29        762.31        18.69 o                         
   2   4   2      11137.08      11481.14       120.19 o                         
   3   4   2       6718.83       6784.46        84.26 o                         
   4   4   2       1142.47       1161.68        28.07 o                         
   5   4   2       2356.25       2132.40        48.84 o                         
   6   4   2       2139.25       2064.66        70.51 o                         
   7   4   2         35.83         47.96         9.80 o                         
   8   4   2       1069.44        995.10        38.94 o                         
   9   4   2       1699.33       1622.03        50.06 o                         
  10   4   2         26.62         31.00        13.21 o                         
  11   4   2        143.30        145.84        29.97 o                         
  12   4   2        509.62        543.42        41.11 o                         
  13   4   2          7.26         18.65        23.23 o                         
 -14   5   2        281.61        219.13        31.76 o                         
 -13   5   2         35.50         29.91        14.08 o                         
 -12   5   2          7.36         26.55        14.62 o                         
 -11   5   2        139.23        166.04        20.19 o                         
 -10   5   2       1258.56       1282.04        44.77 o                         
  -9   5   2       1319.05       1266.30        43.04 o                         
  -8   5   2        155.90        135.75        15.47 o                         
  -7   5   2         62.71         62.36        12.16 o                         
  -6   5   2          7.27         10.94         7.34 o                         
  -5   5   2        598.33        547.34        21.29 o                         
  -4   5   2       2744.59       2698.79        45.25 o                         
  -3   5   2       6361.46       6481.57        78.94 o                         
  -2   5   2       1553.90       1546.79        29.35 o                         
  -1   5   2         13.60         15.90         4.07 o                         
   0   5   2          0.83         -1.66         3.02 o                         
   1   5   2       3799.53       3838.62        53.54 o                         
   2   5   2       3392.47       3168.35        47.98 o                         
   3   5   2       2652.08       2780.44        44.66 o                         
   4   5   2        485.11        440.56        24.25 o                         
   5   5   2          1.38          8.13         6.64 o                         
   6   5   2          0.29          0.81         6.72 o                         
   7   5   2        350.33        358.72        25.63 o                         
   8   5   2        373.06        374.64        27.19 o                         
   9   5   2        309.01        284.98        24.18 o                         
  10   5   2        238.49        256.37        22.85 o                         
  11   5   2         41.94         45.67        13.60 o                         
  12   5   2         61.26         59.46        17.59 o                         
  13   5   2          4.70         67.53        25.32 o                         
 -13   6   2        281.43        254.79        30.92 o                         
 -12   6   2        115.66        141.46        17.84 o                         
 -11   6   2        256.20        273.23        27.30 o                         
 -10   6   2        297.85        306.22        28.14 o                         
  -9   6   2        191.59        206.14        22.52 o                         
  -8   6   2       2004.10       2045.29        64.23 o                         
  -7   6   2        241.51        250.23        23.83 o                         
  -6   6   2       1831.12       1834.77        95.52 o                         
  -5   6   2       1027.97        972.45        54.63 o                         
  -4   6   2       1475.58       1303.17        37.53 o                         
  -3   6   2        194.81        210.99        14.78 o                         
  -2   6   2       1716.12       1516.50        35.63 o                         
  -1   6   2       4535.68       4462.36        68.85 o                         
   0   6   2        744.26        700.19        20.54 o                         
   1   6   2          3.05          9.10         4.27 o                         
   2   6   2       4390.73       4201.81        61.04 o                         
   3   6   2       3442.81       3377.24        57.85 o                         
   4   6   2         35.85         29.90         9.00 o                         
   5   6   2       1310.65       1244.59        39.75 o                         
   6   6   2        834.15        909.14        40.69 o                         
   7   6   2          4.67         -6.59         6.59 o                         
   8   6   2        678.28        691.41        37.41 o                         
   9   6   2        316.49        304.05        24.66 o                         
  10   6   2          9.19          9.92         8.95 o                         
  11   6   2        148.58        189.67        27.14 o                         
  12   6   2        277.27        337.64        28.49 o                         
 -12   7   2         74.28        124.47        16.70 o                         
 -11   7   2         10.79         16.41        13.35 o                         
 -10   7   2         42.90         41.76        11.84 o                         
  -9   7   2        325.52        308.44        27.84 o                         
  -8   7   2         66.89         71.21        13.66 o                         
  -7   7   2         65.80         55.47        12.67 o                         
  -6   7   2        519.19        564.31        36.48 o                         
  -5   7   2        112.55         97.63        15.37 o                         
  -4   7   2         99.26        108.50        13.69 o                         
  -3   7   2        229.14        204.18        17.81 o                         
  -2   7   2        881.57        825.23        27.45 o                         
  -1   7   2         40.88         42.86         7.20 o                         
   0   7   2        220.95        217.19        16.14 o                         
   1   7   2         89.93         97.92        11.16 o                         
   2   7   2         49.70         50.52         9.54 o                         
   3   7   2        231.76        168.32        18.38 o                         
   4   7   2        102.11        143.51        17.80 o                         
   5   7   2         44.86         29.85        11.74 o                         
   6   7   2         91.68         94.17        13.30 o                         
   7   7   2        157.04        171.54        21.56 o                         
   8   7   2         35.44         27.16         9.47 o                         
   9   7   2         44.78         30.86        12.33 o                         
  10   7   2        145.47        174.77        20.13 o                         
  11   7   2         37.71         68.01        17.04 o                         
 -11   8   2        597.65        607.35        42.28 o                         
 -10   8   2        342.27        343.45        29.48 o                         
  -9   8   2        127.63        112.77        16.49 o                         
  -8   8   2       1360.32       1295.03        54.99 o                         
  -7   8   2       1154.60       1125.39        53.52 o                         
  -6   8   2        120.07        131.43        18.28 o                         
  -5   8   2        560.13        499.61        35.10 o                         
  -4   8   2       1442.28       1400.60        49.13 o                         
  -3   8   2        533.30        546.96        29.81 o                         
  -2   8   2       1003.40       1013.29        35.96 o                         
  -1   8   2       1087.82       1077.80        33.01 o                         
   0   8   2        285.71        287.06        19.22 o                         
   1   8   2        559.55        543.28        28.72 o                         
   2   8   2        548.24        526.51        33.30 o                         
   3   8   2        835.87        851.99        41.40 o                         
   4   8   2        211.22        245.59        24.75 o                         
   5   8   2        132.83        160.76        19.26 o                         
   6   8   2         60.59         81.62        14.02 o                         
   7   8   2         74.88         95.98        15.15 o                         
   8   8   2         42.81         84.51        15.92 o                         
   9   8   2         13.02         13.48        11.34 o                         
  10   8   2          2.24         18.03        12.92 o                         
 -10   9   2        288.92        258.66        28.06 o                         
  -9   9   2          4.31         16.03        11.68 o                         
  -8   9   2         51.33         66.61        11.77 o                         
  -7   9   2        157.59        139.14        18.57 o                         
  -6   9   2       1965.53       2072.49        68.06 o                         
  -5   9   2        913.97        991.08        48.74 o                         
  -4   9   2        799.63        828.13        51.23 o                         
  -3   9   2        245.24        253.29        21.53 o                         
  -2   9   2         72.56         85.12        12.35 o                         
  -1   9   2          0.33         -4.71         6.10 o                         
   0   9   2        988.61        983.32        35.66 o                         
   1   9   2       3373.67       3397.62        80.64 o                         
   2   9   2        508.10        586.19        42.34 o                         
   3   9   2         51.31         50.63        17.95 o                         
   4   9   2         86.73         88.50        16.49 o                         
   5   9   2          0.15          7.00        10.40 o                         
   6   9   2        641.95        595.41        45.75 o                         
   7   9   2        884.94        800.75        54.02 o                         
   8   9   2        553.46        524.98        39.96 o                         
   9   9   2         12.85          6.11        12.69 o                         
  -9  10   2         13.74         23.07        30.39 o                         
  -8  10   2        182.78        203.70        20.88 o                         
  -7  10   2        164.29        179.86        29.40 o                         
  -6  10   2         90.87         63.95        19.47 o                         
  -5  10   2        747.93        726.95        50.07 o                         
  -4  10   2        935.59        933.31        53.39 o                         
  -3  10   2         28.29         31.21        20.06 o                         
  -2  10   2        113.34         87.42        14.37 o                         
  -1  10   2        495.72        515.36        38.00 o                         
   0  10   2        303.82        289.54        32.81 o                         
   1  10   2        110.81        111.37        17.75 o                         
   2  10   2        537.35        550.70        41.62 o                         
   3  10   2        431.81        455.76        37.63 o                         
   4  10   2         45.92         62.33        23.64 o                         
   5  10   2        109.16         74.74        30.05 o                         
   6  10   2        184.93        184.88        22.90 o                         
   7  10   2        106.46        138.41        31.35 o                         
  -6  11   2        207.74        210.80        26.59 o                         
  -5  11   2         79.94        101.75        18.41 o                         
  -4  11   2          2.02          9.94        10.89 o                         
  -3  11   2        411.01        439.38        36.86 o                         
  -2  11   2        230.82        261.89        40.90 o                         
  -1  11   2          0.01         18.46        10.73 o                         
   0  11   2        140.29        125.60        24.51 o                         
   1  11   2         62.08         49.91        14.24 o                         
   2  11   2         10.27         23.20        10.85 o                         
   3  11   2        434.98        461.20        45.81 o                         
   4  11   2        397.15        386.33        38.93 o                         
   5  11   2         16.25         45.30        13.57 o                         
  -3  12   2        225.16        164.03        29.95 o                         
  -2  12   2          1.97         12.96        37.98 o                         
  -1  12   2        500.00        532.33        79.91 o                         
   0  12   2        339.90        343.49        45.00 o                         
   1  12   2          1.63         13.18        20.26 o                         
   2  12   2        478.24        494.07        77.66 o                         
 -15   1   3        239.98        233.74        26.67 o                         
 -14   1   3        327.75        289.25        30.85 o                         
 -13   1   3         77.88         77.42        16.75 o                         
 -12   1   3        645.98        657.41        46.51 o                         
 -11   1   3        626.56        600.63        42.71 o                         
 -10   1   3        285.62        322.83        22.88 o                         
  -9   1   3       1282.04       1258.98        46.85 o                         
  -8   1   3        446.54        417.34        18.78 o                         
  -7   1   3        269.11        244.38        14.46 o                         
  -6   1   3        533.09        438.31        17.07 o                         
  -5   1   3       8593.54       9155.78        99.79 o                         
  -4   1   3         24.57         10.41         4.79 o                         
  -3   1   3         16.00         26.90         4.84 o                         
  -2   1   3       4692.17       4729.97        52.46 o                         
  -1   1   3         23.53         18.20         3.42 o                         
   0   1   3          0.08         -1.85         1.85 o                         
   1   1   3        148.06        109.38         6.70 o                         
   2   1   3       9305.72      10257.13       104.10 o                         
   3   1   3         40.39         27.47         4.52 o                         
   4   1   3         15.51         15.74         4.12 o                         
   5   1   3        916.01        850.78        25.09 o                         
   6   1   3        328.71        330.88        17.88 o                         
   7   1   3        775.63        786.10        27.41 o                         
   8   1   3       3385.60       3462.03        82.65 o                         
   9   1   3       1833.25       1890.69        67.50 o                         
  10   1   3          0.45         10.02        10.89 o                         
  11   1   3        319.45        337.57        33.88 o                         
  12   1   3        104.20         97.73        17.56 o                         
  13   1   3         60.72         79.79        22.50 o                         
 -15   2   3         87.51         58.17        20.65 o                         
 -14   2   3          5.81         11.75        11.32 o                         
 -13   2   3        281.16        264.73        29.60 o                         
 -12   2   3        269.62        281.53        29.73 o                         
 -11   2   3        632.25        615.98        33.53 o                         
 -10   2   3        112.08        120.68        15.21 o                         
  -9   2   3          1.22         10.33         6.50 o                         
  -8   2   3         89.33         91.92        11.04 o                         
  -7   2   3        120.68        115.02         9.97 o                         
  -6   2   3       3607.61       3463.26        50.45 o                         
  -5   2   3       3674.69       3772.19        51.45 o                         
  -4   2   3       4671.61       5318.69        63.41 o                         
  -3   2   3       1522.20       1542.98        25.49 o                         
  -2   2   3        704.48        760.98        24.24 o                         
  -1   2   3      10063.11      11074.58       118.50 o                         
   0   2   3       4895.62       5333.09        59.47 o                         
   1   2   3       8599.66       9655.78       111.32 o                         
   2   2   3       2973.83       3032.81        44.36 o                         
   3   2   3       1186.13       1262.34        25.95 o                         
   4   2   3        435.71        441.24        14.89 o                         
   5   2   3        463.78        397.79        19.04 o                         
   6   2   3       4292.46       4178.94        68.10 o                         
   7   2   3        919.95        873.27        41.99 o                         
   8   2   3         63.29         69.38        11.56 o                         
   9   2   3         25.37         15.80        11.09 o                         
  10   2   3         57.06         51.43        14.56 o                         
  11   2   3        131.14        147.69        21.28 o                         
  12   2   3         36.71         15.15        21.85 o                         
  13   2   3        332.43        343.74        32.85 o                         
 -15   3   3        164.23        207.09        63.87 o                         
 -14   3   3        982.54        903.31        58.00 o                         
 -13   3   3        259.18        260.46        29.39 o                         
 -12   3   3          6.04          7.96         9.63 o                         
 -11   3   3       1682.22       1621.21        49.89 o                         
 -10   3   3        604.36        613.03        40.06 o                         
  -9   3   3        604.19        604.12        31.20 o                         
  -8   3   3       6527.83       6405.99       138.08 o                         
  -7   3   3       4710.58       4515.68        69.37 o                         
  -6   3   3       1019.65       1010.53        23.82 o                         
  -5   3   3       3623.40       3329.85        47.89 o                         
  -4   3   3      11851.61      12968.29       157.88 o                         
  -3   3   3       3258.44       3399.41        44.32 o                         
  -2   3   3      11402.28      11744.88       145.47 o                         
  -1   3   3      14038.27      14577.91       189.27 o                         
   0   3   3       1283.22       1291.79        23.02 o                         
   1   3   3       6803.97       7103.58        79.16 o                         
   2   3   3       5424.17       5340.70        79.11 o                         
   3   3   3         11.44          7.08         3.26 o                         
   4   3   3      16154.69      17103.59       229.51 o                         
   5   3   3       3328.80       3247.93        62.37 o                         
   6   3   3        461.71        411.79        24.41 o                         
   7   3   3        254.44        259.22        20.59 o                         
   8   3   3       2069.73       2039.70        54.04 o                         
   9   3   3        403.93        389.23        31.60 o                         
  10   3   3        338.50        393.17        33.71 o                         
  11   3   3       1167.61       1026.51        53.44 o                         
  12   3   3        352.84        354.61        43.21 o                         
  13   3   3          9.88          5.94        12.95 o                         
 -14   4   3         12.81        -15.11        15.11 o                         
 -13   4   3         41.97         45.60        16.89 o                         
 -12   4   3         54.85         67.87        12.46 o                         
 -11   4   3        121.38        135.97        16.30 o                         
 -10   4   3        308.74        294.52        23.41 o                         
  -9   4   3        696.94        609.32        32.25 o                         
  -8   4   3        488.15        483.95        27.69 o                         
  -7   4   3         39.92         38.46         9.06 o                         
  -6   4   3          9.63          6.16         5.24 o                         
  -3   4   3        700.98        723.05        17.45 o                         
  -2   4   3         65.22         83.02         9.34 o                         
  -1   4   3          8.03         10.14         5.78 o                         
   0   4   3       1220.21       1250.07        24.02 o                         
   1   4   3         13.93         17.81         4.21 o                         
   2   4   3        901.85        884.81        21.57 o                         
   3   4   3         29.85         23.00         4.23 o                         
   4   4   3        708.59        734.36        23.19 o                         
   5   4   3        206.90        232.70        18.40 o                         
   6   4   3        104.30        104.37        13.19 o                         
   7   4   3        434.27        446.67        28.03 o                         
   8   4   3         83.43         69.48        13.51 o                         
   9   4   3        126.72        129.26        14.83 o                         
  10   4   3          6.58         13.09        12.31 o                         
  11   4   3        138.12        140.49        19.76 o                         
  12   4   3         26.05         28.73        12.33 o                         
  13   4   3          0.24        -10.89        15.35 o                         
 -14   5   3         27.61         -1.68        15.35 o                         
 -13   5   3        719.74        736.61        60.92 o                         
 -12   5   3         28.19         39.54        11.51 o                         
 -11   5   3        866.70        896.33        61.63 o                         
 -10   5   3        351.67        302.83        27.70 o                         
  -9   5   3        774.22        912.68        44.47 o                         
  -8   5   3       2382.47       2382.16        65.88 o                         
  -7   5   3         14.01         11.36         7.70 o                         
  -6   5   3        591.23        627.87        28.13 o                         
  -5   5   3       4232.37       4058.16        79.54 o                         
  -4   5   3       4115.00       4155.91        65.04 o                         
  -3   5   3        119.84        145.98        12.31 o                         
  -2   5   3       5098.84       4936.60        75.13 o                         
  -1   5   3       6867.22       6713.94        88.75 o                         
   0   5   3        192.86        198.90        11.29 o                         
   1   5   3       1609.43       1432.70        28.86 o                         
   2   5   3       2609.28       2427.22        41.19 o                         
   3   5   3          1.56         10.61         3.65 o                         
   4   5   3       2018.75       1969.00        47.86 o                         
   5   5   3       4598.96       4488.94        81.07 o                         
   6   5   3        620.56        605.15        31.65 o                         
   7   5   3        674.29        681.04        34.75 o                         
   8   5   3       1171.94       1228.75        43.60 o                         
   9   5   3        310.78        302.74        23.96 o                         
  10   5   3         63.45         67.11        15.51 o                         
  11   5   3        589.40        637.38        44.25 o                         
  12   5   3        173.64        189.67        23.50 o                         
 -13   6   3         16.66         12.77        12.68 o                         
 -12   6   3          0.53         -1.07        11.81 o                         
 -11   6   3        485.02        484.86        37.06 o                         
 -10   6   3        705.30        819.94        47.19 o                         
  -9   6   3        526.31        544.78        54.47 o                         
  -8   6   3         16.44         14.34        11.11 o                         
  -7   6   3         16.66          4.32        10.37 o                         
  -6   6   3       1066.39       1093.60        43.76 o                         
  -5   6   3        672.72        649.63        29.29 o                         
  -4   6   3        230.90        221.96        18.14 o                         
  -3   6   3       1005.50        972.04        28.66 o                         
  -2   6   3        237.42        225.09        15.71 o                         
  -1   6   3         24.39         30.70         7.00 o                         
   0   6   3          7.02          4.97         4.50 o                         
   1   6   3       1053.49        960.09        28.17 o                         
   2   6   3        470.60        447.47        21.05 o                         
   3   6   3        251.88        264.46        22.71 o                         
   4   6   3        512.34        448.02        26.91 o                         
   5   6   3        280.04        277.33        21.99 o                         
   6   6   3        528.80        535.05        31.59 o                         
   7   6   3          8.17          6.92         9.10 o                         
   8   6   3         84.47        104.15        14.93 o                         
   9   6   3        193.22        196.63        18.22 o                         
  10   6   3        191.66        207.83        21.25 o                         
  11   6   3         66.64         61.01        14.90 o                         
 -12   7   3        106.73         86.41        14.94 o                         
 -11   7   3        269.45        314.53        40.51 o                         
 -10   7   3         10.70          8.52        12.43 o                         
  -9   7   3         10.81         -7.97        13.85 o                         
  -8   7   3         59.45         75.02        13.77 o                         
  -7   7   3         15.99          5.53         9.06 o                         
  -6   7   3       1456.23       1408.65        51.10 o                         
  -5   7   3        486.95        458.19        33.83 o                         
  -4   7   3       2394.35       2394.18        56.43 o                         
  -3   7   3         69.79         77.62        11.44 o                         
  -2   7   3         31.96         29.50         9.67 o                         
  -1   7   3        145.97        162.00        13.70 o                         
   0   7   3         19.65         17.36         5.83 o                         
   1   7   3        180.07        186.06        14.87 o                         
   2   7   3        762.19        759.89        31.22 o                         
   3   7   3        705.42        625.26        36.13 o                         
   4   7   3        360.22        332.40        27.39 o                         
   5   7   3        405.15        375.44        29.90 o                         
   6   7   3          9.88         -1.61         9.91 o                         
   7   7   3         43.46         56.76        15.31 o                         
   8   7   3        529.94        545.43        39.35 o                         
   9   7   3        646.97        695.36        49.81 o                         
  10   7   3          2.64         17.09        11.47 o                         
  11   7   3          1.72         -7.00        17.30 o                         
 -11   8   3         13.46         12.56        12.90 o                         
 -10   8   3         20.04         -0.55        14.64 o                         
  -9   8   3         18.42         25.80        15.48 o                         
  -8   8   3          0.02         12.35         8.64 o                         
  -7   8   3        526.94        623.84        41.99 o                         
  -6   8   3       1459.30       1505.65        55.00 o                         
  -5   8   3        294.13        287.84        26.10 o                         
  -4   8   3        237.30        270.12        21.81 o                         
  -3   8   3        248.90        269.43        21.59 o                         
  -2   8   3         96.24         99.47        13.32 o                         
  -1   8   3        105.34        127.09        13.32 o                         
   0   8   3       1646.77       1678.78        42.47 o                         
   1   8   3       1049.85       1053.36        36.35 o                         
   2   8   3         69.68         79.46        13.63 o                         
   3   8   3        496.21        494.89        33.70 o                         
   4   8   3         11.55         19.62         9.82 o                         
   5   8   3         40.99         27.78        11.73 o                         
   6   8   3        645.65        710.02        44.50 o                         
   7   8   3        499.85        504.25        37.33 o                         
   8   8   3         81.20         72.26        14.23 o                         
   9   8   3          1.81         17.81        13.60 o                         
  10   8   3         97.65        120.31        18.11 o                         
 -10   9   3         31.08          6.11        14.05 o                         
  -9   9   3        201.48        175.07        20.24 o                         
  -8   9   3        317.50        345.05        29.93 o                         
  -7   9   3         10.41         15.95        10.99 o                         
  -6   9   3         89.30        130.46        15.83 o                         
  -5   9   3       1121.79       1081.21        48.22 o                         
  -4   9   3        441.06        403.90        30.86 o                         
  -3   9   3         56.82         47.63         9.93 o                         
  -2   9   3        764.75        786.55        37.03 o                         
  -1   9   3        106.51        129.07        15.04 o                         
   0   9   3         18.93         15.35        10.44 o                         
   1   9   3        382.56        436.76        30.63 o                         
   2   9   3        141.19        159.01        17.86 o                         
   3   9   3         10.66          2.37         8.65 o                         
   4   9   3        118.56        119.39        15.98 o                         
   5   9   3        811.96        841.37        54.47 o                         
   6   9   3         90.92        113.64        16.60 o                         
   7   9   3          6.85          4.08        12.26 o                         
   8   9   3        288.11        276.93        25.82 o                         
  -8  10   3        166.55        164.78        21.54 o                         
  -7  10   3        392.83        513.50        43.49 o                         
  -6  10   3       1590.60       1654.08        70.83 o                         
  -5  10   3        108.96        105.72        16.92 o                         
  -4  10   3         13.57         22.02        11.97 o                         
  -3  10   3        796.98        772.77        60.67 o                         
  -2  10   3         11.28         17.01        21.69 o                         
  -1  10   3        508.85        524.76        45.99 o                         
   0  10   3       1141.10       1196.05        75.15 o                         
   1  10   3        513.78        484.14        99.26 o                         
   2  10   3        127.37        140.30        29.93 o                         
   3  10   3        260.06        261.55        33.02 o                         
   4  10   3        267.35        296.42        44.20 o                         
   5  10   3        190.26        229.53        28.40 o                         
   6  10   3        476.38        430.08        74.90 o                         
   7  10   3        353.50        333.56        53.75 o                         
  -6  11   3          0.29         30.25        19.20 o                         
  -5  11   3        139.65        104.43        20.11 o                         
  -4  11   3         99.21         81.32        18.67 o                         
  -3  11   3         14.11          2.03        13.08 o                         
  -2  11   3        617.71        573.32        60.86 o                         
  -1  11   3        894.79        909.46        62.65 o                         
   0  11   3        204.44        221.26        35.96 o                         
   1  11   3        185.99        200.81        34.68 o                         
   2  11   3        544.56        486.20        90.04 o                         
   3  11   3         31.42         43.69        17.86 o                         
   4  11   3        355.82        346.33        36.69 o                         
   5  11   3        389.21        294.30        60.21 o                         
  -2  12   3        352.72        268.11        38.61 o                         
  -1  12   3         28.78         87.05        20.95 o                         
   0  12   3         60.25         29.76        18.10 o                         
 -15   0   4        195.80        218.47        40.52 o                         
 -14   0   4          4.96          7.20        15.85 o                         
 -13   0   4       1546.01       1522.30        89.61 o                         
 -12   0   4       1240.11       1248.58        81.85 o                         
 -11   0   4       1289.04       1199.74        73.81 o                         
 -10   0   4        142.58        119.93        19.37 o                         
  -9   0   4        148.41        173.07        19.41 o                         
  -8   0   4        111.16         81.99        13.76 o                         
  -7   0   4        705.83        784.49        33.44 o                         
  -6   0   4       1484.14       1380.40        41.49 o                         
  -5   0   4       9765.53      10241.54       155.99 o                         
  -4   0   4       3562.12       3518.46        66.84 o                         
  -3   0   4       8552.56      10110.44       145.89 o                         
  -2   0   4       2007.88       2289.34        45.55 o                         
  -1   0   4        621.18        576.76        29.56 o                         
   0   0   4       3557.03       3652.63        63.42 o                         
   1   0   4       6439.54       6483.83       101.18 o                         
   2   0   4      15768.53      16836.94       229.87 o                         
   3   0   4       1476.35       1423.60        38.07 o                         
   4   0   4        553.03        606.76        33.22 o                         
   5   0   4       1893.85       1914.79        50.38 o                         
   6   0   4        392.69        325.04        20.82 o                         
   7   0   4        174.30        179.63        25.04 o                         
   8   0   4       3137.94       3208.99       221.02 o                         
   9   0   4       1066.41       1068.79        74.59 o                         
  10   0   4        159.19        133.75        39.11 o                         
  11   0   4         77.92         67.79        21.37 o                         
  12   0   4          5.47         -1.61        18.53 o                         
  13   0   4        369.66        338.73        49.20 o                         
 -15   1   4         38.01         44.34        13.02 o                         
 -14   1   4         48.18         30.42        15.19 o                         
 -13   1   4        273.52        240.50        38.01 o                         
 -12   1   4         20.51         15.20        14.54 o                         
 -11   1   4         11.32         -9.31         9.31 o                         
 -10   1   4         11.26         -2.44         6.21 o                         
  -9   1   4          4.28          9.99         6.29 o                         
  -8   1   4       1537.81       1478.11        33.94 o                         
  -7   1   4       1303.50       1286.82        29.86 o                         
  -6   1   4         15.64         12.43         5.87 o                         
  -5   1   4         12.05         13.55         4.62 o                         
  -4   1   4         21.84         41.35         5.77 o                         
  -3   1   4          8.22          6.98         3.05 o                         
  -2   1   4        202.38        193.33        10.32 o                         
  -1   1   4       4744.89       5144.10        63.69 o                         
   0   1   4         51.01         49.72         4.49 o                         
   1   1   4        310.21        355.34        11.22 o                         
   2   1   4        172.18        144.09         9.08 o                         
   3   1   4          0.22         -0.73         2.83 o                         
   4   1   4        812.55        778.48        20.65 o                         
   5   1   4         35.50         32.19         7.20 o                         
   6   1   4        218.89        176.55        14.89 o                         
   7   1   4         29.44         11.26         7.67 o                         
   8   1   4          0.13          5.79         8.70 o                         
   9   1   4          8.46         -1.22         8.26 o                         
  10   1   4         39.92         53.12        14.13 o                         
  11   1   4        139.59        176.47        24.22 o                         
  12   1   4          3.18        -12.88        12.88 o                         
  13   1   4         24.93          9.09        16.57 o                         
 -15   2   4        594.40        596.74        45.15 o                         
 -14   2   4        398.87        391.20        36.69 o                         
 -13   2   4         53.07         65.19        15.89 o                         
 -12   2   4       1846.59       1873.57        68.36 o                         
 -11   2   4        287.26        320.20        24.38 o                         
 -10   2   4         16.72         17.68         7.93 o                         
  -9   2   4       2889.62       2838.46        62.19 o                         
  -8   2   4       5030.65       4675.34        73.75 o                         
  -7   2   4        466.04        491.42        19.12 o                         
  -6   2   4        973.77        922.19        23.38 o                         
  -5   2   4       8090.02       7972.78        90.77 o                         
  -4   2   4       2829.02       2996.84        42.71 o                         
  -3   2   4       4799.70       4876.73        58.24 o                         
  -2   2   4       7279.79       7660.24        81.04 o                         
  -1   2   4       1591.39       1543.55        29.60 o                         
   0   2   4       1951.12       1902.57        29.43 o                         
   1   2   4       3595.41       3577.72        47.28 o                         
   2   2   4       5742.05       5994.97        70.99 o                         
   3   2   4        154.79        193.23        11.94 o                         
   4   2   4      12520.68      13054.86       147.57 o                         
   5   2   4        582.57        459.36        21.43 o                         
   6   2   4        562.08        532.63        23.79 o                         
   7   2   4        522.62        542.18        27.71 o                         
   8   2   4        387.84        370.71        30.50 o                         
   9   2   4          8.02         16.64        12.35 o                         
  10   2   4        316.70        361.91        31.62 o                         
  11   2   4        684.34        616.36        46.65 o                         
  12   2   4         23.17         17.28        16.65 o                         
  13   2   4          0.68          5.60        13.09 o                         
 -15   3   4          1.73          2.99        21.29 o                         
 -14   3   4         44.61          9.35        13.87 o                         
 -13   3   4         61.33         48.98        13.04 o                         
 -12   3   4        463.96        441.11        29.72 o                         
 -11   3   4        129.57        122.99        15.38 o                         
 -10   3   4         83.14         83.71        12.94 o                         
  -9   3   4         71.05         69.29        15.73 o                         
  -8   3   4        300.53        291.17        18.87 o                         
  -7   3   4        806.18        776.34        26.04 o                         
  -6   3   4        875.57        880.31        22.88 o                         
  -5   3   4        132.59        150.00        10.37 o                         
  -4   3   4       1683.22       1699.42        29.94 o                         
  -3   3   4        848.91       1022.40        24.70 o                         
  -2   3   4       1440.77       1522.29        30.13 o                         
  -1   3   4       1746.81       1709.41        31.86 o                         
   0   3   4         47.97         36.05         6.11 o                         
   1   3   4       1262.93       1285.36        28.45 o                         
   2   3   4        398.33        402.29        16.57 o                         
   3   3   4          4.55          2.07         3.38 o                         
   4   3   4        233.17        273.04        16.60 o                         
   5   3   4        383.77        395.92        20.17 o                         
   6   3   4        663.21        648.21        30.95 o                         
   7   3   4        107.72        129.99        14.55 o                         
   8   3   4        138.87        141.20        27.69 o                         
   9   3   4         30.16         25.20        10.20 o                         
  10   3   4         25.46         28.45        11.52 o                         
  11   3   4         23.93         46.37        12.43 o                         
  12   3   4         26.98         42.63        12.60 o                         
 -14   4   4        510.87        441.69        52.25 o                         
 -13   4   4          0.40         -6.34        10.82 o                         
 -12   4   4         90.21        116.01        16.38 o                         
 -11   4   4       1810.20       1772.24        59.31 o                         
 -10   4   4        151.25        178.28        20.77 o                         
  -9   4   4       6698.63       6492.67       134.88 o                         
  -8   4   4       9664.81       9886.75       142.17 o                         
  -7   4   4       1092.23       1007.54        29.37 o                         
  -6   4   4       1947.14       1884.37        40.06 o                         
  -5   4   4       1585.23       1377.23        38.90 o                         
  -4   4   4         71.04         87.67        11.25 o                         
  -3   4   4       8581.39       8668.61       107.40 o                         
  -2   4   4      20381.16      21480.22       226.54 o                         
  -1   4   4       4644.87       4526.14        65.35 o                         
   0   4   4        461.16        417.40        13.95 o                         
   1   4   4       5852.51       5801.25        71.74 o                         
   2   4   4        383.97        402.90        18.05 o                         
   3   4   4       3214.02       3089.84        48.69 o                         
   4   4   4       5701.21       5597.55        81.97 o                         
   5   4   4       4134.75       4071.79        81.65 o                         
   6   4   4        168.80        170.73        16.70 o                         
   7   4   4         19.51         33.80         9.02 o                         
   8   4   4         23.84         26.03         8.54 o                         
   9   4   4        141.75        139.56        14.43 o                         
  10   4   4        680.17        679.15        44.86 o                         
  11   4   4        384.10        387.30        32.13 o                         
  12   4   4        102.96         89.92        14.44 o                         
 -14   5   4         44.88         53.12        19.25 o                         
 -13   5   4         97.13        135.76        25.09 o                         
 -12   5   4         89.85         63.37        13.94 o                         
 -11   5   4         41.48         44.63        14.71 o                         
 -10   5   4         48.86         27.19        10.20 o                         
  -9   5   4        304.97        356.56        29.46 o                         
  -8   5   4        129.84        138.76        18.59 o                         
  -7   5   4        145.43        166.04        19.64 o                         
  -6   5   4        130.73        117.65        13.73 o                         
  -5   5   4        109.31        122.58        13.38 o                         
  -4   5   4        393.13        400.02        19.54 o                         
  -3   5   4        775.12        795.23        25.31 o                         
  -2   5   4       1301.50       1277.13        31.63 o                         
  -1   5   4         80.24         72.66         8.92 o                         
   0   5   4         97.83         85.61        10.12 o                         
   1   5   4          0.50         -0.71         4.11 o                         
   2   5   4        453.00        421.47        17.66 o                         
   3   5   4        991.43        907.58        27.37 o                         
   4   5   4        215.05        218.80        18.31 o                         
   5   5   4         67.54         64.27        11.46 o                         
   6   5   4        155.73        179.63        17.24 o                         
   7   5   4         28.43         38.84         9.05 o                         
   8   5   4         26.50         19.10         8.29 o                         
   9   5   4        132.39        129.31        14.46 o                         
  10   5   4         86.10        128.51        17.95 o                         
  11   5   4          7.18         14.09        12.44 o                         
  12   5   4          3.35          1.75        31.76 o                         
 -13   6   4        225.17        257.62        25.72 o                         
 -12   6   4        710.69        679.50        46.15 o                         
 -11   6   4        810.77        797.69        47.83 o                         
 -10   6   4         95.28        112.72        17.38 o                         
  -9   6   4       1000.44       1004.67        48.64 o                         
  -8   6   4        319.57        334.94        28.98 o                         
  -7   6   4          1.57        -10.20        12.67 o                         
  -6   6   4        958.53        928.82        35.87 o                         
  -5   6   4        962.35        993.78        35.36 o                         
  -4   6   4       1051.05        997.61        33.71 o                         
  -3   6   4         34.31         41.75         8.47 o                         
  -2   6   4       3042.68       2891.44        69.44 o                         
  -1   6   4         31.03         24.67         6.38 o                         
   0   6   4         86.39        103.54        11.43 o                         
   1   6   4       1734.75       1584.47        38.03 o                         
   2   6   4       1823.80       1684.80        39.92 o                         
   3   6   4        612.89        608.25        34.55 o                         
   4   6   4         43.48         52.67        12.09 o                         
   5   6   4        619.85        623.87        37.49 o                         
   6   6   4         53.70         43.14        10.74 o                         
   7   6   4        276.04        272.06        27.32 o                         
   8   6   4        460.00        461.86        29.68 o                         
   9   6   4        468.66        475.71        31.40 o                         
  10   6   4          1.73         -9.47         9.47 o                         
  11   6   4         28.43         41.02        17.68 o                         
 -12   7   4         36.75         57.37        24.68 o                         
 -11   7   4          6.50          6.56        12.41 o                         
 -10   7   4        151.78        153.66        23.26 o                         
  -9   7   4         46.32         28.28        13.04 o                         
  -8   7   4          2.45          5.27        10.51 o                         
  -7   7   4        124.37        174.92        21.12 o                         
  -6   7   4        264.61        278.67        26.09 o                         
  -5   7   4        741.58        740.18        33.08 o                         
  -4   7   4        210.55        202.61        18.53 o                         
  -3   7   4        500.10        537.08        27.31 o                         
  -2   7   4          0.84          2.95         7.46 o                         
  -1   7   4        143.42        128.81        13.00 o                         
   0   7   4        512.98        467.43        24.24 o                         
   1   7   4        691.80        615.30        26.72 o                         
   2   7   4        524.03        523.92        32.94 o                         
   3   7   4         18.64          0.36        13.60 o                         
   4   7   4        206.72        180.16        25.67 o                         
   5   7   4        130.69        151.60        19.00 o                         
   6   7   4         98.74        124.04        22.70 o                         
   7   7   4        163.39        174.96        23.91 o                         
   8   7   4          9.18         12.88        10.71 o                         
   9   7   4        263.75        264.62        26.72 o                         
  10   7   4        123.75        126.34        18.25 o                         
 -11   8   4        388.34        402.48        41.53 o                         
 -10   8   4          6.80          9.26        17.06 o                         
  -9   8   4          3.03         -4.36        11.88 o                         
  -8   8   4         69.17         65.22        15.12 o                         
  -7   8   4         33.35         10.86        15.76 o                         
  -6   8   4        156.71        179.95        25.69 o                         
  -5   8   4        719.51        734.98        49.77 o                         
  -4   8   4       2020.23       2080.68        61.65 o                         
  -3   8   4         37.13         46.96        11.82 o                         
  -2   8   4        340.34        337.30        29.34 o                         
  -1   8   4         42.73         44.88         9.75 o                         
   0   8   4        221.65        239.91        19.99 o                         
   1   8   4        611.73        554.05        59.21 o                         
   2   8   4       1496.19       1541.77        57.84 o                         
   3   8   4       1276.41       1172.71        46.55 o                         
   4   8   4         53.91         44.52        10.48 o                         
   5   8   4        255.46        296.83        30.96 o                         
   6   8   4         18.63          7.88        10.53 o                         
   7   8   4        356.79        442.75        38.47 o                         
   8   8   4        578.44        567.63        46.53 o                         
   9   8   4        212.49        175.88        23.47 o                         
 -10   9   4         32.82         37.22        20.22 o                         
  -9   9   4          2.88         13.59        12.18 o                         
  -8   9   4         75.38         84.79        15.23 o                         
  -7   9   4        556.56        692.32        66.52 o                         
  -6   9   4        689.98        618.87        65.30 o                         
  -5   9   4         13.07         60.64        15.66 o                         
  -4   9   4       1638.67       1678.72        56.47 o                         
  -3   9   4          4.11         -2.77         7.47 o                         
  -2   9   4         84.44         84.08        13.74 o                         
  -1   9   4       1349.46       1306.21        46.86 o                         
   0   9   4        786.45        875.44        40.30 o                         
   1   9   4          4.38         20.23         9.42 o                         
   2   9   4        103.21         85.39        22.42 o                         
   3   9   4         39.85         39.60        12.27 o                         
   4   9   4        240.03        199.60        25.12 o                         
   5   9   4        355.01        397.33        35.96 o                         
   6   9   4        668.24        651.93        47.30 o                         
   7   9   4         35.43         12.65        20.76 o                         
   8   9   4         94.77        130.00        21.62 o                         
  -8  10   4       1096.23       1235.71        93.32 o                         
  -7  10   4         61.18         73.96        15.82 o                         
  -6  10   4         44.31         50.84        13.78 o                         
  -5  10   4        326.74        346.10        34.10 o                         
  -4  10   4         10.85         26.70        24.21 o                         
  -3  10   4        477.33        459.26        33.76 o                         
  -2  10   4       1123.12       1156.96        47.14 o                         
  -1  10   4       1012.79        942.72        50.12 o                         
   0  10   4          0.62         13.23        12.67 o                         
   1  10   4        416.25        409.45        35.34 o                         
   2  10   4        193.36        178.52        24.93 o                         
   3  10   4        357.42        269.78        37.48 o                         
   4  10   4        645.65        708.47        75.87 o                         
   5  10   4        617.73        666.57        53.32 o                         
   6  10   4         51.38         66.17        16.63 o                         
  -6  11   4        149.31        155.67        32.85 o                         
  -5  11   4        130.43         98.10        24.63 o                         
  -4  11   4        593.66        548.75        62.45 o                         
  -3  11   4        349.95        360.15        54.38 o                         
  -2  11   4         10.56        -13.38        13.39 o                         
  -1  11   4        308.59        348.51        63.02 o                         
   0  11   4        443.50        425.86        52.12 o                         
   1  11   4         59.69        125.22        28.42 o                         
   2  11   4        149.07        120.73        21.19 o                         
   3  11   4        139.41        153.05        27.50 o                         
   4  11   4         95.04         78.95        15.10 o                         
 -15   1   5        156.35        188.29        23.88 o                         
 -14   1   5         25.15         17.99        11.44 o                         
 -13   1   5       1016.27       1001.98        54.50 o                         
 -12   1   5       1410.45       1365.70        56.42 o                         
 -11   1   5        753.65        762.94        35.78 o                         
 -10   1   5         12.31         15.52         7.99 o                         
  -9   1   5        169.84        151.90        13.99 o                         
  -8   1   5        215.23        188.92        14.25 o                         
  -7   1   5        988.36        988.27        26.52 o                         
  -6   1   5       7682.29       7451.98        89.77 o                         
  -5   1   5       3644.51       3455.77        50.06 o                         
  -4   1   5        416.69        423.27        14.83 o                         
  -3   1   5       5549.43       5531.76        71.46 o                         
  -2   1   5       4208.21       4399.99        59.70 o                         
  -1   1   5        614.86        679.99        18.47 o                         
   0   1   5       3682.59       3701.34        47.09 o                         
   1   1   5      12009.35      12542.62       127.18 o                         
   2   1   5       1072.28       1029.33        22.85 o                         
   3   1   5         90.24         84.14         7.65 o                         
   4   1   5       3102.54       3031.31        49.10 o                         
   6   1   5       1610.59       1563.70        39.37 o                         
   7   1   5       2256.69       2025.67        55.07 o                         
   8   1   5       2883.78       2790.69        75.26 o                         
   9   1   5         76.63         74.25        13.40 o                         
  10   1   5        468.48        522.89        48.69 o                         
  11   1   5        250.35        274.75        36.59 o                         
  12   1   5         42.17         29.46        14.60 o                         
 -15   2   5          0.64         36.54        22.03 o                         
 -14   2   5        198.10        187.06        23.34 o                         
 -13   2   5          0.30         12.28        16.00 o                         
 -12   2   5        263.47        285.45        23.95 o                         
 -11   2   5        548.77        495.11        30.50 o                         
 -10   2   5        897.89        932.88        36.21 o                         
  -9   2   5        933.10        926.89        30.65 o                         
  -8   2   5         20.60         26.63         7.40 o                         
  -7   2   5          2.32         -0.62         4.47 o                         
  -6   2   5       3264.20       3230.96        50.07 o                         
  -5   2   5       3072.17       3107.38        46.76 o                         
  -4   2   5        493.33        535.45        17.17 o                         
  -3   2   5        792.29        918.25        19.30 o                         
  -2   2   5       5758.57       6567.48        87.85 o                         
  -1   2   5       1312.81       1317.09        30.18 o                         
   0   2   5       1597.17       1714.00        28.45 o                         
   1   2   5       1319.57       1269.74        25.31 o                         
   2   2   5          6.19          4.71         3.30 o                         
   3   2   5       2383.94       2451.38        41.38 o                         
   5   2   5          0.35          2.72         4.22 o                         
   6   2   5        469.34        484.45        24.73 o                         
   7   2   5          7.30          4.82         6.36 o                         
   8   2   5          0.30         -6.84         8.66 o                         
   9   2   5          5.59         10.20         9.12 o                         
  10   2   5          0.01          5.62         9.93 o                         
  11   2   5         23.99         -5.67        11.24 o                         
  12   2   5         18.38         34.42        21.85 o                         
 -14   3   5        250.13        270.12        39.53 o                         
 -13   3   5         22.91         30.01        15.59 o                         
 -12   3   5        359.36        341.60        28.91 o                         
 -11   3   5        153.22        177.88        19.91 o                         
 -10   3   5        609.80        556.17        32.83 o                         
  -9   3   5       5308.07       5271.99        93.21 o                         
  -8   3   5       2018.79       1986.72        44.52 o                         
  -7   3   5        893.02        842.31        26.85 o                         
  -6   3   5       1016.40        969.10        34.70 o                         
  -5   3   5        452.44        408.18        15.30 o                         
  -4   3   5       3257.29       3079.69        44.82 o                         
  -3   3   5      11143.88      10990.81       127.26 o                         
  -2   3   5      13763.27      14849.63       162.73 o                         
  -1   3   5         74.34         72.21         5.64 o                         
   0   3   5       2674.26       2661.78        40.30 o                         
   1   3   5         90.23         85.21         8.51 o                         
   2   3   5        141.39        144.87        10.99 o                         
   3   3   5       4036.57       3910.76        64.49 o                         
   4   3   5       6132.12       6297.08        95.03 o                         
   5   3   5        577.77        536.58        24.28 o                         
   6   3   5        315.09        301.81        22.36 o                         
   7   3   5        537.14        574.36        31.51 o                         
   8   3   5          7.64          4.19         8.66 o                         
   9   3   5        448.83        501.49        36.82 o                         
  10   3   5        678.65        649.21        43.93 o                         
  11   3   5        559.43        611.44        43.32 o                         
  12   3   5         47.07         60.90        14.65 o                         
 -14   4   5          3.97         -8.18        13.90 o                         
 -13   4   5          0.48         19.03        11.10 o                         
 -12   4   5        349.01        351.70        30.01 o                         
 -11   4   5        220.21        228.16        23.33 o                         
 -10   4   5        457.66        477.00        34.80 o                         
  -9   4   5         36.72         44.95        11.55 o                         
  -8   4   5         29.95         31.76         8.82 o                         
  -7   4   5          4.12          5.73         6.45 o                         
  -6   4   5        134.83        114.60        13.19 o                         
  -5   4   5         98.08        132.26        11.63 o                         
  -4   4   5       1350.80       1370.94        37.51 o                         
  -3   4   5        254.55        197.04        13.44 o                         
  -2   4   5        196.67        204.45        19.07 o                         
  -1   4   5       3128.84       3124.92        51.82 o                         
   0   4   5         17.43         24.79         6.14 o                         
   1   4   5         10.54          9.00         7.47 o                         
   2   4   5         12.54          9.64         7.60 o                         
   3   4   5         30.23         32.26         6.30 o                         
   4   4   5         40.52         36.26         8.91 o                         
   5   4   5         20.71         18.01         7.28 o                         
   6   4   5       1592.47       1609.88        46.35 o                         
   7   4   5         45.17         30.07         8.53 o                         
   8   4   5         23.51         26.67        10.75 o                         
   9   4   5          7.12         16.12         9.84 o                         
  10   4   5          0.01         -1.95        10.16 o                         
  11   4   5         32.25         44.88        12.62 o                         
 -14   5   5          4.64         31.49        16.45 o                         
 -13   5   5        184.21        183.99        31.35 o                         
 -12   5   5        159.27        176.69        25.10 o                         
 -11   5   5         61.59         50.51        15.94 o                         
 -10   5   5        599.58        593.10        45.95 o                         
  -9   5   5       2146.01       2046.58        63.09 o                         
  -8   5   5        729.02        803.85        40.69 o                         
  -7   5   5        988.99        949.07        42.66 o                         
  -6   5   5       2833.70       2998.53        82.02 o                         
  -5   5   5        433.36        423.31        24.34 o                         
  -4   5   5       1524.84       1445.97        36.21 o                         
  -3   5   5       3133.64       2986.91        57.73 o                         
  -2   5   5       1188.32       1064.25        36.58 o                         
  -1   5   5          1.53         -1.38         4.64 o                         
   0   5   5       1914.10       1829.35        45.05 o                         
   1   5   5        404.68        400.35        20.60 o                         
   2   5   5         79.21         85.08         9.52 o                         
   3   5   5        797.78        818.65        31.21 o                         
   4   5   5       1439.41       1439.08        47.67 o                         
   5   5   5        377.88        397.70        26.23 o                         
   6   5   5        258.57        273.47        21.94 o                         
   7   5   5        501.75        507.00        31.22 o                         
   8   5   5         21.64         25.71         8.93 o                         
   9   5   5         28.93         22.86        10.95 o                         
  10   5   5        350.51        349.36        30.57 o                         
  11   5   5        472.96        550.66        38.71 o                         
 -13   6   5        113.83         97.60        22.25 o                         
 -12   6   5          3.43         -8.65        12.21 o                         
 -11   6   5        185.95        178.37        24.97 o                         
 -10   6   5         81.93         67.92        15.92 o                         
  -9   6   5        254.09        224.16        27.84 o                         
  -8   6   5          2.52          8.22         9.81 o                         
  -7   6   5       1048.41       1108.30        56.10 o                         
  -6   6   5       1255.17       1254.92        55.87 o                         
  -5   6   5         98.29        100.77        14.84 o                         
  -4   6   5          9.42         15.92         6.70 o                         
  -3   6   5        638.35        650.09        30.13 o                         
  -2   6   5        100.02        114.84        14.17 o                         
  -1   6   5        132.06        121.53        14.38 o                         
   0   6   5       1693.79       1674.81        44.97 o                         
   1   6   5        701.92        691.56        29.91 o                         
   2   6   5        959.43        941.66        38.70 o                         
   3   6   5       1012.70        936.94        40.49 o                         
   4   6   5         23.77         19.87         8.82 o                         
   5   6   5        834.74        810.04        46.62 o                         
   6   6   5        274.00        282.71        25.76 o                         
   7   6   5        120.17        114.06        20.39 o                         
   8   6   5        111.22         98.30        18.72 o                         
   9   6   5         43.86         32.16        12.72 o                         
  10   6   5          0.73         30.12        19.70 o                         
 -12   7   5        479.80        386.42        38.28 o                         
 -11   7   5        703.76        785.14        58.22 o                         
 -10   7   5          1.89         -4.13        11.71 o                         
  -9   7   5         94.57        131.31        21.91 o                         
  -8   7   5         20.50         -1.40        15.03 o                         
  -7   7   5        827.56        862.79        55.24 o                         
  -6   7   5       1709.40       1710.94        66.82 o                         
  -5   7   5       1304.67       1370.46        48.65 o                         
  -4   7   5       2552.48       2623.60        68.80 o                         
  -3   7   5         25.09         21.81         7.68 o                         
  -2   7   5       2030.83       1950.97        51.09 o                         
  -1   7   5        982.95        944.48        34.69 o                         
   0   7   5       2149.10       2086.69        53.25 o                         
   1   7   5       2677.21       2581.29        60.45 o                         
   2   7   5       1434.09       1398.48        58.56 o                         
   3   7   5        157.62        158.20        22.06 o                         
   4   7   5        105.03        105.45        19.15 o                         
   5   7   5        309.12        376.56        35.25 o                         
   6   7   5        552.50        551.22        44.42 o                         
   7   7   5       1076.05       1191.01        63.08 o                         
   8   7   5        946.92        983.62        58.33 o                         
   9   7   5         39.82         47.76        20.47 o                         
 -11   8   5        604.83        683.25        54.72 o                         
 -10   8   5         12.69         15.27        13.95 o                         
  -9   8   5         51.97         74.36        19.69 o                         
  -8   8   5        264.24        266.39        55.96 o                         
  -7   8   5        115.63        135.02        22.93 o                         
  -6   8   5         29.07         45.35        13.81 o                         
  -5   8   5        133.48        123.07        18.24 o                         
  -4   8   5        889.91        910.89        44.98 o                         
  -3   8   5        338.42        355.26        28.65 o                         
  -2   8   5         15.25         11.22         6.57 o                         
  -1   8   5        378.03        379.00        25.98 o                         
   0   8   5          7.47         15.28         6.63 o                         
   1   8   5        445.53        405.13        34.49 o                         
   2   8   5        699.05        704.99        46.82 o                         
   3   8   5        101.54         99.32        18.61 o                         
   4   8   5         29.03         19.90        11.51 o                         
   5   8   5          3.51          8.46        10.90 o                         
   6   8   5         63.57         33.48        14.54 o                         
   7   8   5         67.21         94.98        15.70 o                         
   8   8   5        102.73        142.82        22.90 o                         
 -10   9   5         22.88         54.59        14.57 o                         
  -9   9   5        212.80        259.11        28.26 o                         
  -8   9   5        158.01        193.89        27.40 o                         
  -7   9   5          3.76         18.68        13.56 o                         
  -6   9   5        386.20        372.02        46.95 o                         
  -5   9   5        370.26        329.33        33.97 o                         
  -4   9   5          6.70         14.44         9.90 o                         
  -3   9   5        530.32        516.23        35.60 o                         
  -2   9   5       1134.60       1158.77        46.31 o                         
  -1   9   5        255.33        262.20        24.23 o                         
   0   9   5        567.07        522.90        39.34 o                         
   1   9   5       1120.12       1056.39        60.19 o                         
   2   9   5        137.68        150.17        20.99 o                         
   3   9   5        345.92        321.46        32.54 o                         
   4   9   5        802.89        780.92        51.68 o                         
   5   9   5        133.94        109.03        18.75 o                         
   6   9   5         63.05        100.01        16.31 o                         
   7   9   5        546.17        527.01        43.18 o                         
  -8  10   5        147.03        171.79        44.43 o                         
  -7  10   5        226.72        226.09        27.27 o                         
  -6  10   5          3.65          5.59        12.03 o                         
  -5  10   5        275.81        257.55        30.35 o                         
  -4  10   5        274.27        332.99        57.10 o                         
  -3  10   5          1.50          6.08        11.16 o                         
  -2  10   5        250.35        251.77        24.39 o                         
  -1  10   5         62.98         92.26        19.30 o                         
   0  10   5         24.57         12.79        30.28 o                         
   1  10   5        506.61        438.23        53.00 o                         
   2  10   5        554.54        592.14        65.09 o                         
   3  10   5         38.64         42.04        13.58 o                         
   4  10   5         48.69         45.04        15.77 o                         
   5  10   5         11.24          7.64        21.54 o                         
  -5  11   5         71.85         69.95        15.02 o                         
  -4  11   5        508.57        483.33        40.47 o                         
  -3  11   5        981.16        925.61        83.68 o                         
  -2  11   5        455.06        450.98        44.41 o                         
  -1  11   5         15.64         10.53        16.66 o                         
   0  11   5         30.68         64.75        19.14 o                         
   1  11   5          5.86         -8.79        15.53 o                         
   2  11   5         55.83         43.78        14.28 o                         
 -15   0   6        376.82        399.58        55.71 o                         
 -14   0   6          9.87         13.82        16.86 o                         
 -13   0   6       1808.88       1870.53       109.73 o                         
 -12   0   6       3074.74       3152.48       199.77 o                         
 -11   0   6        112.46        130.87        20.40 o                         
 -10   0   6       2296.96       2282.33        80.57 o                         
  -9   0   6       1826.66       1680.67        56.06 o                         
  -8   0   6       1294.25       1210.29        45.00 o                         
  -7   0   6       3471.47       3593.95        80.71 o                         
  -6   0   6      13166.34      13070.84       199.84 o                         
  -5   0   6       7299.93       7054.58       120.25 o                         
  -4   0   6        665.49        562.67        24.63 o                         
  -3   0   6       4294.51       4179.65        77.07 o                         
  -2   0   6         44.93         29.14         6.82 o                         
  -1   0   6       2441.75       2391.79        51.89 o                         
   0   0   6      14121.99      15005.54       213.55 o                         
   1   0   6       7908.95       8153.38       130.31 o                         
   2   0   6         70.44         71.63        16.16 o                         
   3   0   6       1652.90       1569.97        46.71 o                         
   4   0   6       1212.54       1192.99        42.28 o                         
   5   0   6        248.57        244.82        22.29 o                         
   6   0   6       3458.71       3191.11       100.46 o                         
   7   0   6        440.02        457.77        42.84 o                         
   8   0   6        163.25        157.94        26.25 o                         
   9   0   6         33.77         64.15        22.51 o                         
  10   0   6        281.55        277.69        43.52 o                         
  11   0   6          1.55        -14.85        18.31 o                         
  12   0   6        253.93        222.72        33.08 o                         
 -15   1   6          6.47         12.85        15.07 o                         
 -14   1   6         28.27         34.42        12.75 o                         
 -13   1   6        131.00        150.08        20.93 o                         
 -12   1   6        362.85        424.18        35.36 o                         
 -11   1   6        512.04        529.80        31.57 o                         
 -10   1   6        114.95        101.50        12.26 o                         
  -9   1   6         53.83         58.47         9.08 o                         
  -8   1   6         22.22         25.59         6.51 o                         
  -7   1   6       2403.92       2355.82        44.01 o                         
  -6   1   6        775.26        765.73        22.60 o                         
  -5   1   6        133.12        155.91        11.03 o                         
  -4   1   6          2.61          4.32         3.17 o                         
  -3   1   6         85.35         87.86         7.21 o                         
  -2   1   6        342.48        316.70        14.47 o                         
  -1   1   6       1178.26       1093.52        25.93 o                         
   0   1   6       4041.21       4165.54        61.09 o                         
   1   1   6         13.26         15.27         3.50 o                         
   2   1   6          1.20         -1.41         4.12 o                         
   3   1   6        153.89        160.47        11.45 o                         
   4   1   6        397.63        410.57        18.34 o                         
   5   1   6        587.25        516.26        25.58 o                         
   6   1   6        763.48        748.78        30.43 o                         
   7   1   6          0.44         -2.95        11.07 o                         
   8   1   6        112.95        116.44        15.92 o                         
   9   1   6          3.02         -2.71        17.83 o                         
  10   1   6        162.88        182.49        22.90 o                         
  11   1   6        103.93        122.32        25.99 o                         
  12   1   6          1.15         20.35        14.46 o                         
 -15   2   6        141.78        129.82        30.29 o                         
 -14   2   6          9.21        -14.37        14.37 o                         
 -13   2   6        585.05        580.55        51.89 o                         
 -12   2   6        712.99        631.26        35.53 o                         
 -11   2   6        423.05        429.15        27.89 o                         
 -10   2   6        549.11        603.39        32.30 o                         
  -9   2   6       4275.74       4112.43        80.24 o                         
  -8   2   6        859.94        800.79        25.60 o                         
  -7   2   6       1783.45       1717.09        36.34 o                         
  -6   2   6       2604.97       2524.35        46.82 o                         
  -5   2   6        404.65        348.50        14.97 o                         
  -4   2   6        301.97        255.88        11.34 o                         
  -3   2   6       1908.24       1711.93        34.57 o                         
  -2   2   6       2880.83       3171.57        50.81 o                         
  -1   2   6        294.67        264.31        13.46 o                         
   0   2   6       4581.74       4794.98        68.30 o                         
   1   2   6       1594.04       1538.80        29.96 o                         
   2   2   6        104.93        107.14         9.75 o                         
   3   2   6       2674.92       2575.66        44.46 o                         
   4   2   6       1419.92       1400.34        35.55 o                         
   5   2   6          2.32          0.86         4.71 o                         
   6   2   6        388.87        374.52        31.00 o                         
   7   2   6        585.90        594.29        37.27 o                         
   8   2   6         10.67          4.25        13.65 o                         
   9   2   6        165.38        169.62        22.42 o                         
  10   2   6        393.07        446.15        34.87 o                         
  11   2   6          3.69         18.07        20.84 o                         
 -14   3   6         37.34        -17.20        50.93 o                         
 -13   3   6        119.01        184.16        28.53 o                         
 -12   3   6        105.54         90.21        16.77 o                         
 -11   3   6         47.82         37.69        16.09 o                         
 -10   3   6        626.67        600.31        37.73 o                         
  -9   3   6        608.25        575.87        31.24 o                         
  -8   3   6         25.67         44.12        10.04 o                         
  -7   3   6        697.17        659.56        35.60 o                         
  -6   3   6        466.20        457.20        24.71 o                         
  -5   3   6         75.66         73.60        11.14 o                         
  -4   3   6        391.95        416.16        23.69 o                         
  -3   3   6        138.27        163.66        15.35 o                         
  -2   3   6        192.31        170.13         9.98 o                         
  -1   3   6        224.93        222.38        12.17 o                         
   0   3   6        506.65        543.19        28.95 o                         
   1   3   6        376.28        391.61        15.60 o                         
   2   3   6         35.47         38.16         6.35 o                         
   3   3   6         29.11         35.76         6.50 o                         
   4   3   6        127.14        134.99        12.59 o                         
   5   3   6        666.94        689.51        27.71 o                         
   6   3   6         31.30         21.08         7.87 o                         
   7   3   6        298.57        295.17        22.57 o                         
   8   3   6         58.53         49.19        11.80 o                         
   9   3   6         65.82         54.61        13.60 o                         
  10   3   6         67.04        103.91        14.99 o                         
  11   3   6          0.08          8.66        12.71 o                         
 -14   4   6        103.97        130.18        30.40 o                         
 -13   4   6        642.20        602.86        46.01 o                         
 -12   4   6          3.93         11.52        10.18 o                         
 -11   4   6        308.14        300.21        31.67 o                         
 -10   4   6       1821.97       1560.90        70.85 o                         
  -9   4   6        924.69       1000.38        54.07 o                         
  -8   4   6        287.00        294.87        26.26 o                         
  -7   4   6        142.82        133.09        17.97 o                         
  -6   4   6        829.95        888.30        39.57 o                         
  -5   4   6         66.16         66.38        11.10 o                         
  -4   4   6        940.38        917.96        36.74 o                         
  -3   4   6       2008.91       1817.56        45.79 o                         
  -2   4   6       1097.90       1027.28        33.66 o                         
  -1   4   6         26.97         26.98         7.72 o                         
   0   4   6         14.66          4.84         5.28 o                         
   1   4   6         13.13         11.12         6.54 o                         
   2   4   6        331.95        303.93        20.57 o                         
   3   4   6        441.87        419.56        24.37 o                         
   4   4   6       2415.05       2259.90        54.60 o                         
   5   4   6       1051.40       1047.13        43.37 o                         
   6   4   6        386.68        403.79        27.05 o                         
   7   4   6         51.47         46.19         9.61 o                         
   8   4   6          3.96          4.76         9.98 o                         
   9   4   6        139.52        178.30        23.95 o                         
  10   4   6         85.48         88.47        27.74 o                         
  11   4   6        146.08        173.19        24.46 o                         
 -13   5   6        186.44        200.45        27.29 o                         
 -12   5   6        161.91        136.98        28.27 o                         
 -11   5   6         10.22          4.17        11.31 o                         
 -10   5   6          9.34         11.28        10.11 o                         
  -9   5   6         11.68          9.48        10.28 o                         
  -8   5   6       1160.90       1195.02        59.13 o                         
  -7   5   6       1372.96       1447.00        51.26 o                         
  -6   5   6       1676.99       1600.01        53.30 o                         
  -5   5   6         76.07         90.75        14.58 o                         
  -4   5   6        236.15        280.51        21.44 o                         
  -3   5   6        116.15        114.85        14.37 o                         
  -2   5   6       1974.66       1928.64        49.29 o                         
  -1   5   6       4426.97       4433.01        81.01 o                         
   0   5   6        594.09        617.67        29.14 o                         
   1   5   6        245.88        257.32        19.55 o                         
   2   5   6        459.52        442.24        29.14 o                         
   3   5   6         32.11         30.72         9.09 o                         
   4   5   6        892.70        871.48        54.09 o                         
   5   5   6       1197.83       1093.17        73.26 o                         
   6   5   6        494.77        487.27        45.14 o                         
   7   5   6         24.40         45.16        15.64 o                         
   8   5   6        183.55        165.58        21.78 o                         
   9   5   6         22.43         38.64        21.97 o                         
  10   5   6        121.13        153.54        23.48 o                         
 -13   6   6       1135.22       1184.78        78.05 o                         
 -12   6   6        644.06        690.96        54.05 o                         
 -11   6   6        207.58        229.08        34.03 o                         
 -10   6   6        800.10        849.45        69.84 o                         
  -9   6   6        769.20        766.25        54.08 o                         
  -8   6   6          3.48         11.84        15.59 o                         
  -7   6   6       2172.02       2277.69        73.64 o                         
  -6   6   6       2708.09       2835.18        75.99 o                         
  -5   6   6        242.84        272.57        25.04 o                         
  -4   6   6         19.26         30.22         8.00 o                         
  -3   6   6       1973.50       1987.52        57.40 o                         
  -2   6   6        355.27        372.75        24.96 o                         
  -1   6   6        263.88        256.64        20.93 o                         
   0   6   6       3207.87       3175.66        72.76 o                         
   1   6   6        119.74        120.87        13.75 o                         
   2   6   6         17.00         12.74         6.97 o                         
   3   6   6        252.88        266.41        28.48 o                         
   4   6   6       1052.00       1136.78        54.68 o                         
   5   6   6          6.89          4.89         9.72 o                         
   6   6   6        222.32        297.65        32.00 o                         
   7   6   6        906.58        958.25        59.76 o                         
   8   6   6          0.52         -3.11        12.72 o                         
   9   6   6          1.63         37.25        19.34 o                         
  10   6   6         36.86         35.42        17.39 o                         
 -12   7   6          0.27          0.42        14.09 o                         
 -11   7   6        140.36        181.76        26.92 o                         
 -10   7   6         65.78         52.32        15.44 o                         
  -9   7   6         97.00         77.71        18.30 o                         
  -8   7   6         46.35         69.47        20.63 o                         
  -7   7   6        769.41        757.72        53.09 o                         
  -6   7   6         32.79         18.64        10.45 o                         
  -5   7   6        502.50        557.71        36.66 o                         
  -4   7   6        780.06        827.86        43.19 o                         
  -3   7   6         62.19         71.91        11.86 o                         
  -2   7   6       1803.13       1752.77        49.69 o                         
  -1   7   6         45.12         61.71        11.20 o                         
   0   7   6        135.82        141.87        15.40 o                         
   1   7   6        415.64        414.05        30.30 o                         
   2   7   6        180.35        185.08        24.22 o                         
   3   7   6          0.32         -1.82        10.10 o                         
   4   7   6        295.97        266.34        30.74 o                         
   5   7   6        332.16        350.19        35.12 o                         
   6   7   6         22.45         20.20        12.43 o                         
   7   7   6         25.48         27.40        30.70 o                         
   8   7   6        197.17        190.43        26.97 o                         
   9   7   6          0.12        -12.75        14.58 o                         
 -11   8   6         77.55         73.49        17.61 o                         
 -10   8   6         12.91         52.87        17.78 o                         
  -9   8   6       1500.11       1470.09        70.57 o                         
  -8   8   6          0.51         -5.40        12.37 o                         
  -7   8   6        550.84        528.48        45.21 o                         
  -6   8   6       1813.63       1822.12        76.59 o                         
  -5   8   6        828.93        830.12        46.12 o                         
  -4   8   6         45.70         44.89        11.00 o                         
  -3   8   6        182.85        189.35        20.02 o                         
  -2   8   6       2304.28       2265.29        59.64 o                         
  -1   8   6        613.87        596.41        36.02 o                         
   0   8   6       1795.08       1725.48        67.11 o                         
   1   8   6       1050.58       1043.87        51.05 o                         
   2   8   6         13.32          3.43        15.61 o                         
   3   8   6       1062.13       1034.21        56.23 o                         
   4   8   6        191.95        197.97        31.68 o                         
   5   8   6          3.08         -0.99        12.23 o                         
   6   8   6        537.04        505.63        42.30 o                         
   7   8   6        353.75        395.27        51.25 o                         
   8   8   6         57.97         42.52        20.54 o                         
  -9   9   6          3.14         19.40        17.30 o                         
  -8   9   6          4.87         12.05        13.67 o                         
  -7   9   6        235.36        252.69        31.97 o                         
  -6   9   6        712.10        736.36        57.74 o                         
  -5   9   6        849.84        902.03        59.04 o                         
  -4   9   6        373.23        406.18        38.33 o                         
  -3   9   6          1.70         -8.39         8.39 o                         
  -2   9   6         97.82         85.87        14.83 o                         
  -1   9   6         47.58         54.47        15.02 o                         
   0   9   6         55.65         42.86        26.80 o                         
   1   9   6        491.41        486.76        39.70 o                         
   2   9   6        397.92        398.99        36.05 o                         
   3   9   6          0.44         17.61        11.55 o                         
   4   9   6         24.05         30.27        17.54 o                         
   5   9   6        105.42        137.51        29.71 o                         
   6   9   6         79.26        102.82        21.93 o                         
  -7  10   6          6.14         41.19        15.59 o                         
  -6  10   6        152.41        126.78        26.56 o                         
  -5  10   6         33.79          2.56        12.62 o                         
  -4  10   6        257.85        269.34        27.09 o                         
  -3  10   6        401.39        402.01        32.58 o                         
  -2  10   6        108.71        119.77        21.52 o                         
  -1  10   6         30.96         33.67        16.26 o                         
   0  10   6        133.76         97.93        21.33 o                         
   1  10   6          2.36        -11.39        11.39 o                         
   2  10   6          0.17          9.67        10.64 o                         
   3  10   6        315.32        270.78        37.53 o                         
   4  10   6        243.85        210.91        31.30 o                         
  -4  11   6        168.43        177.05        22.25 o                         
  -3  11   6          0.04        -11.86        12.20 o                         
  -2  11   6        160.70        170.47        28.20 o                         
  -1  11   6         91.55         90.73        29.74 o                         
   0  11   6         82.72         76.47        19.62 o                         
   1  11   6          6.46          0.20        18.57 o                         
 -15   1   7        152.54        117.97        27.86 o                         
 -14   1   7        241.10        269.56        41.42 o                         
 -13   1   7       1129.70       1144.98        60.44 o                         
 -12   1   7        862.68        790.53        47.29 o                         
 -11   1   7        529.56        564.81        32.29 o                         
 -10   1   7       2980.49       3053.94        62.59 o                         
  -9   1   7        245.83        261.57        17.64 o                         
  -8   1   7        135.71        131.17        13.18 o                         
  -7   1   7       8136.69       8184.26       110.60 o                         
  -6   1   7       3348.28       3286.60        57.66 o                         
  -5   1   7       1421.73       1384.87        33.79 o                         
  -4   1   7       8563.54       8518.06       107.61 o                         
  -3   1   7       6586.75       6371.73        85.31 o                         
  -2   1   7        492.32        409.99        17.38 o                         
  -1   1   7       2698.21       2354.40        43.28 o                         
   0   1   7       6969.24       6982.92        92.47 o                         
   1   1   7         38.96         39.82         5.62 o                         
   2   1   7       3841.39       3828.64        57.33 o                         
   3   1   7       2855.77       2727.77        53.83 o                         
   4   1   7        313.75        312.18        18.86 o                         
   5   1   7        568.65        490.49        23.94 o                         
   6   1   7        830.10        809.44        35.70 o                         
   7   1   7         60.13         37.33        16.86 o                         
   8   1   7        188.95        166.46        30.62 o                         
   9   1   7        177.85        196.51        23.82 o                         
  10   1   7        267.82        231.41        36.35 o                         
  11   1   7          0.83         -0.68        15.79 o                         
 -14   2   7        276.61        298.99        45.83 o                         
 -13   2   7        192.55        215.80        42.20 o                         
 -12   2   7         11.07          7.00        10.27 o                         
 -11   2   7        322.98        267.45        28.41 o                         
 -10   2   7        426.43        443.37        32.33 o                         
  -9   2   7        617.22        593.60        35.90 o                         
  -8   2   7        207.26        200.94        15.49 o                         
  -7   2   7       1726.16       1715.32        40.58 o                         
  -6   2   7        969.76        924.23        34.15 o                         
  -5   2   7          3.94          3.23         6.16 o                         
  -4   2   7       2274.95       2144.47        42.78 o                         
  -3   2   7       2207.22       2324.20        43.94 o                         
  -2   2   7       2350.44       2438.23        45.09 o                         
  -1   2   7        458.43        408.04        18.38 o                         
   0   2   7        733.01        726.26        29.14 o                         
   1   2   7        813.62        769.14        24.90 o                         
   2   2   7        193.55        209.06        15.30 o                         
   3   2   7       1373.45       1310.41        34.17 o                         
   4   2   7        243.81        231.14        18.33 o                         
   5   2   7        172.96        156.77        25.75 o                         
   6   2   7         74.70         85.26        10.09 o                         
   7   2   7         22.53         20.98         9.62 o                         
   8   2   7        218.09        245.85        24.30 o                         
   9   2   7         36.57         48.06        17.63 o                         
  10   2   7         90.08         89.89        16.43 o                         
  11   2   7         70.91         76.31        16.85 o                         
 -14   3   7        145.93        247.32        50.93 o                         
 -13   3   7        506.16        520.15        41.85 o                         
 -12   3   7         20.81         34.69        11.12 o                         
 -11   3   7        343.88        349.77        33.51 o                         
 -10   3   7         27.28         31.03        15.11 o                         
  -9   3   7        105.75        139.14        18.25 o                         
  -8   3   7         61.04         67.80        13.08 o                         
  -7   3   7        302.03        294.26        32.42 o                         
  -6   3   7       1392.87       1336.50        40.63 o                         
  -5   3   7        221.35        229.27        19.24 o                         
  -4   3   7        888.96        881.06        32.95 o                         
  -3   3   7        776.23        676.52        29.68 o                         
  -2   3   7       1290.40       1320.92        50.22 o                         
  -1   3   7       1759.42       1763.30        44.40 o                         
   0   3   7        858.55        807.10        29.30 o                         
   1   3   7       2697.52       2632.00        51.02 o                         
   2   3   7        101.34         94.16        12.79 o                         
   3   3   7        952.27        910.62        32.88 o                         
   4   3   7        623.76        605.18        31.68 o                         
   5   3   7         65.70         65.95         9.46 o                         
   6   3   7       1342.59       1396.59        48.55 o                         
   7   3   7        375.72        410.80        36.17 o                         
   8   3   7         30.61         35.29        11.81 o                         
   9   3   7        411.63        421.97        38.24 o                         
  10   3   7        185.03        162.49        27.62 o                         
 -14   4   7         79.28        106.71        19.07 o                         
 -13   4   7          2.75         43.54        13.26 o                         
 -12   4   7          8.11         27.04        18.59 o                         
 -11   4   7         80.63         92.33        17.97 o                         
 -10   4   7         15.96         -0.44        11.13 o                         
  -9   4   7        576.66        578.72        48.36 o                         
  -8   4   7        233.75        243.75        24.17 o                         
  -7   4   7        195.54        213.12        22.23 o                         
  -6   4   7          0.53          4.56         5.85 o                         
  -5   4   7        184.99        190.51        18.34 o                         
  -4   4   7          4.39         22.42         8.41 o                         
  -3   4   7         32.27         30.46         8.14 o                         
  -2   4   7         99.47        112.62        15.06 o                         
  -1   4   7        288.82        290.68        21.35 o                         
   0   4   7         39.15         39.11        12.88 o                         
   1   4   7        328.72        355.10        23.60 o                         
   2   4   7          0.25          2.08         8.30 o                         
   3   4   7          2.79         12.38        13.97 o                         
   4   4   7        557.56        589.01        33.39 o                         
   5   4   7        405.68        397.33        52.27 o                         
   6   4   7         76.51         36.25        18.11 o                         
   7   4   7          1.00         -2.08        15.92 o                         
   8   4   7         18.55          2.23        12.39 o                         
   9   4   7         97.00        107.93        25.58 o                         
  10   4   7         16.84         27.70        15.28 o                         
 -13   5   7        389.35        434.95        45.81 o                         
 -12   5   7         84.33         87.71        16.29 o                         
 -11   5   7        206.54        210.61        26.82 o                         
 -10   5   7        658.89        706.10        52.19 o                         
  -9   5   7        102.57        101.18        18.00 o                         
  -8   5   7        326.91        291.93        26.97 o                         
  -7   5   7        619.85        600.33        38.88 o                         
  -6   5   7        215.33        196.80        21.78 o                         
  -5   5   7          2.40         21.56         8.65 o                         
  -4   5   7       1341.65       1407.63        43.82 o                         
  -3   5   7       1490.26       1428.56        44.07 o                         
  -2   5   7        246.42        213.29        19.35 o                         
  -1   5   7        870.12        850.43        40.54 o                         
   0   5   7       5246.82       5312.47        96.06 o                         
   1   5   7          8.46         14.51         9.38 o                         
   2   5   7          2.38          0.92         6.16 o                         
   3   5   7        243.89        248.23        23.05 o                         
   4   5   7        509.19        507.61        44.93 o                         
   5   5   7          3.58         -7.58        16.57 o                         
   6   5   7        789.56        812.98        52.95 o                         
   7   5   7        937.25        996.56        75.60 o                         
   8   5   7        252.30        263.02        33.13 o                         
   9   5   7         91.21        122.53        21.10 o                         
 -12   6   7         71.04         70.67        30.13 o                         
 -11   6   7         14.61          1.76        17.54 o                         
 -10   6   7         90.53        103.72        21.69 o                         
  -9   6   7       1376.52       1380.44        68.65 o                         
  -8   6   7       1719.22       1769.93        71.52 o                         
  -7   6   7        192.80        198.85        26.92 o                         
  -6   6   7         56.73         44.89        12.46 o                         
  -5   6   7        192.67        233.80        28.11 o                         
  -4   6   7          2.45          1.86         8.08 o                         
  -2   6   7       3335.70       3543.20        81.93 o                         
  -1   6   7        437.15        424.69        27.83 o                         
   0   6   7        671.34        597.08        32.23 o                         
   1   6   7         14.25          4.27         8.53 o                         
   2   6   7         42.34         33.57         9.72 o                         
   3   6   7        741.06        770.88        49.70 o                         
   4   6   7        928.25        980.11        89.34 o                         
   5   6   7        299.01        279.42        30.65 o                         
   6   6   7         60.37         73.14        16.32 o                         
   7   6   7          0.78         17.60        14.37 o                         
   8   6   7          0.50          0.90        19.90 o                         
   9   6   7         81.15         65.16        28.15 o                         
 -12   7   7         92.12        114.20        30.25 o                         
 -11   7   7        254.98        353.80        36.57 o                         
 -10   7   7        561.16        537.69        47.94 o                         
  -9   7   7       1376.41       1316.15        70.14 o                         
  -8   7   7        220.39        219.92        28.77 o                         
  -7   7   7       2367.23       2362.13        73.91 o                         
  -6   7   7        582.79        691.36        44.05 o                         
  -5   7   7        664.46        712.67        42.64 o                         
  -4   7   7       2791.78       2748.25        74.45 o                         
  -3   7   7        868.92        853.47        43.66 o                         
  -2   7   7        136.05        139.94        15.87 o                         
  -1   7   7       2437.79       2305.88        68.30 o                         
   0   7   7       1756.65       1675.03        54.04 o                         
   1   7   7        207.30        190.47        20.85 o                         
   2   7   7        837.09        826.04        50.90 o                         
   3   7   7        785.83        833.57        52.74 o                         
   4   7   7         30.79         47.51        18.76 o                         
   5   7   7        356.38        397.53        37.53 o                         
   6   7   7        451.16        543.72        45.35 o                         
   7   7   7         13.80         13.52        13.56 o                         
   8   7   7         21.58         34.16        18.08 o                         
 -10   8   7         63.33         51.09        16.37 o                         
  -9   8   7          1.16          8.97        11.98 o                         
  -8   8   7        103.45        129.58        20.64 o                         
  -7   8   7         16.16         22.50        13.28 o                         
  -6   8   7        208.71        273.76        33.26 o                         
  -5   8   7       1041.71       1121.17        51.12 o                         
  -4   8   7        131.36        117.16        16.66 o                         
  -3   8   7        107.41        114.52        16.44 o                         
  -2   8   7         34.78         37.76         9.00 o                         
  -1   8   7         69.17         50.39        11.49 o                         
   0   8   7        158.96        150.51        18.51 o                         
   1   8   7        528.65        499.04        40.42 o                         
   2   8   7        275.91        253.67        29.64 o                         
   3   8   7          0.97         14.36        12.99 o                         
   4   8   7         54.45         32.54        12.56 o                         
   5   8   7         57.31         40.61        25.50 o                         
   6   8   7        134.87        128.81        22.14 o                         
   7   8   7         41.76         37.56        17.02 o                         
  -9   9   7         76.52         60.27        16.46 o                         
  -8   9   7          5.06          5.59        13.79 o                         
  -7   9   7        275.19        269.32        33.95 o                         
  -6   9   7        163.19        175.66        25.33 o                         
  -5   9   7         84.81         88.58        15.83 o                         
  -4   9   7        751.74        724.27        45.87 o                         
  -3   9   7        534.11        585.87        39.47 o                         
  -2   9   7          1.11         -0.49         8.28 o                         
  -1   9   7         97.02        101.91        17.70 o                         
   0   9   7       1059.23        922.39        54.80 o                         
   1   9   7          2.29         -9.07        10.18 o                         
   2   9   7         39.48         19.11        13.27 o                         
   3   9   7        181.31        165.96        22.21 o                         
   4   9   7         87.14         79.27        16.21 o                         
   5   9   7         43.77         34.15        21.74 o                         
  -7  10   7         13.76         16.79        15.06 o                         
  -6  10   7        106.36        127.67        20.80 o                         
  -5  10   7         47.02         53.15        16.04 o                         
  -4  10   7        132.26        177.09        22.05 o                         
  -3  10   7         83.09         88.15        16.71 o                         
  -2  10   7         39.09         25.69        15.37 o                         
  -1  10   7         51.25         42.84        17.01 o                         
   0  10   7         15.01         11.90        15.39 o                         
   1  10   7         93.80         69.81        15.72 o                         
   2  10   7        597.99        603.99        56.45 o                         
   3  10   7         35.88          3.37        15.47 o                         
 -14   0   8        216.10        273.48        49.52 o                         
 -13   0   8        523.20        498.57        72.59 o                         
 -12   0   8        187.11        236.03        32.62 o                         
 -11   0   8       3217.76       3054.77       118.29 o                         
 -10   0   8       3999.35       3812.49       111.65 o                         
  -9   0   8        650.37        676.34        47.50 o                         
  -8   0   8       2219.63       2369.10       110.21 o                         
  -7   0   8        509.29        496.95        38.63 o                         
  -6   0   8        667.49        593.07        40.42 o                         
  -5   0   8      11298.45      11659.95       219.84 o                         
  -4   0   8       6758.35       6868.27       176.07 o                         
  -3   0   8        129.16        108.28        17.03 o                         
  -2   0   8         59.76         57.13        12.70 o                         
  -1   0   8       1341.99       1202.67        49.23 o                         
   0   0   8        114.60        109.83        17.82 o                         
   1   0   8        746.56        573.56        36.44 o                         
   2   0   8       5764.85       5566.63       242.67 o                         
   3   0   8        447.40        422.93        36.63 o                         
   4   0   8        223.53        177.25        28.45 o                         
   5   0   8        378.66        332.67        32.67 o                         
   6   0   8        188.41        176.83        26.03 o                         
   7   0   8         76.26         68.91        25.94 o                         
   8   0   8        522.30        374.77        66.96 o                         
   9   0   8         54.94         33.76        30.39 o                         
  10   0   8        114.41         41.08        38.83 o                         
 -14   1   8        202.60        250.41        45.58 o                         
 -13   1   8         21.12          2.81        18.57 o                         
 -12   1   8         50.77         41.06        17.73 o                         
 -11   1   8        227.81        206.12        23.20 o                         
 -10   1   8       1206.70       1194.28        43.62 o                         
  -9   1   8        507.44        509.54        27.15 o                         
  -8   1   8        782.51        768.96        29.71 o                         
  -7   1   8        684.59        654.35        29.16 o                         
  -6   1   8          1.87          5.37         6.56 o                         
  -5   1   8        683.12        697.59        34.73 o                         
  -4   1   8        546.70        534.12        25.08 o                         
  -3   1   8        609.19        548.93        36.45 o                         
  -2   1   8         33.24         29.98         6.96 o                         
  -1   1   8        502.28        478.91        23.17 o                         
   0   1   8        611.50        608.82        23.63 o                         
   1   1   8        258.15        224.89        16.18 o                         
   2   1   8        721.57        663.12        26.86 o                         
   3   1   8         35.89         19.59         7.75 o                         
   4   1   8          4.25         -2.95         5.94 o                         
   5   1   8         41.27         61.86        11.79 o                         
   7   1   8        127.55        172.56        27.67 o                         
   8   1   8        167.71        174.83        27.70 o                         
   9   1   8          0.11         -5.58        21.48 o                         
  10   1   8         10.73        -13.00        21.08 o                         
 -14   2   8        641.11        551.47        78.22 o                         
 -13   2   8        787.97        685.66        54.22 o                         
 -12   2   8          2.58          1.14        10.13 o                         
 -11   2   8       1237.39       1247.66        56.04 o                         
 -10   2   8       1033.88       1019.92        44.76 o                         
  -9   2   8         44.18         50.91        16.07 o                         
  -8   2   8         65.17         94.43        16.19 o                         
  -7   2   8       2840.22       2867.87        71.98 o                         
  -6   2   8        704.62        680.33        31.54 o                         
  -5   2   8        238.12        256.74        20.38 o                         
  -4   2   8       2865.76       2901.98        79.23 o                         
  -3   2   8        513.75        483.02        25.91 o                         
  -2   2   8        379.88        354.23        18.56 o                         
  -1   2   8        893.78        822.07        26.48 o                         
   0   2   8        593.13        600.86        24.50 o                         
   1   2   8          0.73          6.43         5.55 o                         
   2   2   8        529.58        521.68        26.08 o                         
   3   2   8       1324.77       1306.71        40.61 o                         
   4   2   8        155.78        148.29        14.20 o                         
   5   2   8        463.21        451.12        27.74 o                         
   6   2   8       1034.62       1085.14        58.40 o                         
   7   2   8         92.47         72.87        20.79 o                         
   8   2   8         65.49         64.10        14.93 o                         
   9   2   8        162.86        182.28        27.79 o                         
  10   2   8         10.01         -5.90        15.97 o                         
 -14   3   8         11.56         43.63        61.90 o                         
 -13   3   8         40.79         61.05        17.60 o                         
 -12   3   8         35.00         24.29        12.11 o                         
 -11   3   8         41.60         45.88        12.71 o                         
 -10   3   8        781.60        681.13        41.79 o                         
  -9   3   8          0.49         -3.47         7.50 o                         
  -8   3   8         10.06          2.40         8.56 o                         
  -7   3   8         37.65         42.96        14.97 o                         
  -6   3   8         90.78         88.36        13.52 o                         
  -5   3   8        504.71        490.00        28.77 o                         
  -4   3   8        122.91        127.87        15.19 o                         
  -3   3   8          2.86          0.63         6.63 o                         
  -2   3   8        286.85        292.40        21.99 o                         
  -1   3   8        183.90        190.91        19.48 o                         
   0   3   8         19.03         21.49         6.79 o                         
   1   3   8        376.83        352.58        23.45 o                         
   2   3   8        164.09        161.85        15.94 o                         
   3   3   8         24.56         17.08         8.40 o                         
   4   3   8         29.27         29.02         7.12 o                         
   5   3   8        127.14        115.79        26.09 o                         
   6   3   8        224.39        244.87        22.87 o                         
   7   3   8        302.76        282.52        38.66 o                         
   8   3   8         22.93         19.44        15.03 o                         
   9   3   8          4.75        -17.89        17.89 o                         
  10   3   8          2.55         53.11        18.07 o                         
 -13   4   8        470.29        478.99        41.57 o                         
 -12   4   8        315.95        337.75        33.79 o                         
 -11   4   8         53.42         74.75        14.88 o                         
 -10   4   8        286.93        340.84        34.90 o                         
  -9   4   8          3.18         -4.02         8.15 o                         
  -8   4   8        659.72        688.08        42.02 o                         
  -7   4   8       1927.38       1965.81        61.71 o                         
  -6   4   8       2453.67       2403.75        61.21 o                         
  -5   4   8        298.47        331.06        24.88 o                         
  -4   4   8         40.74         64.52        11.31 o                         
  -3   4   8        939.32        969.37        37.34 o                         
  -2   4   8          1.37          2.74         6.41 o                         
  -1   4   8       1839.47       1891.93        50.68 o                         
   0   4   8       3521.48       3564.42        73.74 o                         
   1   4   8         93.94         78.85        11.79 o                         
   2   4   8       1091.73       1053.57        43.01 o                         
   3   4   8         41.74         43.24        11.36 o                         
   4   4   8         65.47         72.17        12.62 o                         
   5   4   8        512.69        548.28        42.00 o                         
   6   4   8       1313.15       1372.06        69.49 o                         
   7   4   8        558.03        617.83        77.45 o                         
   8   4   8         75.76         93.49        40.74 o                         
   9   4   8        178.67        214.87        44.59 o                         
 -13   5   8          5.16        -11.64        11.96 o                         
 -12   5   8         46.99         45.44        20.63 o                         
 -11   5   8         77.23         74.43        17.79 o                         
 -10   5   8        695.36        756.82        54.52 o                         
  -9   5   8        654.14        655.81        55.55 o                         
  -8   5   8        206.32        191.19        22.35 o                         
  -7   5   8        324.43        323.18        34.61 o                         
  -6   5   8          1.94          9.36         8.72 o                         
  -5   5   8        653.55        690.24        41.49 o                         
  -4   5   8        621.54        599.66        34.69 o                         
  -3   5   8       1332.12       1323.12        44.03 o                         
  -2   5   8        896.69        963.59        37.08 o                         
  -1   5   8          6.68          1.66        13.80 o                         
   0   5   8          4.17          6.85         7.27 o                         
   2   5   8       1096.81       1164.36        46.10 o                         
   3   5   8        147.81        157.61        17.81 o                         
   4   5   8        157.57        174.62        24.90 o                         
   5   5   8         24.73         41.63        13.32 o                         
   6   5   8          1.65         -2.38        13.16 o                         
   7   5   8         48.95         58.98        15.28 o                         
   8   5   8          8.55         36.33        21.08 o                         
   9   5   8        123.83        128.30        46.71 o                         
 -12   6   8          0.08         -8.23        13.72 o                         
 -11   6   8        667.46        750.86        56.15 o                         
 -10   6   8        666.46        716.05        55.02 o                         
  -9   6   8        202.95        213.64        34.09 o                         
  -8   6   8        442.02        458.01        35.66 o                         
  -7   6   8       2242.98       2254.89        71.56 o                         
  -6   6   8         37.71         56.54        12.12 o                         
  -5   6   8        206.84        210.53        23.58 o                         
  -4   6   8       1987.66       2095.98        58.37 o                         
  -3   6   8        243.91        257.95        22.84 o                         
  -2   6   8         40.83         28.27         8.81 o                         
  -1   6   8        469.57        461.94        41.87 o                         
   0   6   8        756.02        772.37        39.73 o                         
   1   6   8       1381.80       1404.51        61.99 o                         
   2   6   8       1251.18       1201.92        50.14 o                         
   3   6   8        723.38        760.06        50.35 o                         
   4   6   8          0.18         -2.16        10.44 o                         
   5   6   8        175.70        156.99        24.41 o                         
   6   6   8        112.37         96.93        19.53 o                         
   7   6   8          0.45          0.74        14.46 o                         
   8   6   8        383.18        443.41        57.69 o                         
 -11   7   8        118.09        100.22        20.57 o                         
 -10   7   8        116.65        127.35        21.93 o                         
  -9   7   8        165.37        202.41        27.89 o                         
  -8   7   8        178.14        172.62        26.79 o                         
  -7   7   8        339.29        343.79        31.09 o                         
  -6   7   8        317.17        395.82        33.01 o                         
  -5   7   8         62.26         66.77        20.77 o                         
  -4   7   8         26.01         28.47        10.12 o                         
  -3   7   8        811.10        845.93        43.73 o                         
  -2   7   8         31.95         27.79         8.32 o                         
  -1   7   8          1.42          1.34         7.07 o                         
   0   7   8        427.18        474.58        33.15 o                         
   1   7   8         18.10          0.51        14.07 o                         
   2   7   8          1.58          0.55        17.95 o                         
   3   7   8        119.47        126.37        20.61 o                         
   4   7   8         53.08         59.21        16.65 o                         
   5   7   8         47.67         49.90        14.11 o                         
   6   7   8         16.47         35.55        13.95 o                         
   7   7   8          1.02          6.06        13.84 o                         
 -10   8   8        527.42        480.40        53.49 o                         
  -9   8   8         58.75         95.38        26.15 o                         
  -8   8   8        307.89        289.53        33.97 o                         
  -7   8   8        376.65        419.14        41.19 o                         
  -6   8   8          3.42          5.62        10.32 o                         
  -5   8   8        778.90        846.90        46.72 o                         
  -4   8   8        801.21        841.23        47.65 o                         
  -3   8   8         63.15         63.56        13.20 o                         
  -2   8   8         81.46         93.17        18.71 o                         
  -1   8   8         70.25         85.49        14.05 o                         
   0   8   8         52.91         55.96        14.72 o                         
   1   8   8        227.97        252.66        29.04 o                         
   2   8   8        620.38        639.17        46.45 o                         
   3   8   8        156.51        130.53        21.77 o                         
   4   8   8         51.32         81.47        23.96 o                         
   5   8   8         39.19         27.06        12.23 o                         
   6   8   8         45.92         90.39        28.27 o                         
  -8   9   8         23.07         38.42        16.14 o                         
  -7   9   8         23.09          0.14        13.76 o                         
  -6   9   8        467.20        588.55        50.12 o                         
  -5   9   8        813.07        781.24        48.85 o                         
  -4   9   8        195.51        214.01        24.01 o                         
  -3   9   8          3.88          9.69         9.48 o                         
  -2   9   8         65.90         90.94        14.85 o                         
  -1   9   8        104.93         94.18        16.68 o                         
   0   9   8         64.22         55.77        23.07 o                         
   1   9   8        671.69        570.83        52.46 o                         
   2   9   8        521.58        523.22        44.00 o                         
   3   9   8         81.75         67.96        25.99 o                         
   4   9   8        137.26        110.12        15.87 o                         
  -5  10   8          2.20         -7.57        12.97 o                         
  -4  10   8         31.23         16.07        14.15 o                         
  -3  10   8          1.05         -3.52        10.44 o                         
  -2  10   8          2.70         -4.70        15.09 o                         
  -1  10   8         71.69         77.15        21.42 o                         
   0  10   8        346.66        360.44        42.12 o                         
   1  10   8         41.23         55.91        18.66 o                         
 -14   1   9        153.67        189.07        33.76 o                         
 -13   1   9          3.88         31.95        13.91 o                         
 -12   1   9       1000.17        915.86        74.43 o                         
 -11   1   9       2102.57       2231.10        80.73 o                         
 -10   1   9        428.15        401.57        50.44 o                         
  -9   1   9        176.91        196.08        21.72 o                         
  -8   1   9        385.26        408.31        30.48 o                         
  -7   1   9         59.62         67.20        12.87 o                         
  -6   1   9         65.48         79.45        11.30 o                         
  -5   1   9       3511.52       3535.01        73.57 o                         
  -4   1   9       3313.07       3266.79        65.54 o                         
  -3   1   9        202.29        209.27        17.65 o                         
  -2   1   9        754.53        704.45        30.07 o                         
  -1   1   9        490.17        448.34        25.25 o                         
   0   1   9         14.85         15.83         5.27 o                         
   1   1   9        488.15        402.55        25.26 o                         
   2   1   9       1847.84       1980.91        52.05 o                         
   3   1   9       1466.66       1532.68        45.72 o                         
   4   1   9          1.48          4.01         7.20 o                         
   5   1   9         18.66         14.03        13.66 o                         
   6   1   9          1.42          7.86        12.82 o                         
   7   1   9         59.95         95.10        33.69 o                         
   8   1   9        502.17        566.27        52.78 o                         
   9   1   9        149.72        135.74        25.96 o                         
 -14   2   9         21.22         -2.25        22.51 o                         
 -13   2   9          0.40        -10.13        14.86 o                         
 -12   2   9         28.71         38.47        14.79 o                         
 -11   2   9        149.43        177.53        22.03 o                         
 -10   2   9        127.08         87.10        15.73 o                         
  -9   2   9        141.95        170.77        22.10 o                         
  -8   2   9       1829.11       1745.36        62.16 o                         
  -7   2   9         34.82         45.89        13.48 o                         
  -6   2   9        938.54        922.58        41.79 o                         
  -5   2   9        869.76        887.14        44.60 o                         
  -4   2   9        105.25        108.01        15.94 o                         
  -3   2   9        690.78        703.91        36.28 o                         
  -2   2   9        241.80        222.00        22.12 o                         
  -1   2   9         18.76          9.37         8.12 o                         
   0   2   9       1354.35       1326.80        46.54 o                         
   1   2   9        469.56        476.77        27.32 o                         
   2   2   9         36.51         39.87        10.00 o                         
   3   2   9        194.52        221.66        21.58 o                         
   4   2   9        114.10        113.13        15.98 o                         
   5   2   9          0.26         -9.09         9.09 o                         
   6   2   9        220.22        188.65        27.55 o                         
   7   2   9        158.76        177.65        36.12 o                         
   8   2   9         16.42          7.28        29.85 o                         
   9   2   9         34.22         15.49        47.81 o                         
 -13   3   9        669.76        715.99        57.98 o                         
 -12   3   9         12.66        -11.07        11.07 o                         
 -11   3   9        612.94        625.80        55.43 o                         
 -10   3   9        417.83        429.21        38.06 o                         
  -9   3   9       1126.84       1206.75        56.84 o                         
  -8   3   9       2723.42       2764.77        75.35 o                         
  -7   3   9       2654.77       2765.47        70.09 o                         
  -6   3   9        120.33        130.87        16.05 o                         
  -5   3   9        441.71        420.68        28.01 o                         
  -4   3   9        863.26        800.61        39.05 o                         
  -3   3   9          0.80          4.98         7.17 o                         
  -2   3   9       3956.28       4038.02        80.02 o                         
  -1   3   9       5392.85       5513.19       126.92 o                         
   0   3   9       1921.33       2050.51        57.71 o                         
   1   3   9         43.16         43.82         9.74 o                         
   2   3   9        834.24        919.89        40.78 o                         
   3   3   9         89.97        101.15        15.57 o                         
   4   3   9        523.89        554.23        36.70 o                         
   5   3   9        634.43        689.88        43.62 o                         
   6   3   9        557.52        622.66        51.95 o                         
   7   3   9         93.84         68.30        43.72 o                         
   8   3   9         93.29         80.58        17.08 o                         
   9   3   9         49.35         85.67        16.37 o                         
 -13   4   9         13.69         13.67        13.89 o                         
 -12   4   9          0.73          2.77        11.96 o                         
 -11   4   9          9.91         22.89        14.27 o                         
 -10   4   9        505.32        491.77        42.40 o                         
  -9   4   9        102.74         88.03        15.21 o                         
  -8   4   9         14.38         14.70        13.16 o                         
  -7   4   9        136.32        126.54        18.65 o                         
  -6   4   9          4.11          6.85         7.67 o                         
  -5   4   9        245.07        238.49        23.25 o                         
  -4   4   9         17.75         16.01         8.57 o                         
  -3   4   9        116.92        130.53        16.28 o                         
  -2   4   9          1.35          0.77         8.39 o                         
  -1   4   9        118.21        107.39        14.98 o                         
   0   4   9        116.48        116.43        13.76 o                         
   1   4   9        115.22        146.54        16.40 o                         
   2   4   9        691.08        664.79        39.22 o                         
   4   4   9          0.83         -5.60        17.12 o                         
   5   4   9          9.85         -8.55        11.96 o                         
   6   4   9         59.26         49.76        13.08 o                         
   7   4   9          1.45        -16.00        16.08 o                         
   8   4   9          1.76         10.37        19.55 o                         
 -12   5   9          1.80         37.67        13.27 o                         
 -11   5   9        347.36        379.89        37.59 o                         
 -10   5   9        450.26        452.44        41.84 o                         
  -9   5   9         12.28         20.27        10.58 o                         
  -8   5   9       1605.78       1514.06        58.79 o                         
  -7   5   9       1063.55       1248.32        55.50 o                         
  -6   5   9         62.67         65.83        13.90 o                         
  -5   5   9       2391.91       2311.91        87.45 o                         
  -4   5   9       1281.26       1388.55        49.83 o                         
  -3   5   9          1.79         -4.08        14.81 o                         
  -2   5   9        956.75        965.62        64.17 o                         
  -1   5   9       2693.85       2711.70        79.10 o                         
   0   5   9        989.67        995.22        39.19 o                         
   1   5   9        313.39        250.30        37.88 o                         
   2   5   9       1850.24       1699.93        58.96 o                         
   3   5   9          1.26         18.06        10.56 o                         
   4   5   9        166.77        177.01        22.35 o                         
   5   5   9        454.38        539.26        42.46 o                         
   6   5   9        229.24        237.88        27.10 o                         
   7   5   9          1.98        -14.50        17.56 o                         
   8   5   9         86.46        105.23        50.08 o                         
 -12   6   9          0.80         19.13        24.20 o                         
 -11   6   9        150.40        138.89        22.85 o                         
 -10   6   9        114.41         95.77        18.93 o                         
  -9   6   9         53.87         77.16        29.81 o                         
  -8   6   9         10.86         14.33        11.56 o                         
  -7   6   9        331.69        392.51        35.65 o                         
  -6   6   9         14.90         15.99         9.20 o                         
  -5   6   9        357.07        335.47        31.28 o                         
  -4   6   9         80.32         57.64        12.66 o                         
  -3   6   9         27.34         32.41         9.49 o                         
  -2   6   9         18.74          9.82         7.40 o                         
   0   6   9          1.67          1.44         9.34 o                         
   1   6   9        103.40         89.57        15.36 o                         
   2   6   9          5.06         -7.72         9.98 o                         
   3   6   9        202.30        162.05        22.17 o                         
   4   6   9         16.85          7.16        20.02 o                         
   5   6   9          2.32         23.06        12.15 o                         
   6   6   9          1.62         17.61        12.35 o                         
   7   6   9         12.89          3.98        15.69 o                         
 -10   7   9        245.94        252.50        28.17 o                         
  -9   7   9         11.19         17.59        13.69 o                         
  -8   7   9         34.54         53.35        19.41 o                         
  -7   7   9         24.98         27.06        11.61 o                         
  -6   7   9        887.46        877.69        51.99 o                         
  -5   7   9       1381.91       1362.98        58.13 o                         
  -4   7   9       1216.71       1236.47        51.31 o                         
  -3   7   9        374.09        386.32        29.15 o                         
  -2   7   9        122.73        111.35        14.21 o                         
  -1   7   9         34.39         38.69        10.30 o                         
   0   7   9        102.42        117.69        16.43 o                         
   1   7   9        381.78        386.04        34.86 o                         
   2   7   9        633.43        616.65        45.68 o                         
   3   7   9        248.85        271.48        29.67 o                         
   4   7   9         90.01        115.32        17.88 o                         
   5   7   9          1.51         25.44        12.28 o                         
   6   7   9         21.99         22.15        20.69 o                         
  -9   8   9        169.35        174.62        25.17 o                         
  -8   8   9          4.68         50.45        26.07 o                         
  -7   8   9         14.79         36.60        13.56 o                         
  -6   8   9        318.11        323.27        52.47 o                         
  -5   8   9        546.96        578.14        48.49 o                         
  -4   8   9         16.40         15.80        10.60 o                         
  -3   8   9        182.23        180.08        20.41 o                         
  -2   8   9        197.02        226.82        24.77 o                         
  -1   8   9         47.07         48.59        13.43 o                         
   0   8   9         90.31        101.26        17.79 o                         
   1   8   9        118.66        117.96        19.94 o                         
   2   8   9         18.96         22.60        13.02 o                         
   3   8   9         63.60         89.87        16.68 o                         
   4   8   9        300.40        333.34        49.63 o                         
  -7   9   9        196.22        260.77        54.82 o                         
  -6   9   9        141.78        104.45        18.10 o                         
  -5   9   9         93.71         79.40        15.04 o                         
  -4   9   9        304.05        312.60        35.14 o                         
  -3   9   9         36.41         36.96        12.61 o                         
  -2   9   9        121.11         96.12        16.06 o                         
  -1   9   9         17.15         13.00        15.68 o                         
   0   9   9        358.35        314.65        32.81 o                         
   1   9   9         16.84         46.06        17.71 o                         
   2   9   9         67.39        115.81        22.34 o                         
 -12   0  10       1256.68       1340.40       120.99 o                         
 -11   0  10        261.45        289.80        58.52 o                         
 -10   0  10        247.20        320.08        47.27 o                         
  -9   0  10         97.67         88.64        25.66 o                         
  -8   0  10        142.97        150.19        23.82 o                         
  -7   0  10        554.03        579.76        44.75 o                         
  -6   0  10        441.14        418.74        37.49 o                         
  -5   0  10       5074.01       5176.81       129.87 o                         
  -4   0  10       2096.03       2161.41        75.30 o                         
  -3   0  10        659.11        596.83        39.76 o                         
  -2   0  10         53.06         80.22        15.82 o                         
  -1   0  10        113.82        100.07        18.29 o                         
   0   0  10        324.08        296.36        31.37 o                         
   1   0  10        303.23        365.20        35.41 o                         
   2   0  10       1992.06       2028.58        77.38 o                         
   3   0  10        198.06        217.26        27.31 o                         
   4   0  10         24.64        -14.63        18.57 o                         
   5   0  10        503.28        499.00        96.51 o                         
   6   0  10          0.37          4.53        16.89 o                         
   7   0  10        184.06        196.39        45.02 o                         
   8   0  10        433.09        554.28        83.28 o                         
 -13   1  10        199.81        220.41        37.42 o                         
 -12   1  10          7.68         11.80        12.99 o                         
 -11   1  10         36.99         55.09        14.47 o                         
 -10   1  10         85.28        144.93        26.72 o                         
  -9   1  10        201.81        212.57        22.16 o                         
  -8   1  10         32.52         43.49        13.30 o                         
  -7   1  10         19.50         13.05         8.57 o                         
  -6   1  10        580.59        601.28        36.73 o                         
  -5   1  10        273.76        288.01        25.44 o                         
  -4   1  10         77.57         85.32        13.55 o                         
  -3   1  10       1287.30       1366.51        51.63 o                         
  -2   1  10         71.15         69.50        12.60 o                         
  -1   1  10        235.72        254.98        20.46 o                         
   0   1  10         11.17          2.02         5.54 o                         
   1   1  10         47.32         39.00         9.15 o                         
   2   1  10        338.99        375.32        25.88 o                         
   3   1  10         94.29         88.16        23.31 o                         
   4   1  10        149.46        143.03        31.27 o                         
   5   1  10         13.16         17.27        11.27 o                         
   6   1  10         11.59         17.64        13.54 o                         
   7   1  10          2.15         40.89        19.54 o                         
   8   1  10         90.45         77.11        20.69 o                         
 -13   2  10          2.25         -0.27        26.17 o                         
 -12   2  10        155.74        153.46        27.95 o                         
 -11   2  10        783.97        767.96        51.20 o                         
 -10   2  10          0.20          3.77        10.68 o                         
  -9   2  10       1036.99        980.87        55.99 o                         
  -8   2  10       1827.78       1817.43        59.79 o                         
  -7   2  10        263.70        210.88        25.70 o                         
  -6   2  10        934.88        944.65        43.19 o                         
  -5   2  10        460.06        433.43        31.61 o                         
  -4   2  10       1291.79       1293.66        47.91 o                         
  -3   2  10        465.74        487.39        33.25 o                         
  -2   2  10        865.85        803.11        39.14 o                         
  -1   2  10        362.57        376.60        29.38 o                         
   0   2  10         45.45         44.82        11.14 o                         
   1   2  10        800.22        780.56        41.88 o                         
   2   2  10        226.03        236.92        29.53 o                         
   3   2  10          0.03         -8.77         8.77 o                         
   4   2  10       1330.39       1404.43        64.08 o                         
   5   2  10        329.20        380.77        44.68 o                         
   6   2  10          7.70         56.20        75.97 o                         
   7   2  10          4.00         34.21        40.23 o                         
   8   2  10        243.12        292.30       131.68 o                         
 -13   3  10         27.81         72.23        20.38 o                         
 -12   3  10          4.29         65.81        31.23 o                         
 -11   3  10          2.03         -4.35        11.99 o                         
 -10   3  10        262.61        315.05        32.81 o                         
  -9   3  10        248.42        264.51        28.71 o                         
  -8   3  10         12.03         12.81        14.82 o                         
  -7   3  10        266.15        262.50        25.79 o                         
  -6   3  10        156.69        159.74        20.07 o                         
  -5   3  10        156.50        147.65        19.57 o                         
  -4   3  10        512.60        506.80        35.34 o                         
  -3   3  10         42.03         60.80        13.11 o                         
  -2   3  10        332.09        326.52        28.85 o                         
  -1   3  10        295.72        341.98        28.95 o                         
   0   3  10         47.18         52.19        12.17 o                         
   1   3  10         83.04         90.71        18.86 o                         
   2   3  10        555.50        520.73        62.05 o                         
   3   3  10        163.43        155.03        22.75 o                         
   4   3  10         96.15         79.93        19.19 o                         
   5   3  10        240.91        269.56        50.08 o                         
   6   3  10         62.39         80.17        29.54 o                         
   7   3  10         10.93         21.17        21.02 o                         
   8   3  10         40.18         51.21        38.27 o                         
 -12   4  10        156.61        162.50        24.86 o                         
 -11   4  10        604.62        588.85        53.98 o                         
 -10   4  10          0.17          3.03        10.98 o                         
  -9   4  10       1901.20       1991.58        75.68 o                         
  -8   4  10       4183.86       4160.38       114.54 o                         
  -7   4  10        685.62        642.53        47.19 o                         
  -6   4  10        178.12        216.21        23.88 o                         
  -5   4  10       1539.06       1632.05        58.17 o                         
  -4   4  10         16.11         21.98        10.03 o                         
  -3   4  10       1862.48       1821.09        60.91 o                         
  -2   4  10       2539.04       2747.02        77.10 o                         
  -1   4  10        659.62        657.59        41.79 o                         
   0   4  10          0.82         13.29        18.93 o                         
   1   4  10        528.55        477.40        41.42 o                         
   2   4  10        114.43        123.36        19.82 o                         
   3   4  10        596.27        542.18        61.97 o                         
   4   4  10       1412.17       1538.13       127.78 o                         
   5   4  10        452.31        559.66        49.33 o                         
   6   4  10         11.12         24.99        19.40 o                         
   7   4  10         29.73         17.94        26.17 o                         
 -12   5  10         19.60         23.27        26.08 o                         
 -11   5  10          1.09         -6.29        17.48 o                         
 -10   5  10         23.83         12.88        14.03 o                         
  -9   5  10        132.62        150.87        20.55 o                         
  -8   5  10         38.23         54.33        14.63 o                         
  -7   5  10        360.89        384.29        36.97 o                         
  -6   5  10         57.43         46.60        13.88 o                         
  -5   5  10         78.83         65.88        11.53 o                         
  -4   5  10        197.61        216.25        24.75 o                         
  -3   5  10         88.67         91.27        18.92 o                         
  -2   5  10        137.26        154.56        18.47 o                         
  -1   5  10          3.88          7.77        10.91 o                         
   0   5  10         50.80         48.19        12.09 o                         
   1   5  10         97.82         74.79        15.11 o                         
   2   5  10          3.54         -7.59        10.32 o                         
   3   5  10         50.78         46.79        23.39 o                         
   4   5  10          1.60        -10.46        10.46 o                         
   5   5  10         34.10         38.48        13.20 o                         
   6   5  10          1.61         10.87        14.43 o                         
 -11   6  10        566.17        585.27        54.74 o                         
 -10   6  10        164.06        177.79        22.01 o                         
  -9   6  10         34.50         62.16        17.14 o                         
  -8   6  10        166.46        147.26        20.87 o                         
  -7   6  10         49.27         29.68        12.28 o                         
  -6   6  10        276.64        317.02        29.58 o                         
  -5   6  10        541.48        577.31        41.13 o                         
  -4   6  10        407.89        403.17        30.80 o                         
  -3   6  10          9.07         20.77         7.46 o                         
  -2   6  10        207.32        228.26        21.64 o                         
  -1   6  10        134.71        161.50        17.60 o                         
   0   6  10        116.31        102.98        18.57 o                         
   1   6  10        298.08        293.12        26.46 o                         
   2   6  10        421.75        416.80        35.75 o                         
   3   6  10          6.21         34.94        13.40 o                         
   4   6  10         45.67         58.47        13.40 o                         
   5   6  10         55.14         57.28        19.49 o                         
 -10   7  10         14.30         49.52        37.70 o                         
  -9   7  10          0.51          8.80        14.78 o                         
  -8   7  10          1.04         -7.10        10.24 o                         
  -7   7  10         28.64         44.65        11.80 o                         
  -6   7  10         49.90         51.43        13.65 o                         
  -5   7  10         24.48         39.66        15.61 o                         
  -4   7  10         19.24         38.81        16.66 o                         
  -3   7  10         65.10         79.23        16.65 o                         
  -2   7  10         18.58         28.16        11.83 o                         
  -1   7  10         71.96         82.55        13.58 o                         
   0   7  10        181.13        243.22        24.13 o                         
   1   7  10         88.94         88.94        20.96 o                         
   2   7  10         17.01         11.90        10.91 o                         
   3   7  10        128.68        152.86        37.22 o                         
   4   7  10         36.68         68.33        15.27 o                         
  -8   8  10          5.46          5.39        14.76 o                         
  -7   8  10          4.28          1.05        11.04 o                         
  -6   8  10        118.68        119.51        23.21 o                         
  -5   8  10        122.20        115.43        16.51 o                         
  -4   8  10        197.20        186.84        23.68 o                         
  -3   8  10        163.98        155.18        20.17 o                         
  -2   8  10         49.89         27.69        11.51 o                         
  -1   8  10          1.90         -3.55         9.97 o                         
   0   8  10          0.84        -11.25        11.25 o                         
   1   8  10        123.43        140.03        23.16 o                         
   2   8  10        243.08        251.00        26.15 o                         
   3   8  10         67.14        140.12        42.77 o                         
  -5   9  10         31.73          0.26        12.26 o                         
  -4   9  10        718.47        676.05        45.55 o                         
  -3   9  10        454.71        477.17        41.73 o                         
  -2   9  10          9.96         13.47        15.83 o                         
  -1   9  10        125.87        122.24        65.15 o                         
 -13   1  11         73.82         38.27        30.39 o                         
 -12   1  11        519.52        515.80        55.95 o                         
 -11   1  11        954.21        974.27        76.97 o                         
 -10   1  11          2.49         -8.83        13.89 o                         
  -9   1  11        290.27        335.63        28.83 o                         
  -8   1  11        412.69        426.26        44.54 o                         
  -7   1  11          9.85         18.93         8.96 o                         
  -6   1  11        152.51        143.65        18.44 o                         
  -5   1  11        827.23        844.16        45.03 o                         
  -4   1  11       1108.58       1075.21        45.38 o                         
  -3   1  11        756.47        712.74        38.99 o                         
  -2   1  11       1693.60       1854.79        58.88 o                         
  -1   1  11        424.51        403.96        30.56 o                         
   0   1  11        113.31        119.40        16.07 o                         
   1   1  11        925.94        928.76        43.91 o                         
   2   1  11        627.91        620.27        38.82 o                         
   3   1  11         20.22         -4.68        19.17 o                         
   4   1  11        317.82        317.24        38.97 o                         
   5   1  11        222.08        226.76        28.15 o                         
   6   1  11         40.26         36.18        20.63 o                         
   7   1  11         54.13        107.57        23.89 o                         
 -12   2  11        397.45        464.46        44.25 o                         
 -11   2  11        567.50        542.80        42.36 o                         
 -10   2  11        535.51        585.08        45.34 o                         
  -9   2  11         48.41         50.54        12.49 o                         
  -8   2  11          3.49         12.87         9.39 o                         
  -7   2  11        114.02        121.54        18.00 o                         
  -6   2  11        800.54        773.10        44.09 o                         
  -5   2  11       1414.46       1462.94        53.28 o                         
  -4   2  11        246.15        256.34        25.57 o                         
  -3   2  11        153.20        143.07        19.04 o                         
  -2   2  11        117.37        118.43        17.86 o                         
  -1   2  11          2.00          0.62         6.91 o                         
   0   2  11        214.47        226.31        26.74 o                         
   1   2  11        645.20        679.57        41.55 o                         
   2   2  11        263.39        275.02        33.26 o                         
   3   2  11          3.95          9.18         9.03 o                         
   4   2  11          7.29         14.16        13.55 o                         
   5   2  11         67.51         61.50        23.31 o                         
   6   2  11         69.29        358.45        79.34 o                         
   7   2  11          0.14         31.29        67.81 o                         
 -12   3  11       1118.53       1120.80       100.01 o                         
 -11   3  11         45.10         75.42        15.37 o                         
 -10   3  11        221.28        199.91        30.13 o                         
  -9   3  11       1928.98       2013.73        75.97 o                         
  -8   3  11       1449.87       1325.49        62.64 o                         
  -7   3  11        164.39        146.53        32.28 o                         
  -6   3  11       1630.97       1616.16        58.46 o                         
  -5   3  11        584.12        606.61        39.66 o                         
  -4   3  11        338.91        342.73        30.03 o                         
  -3   3  11       2271.20       2373.29        71.55 o                         
  -2   3  11       1352.88       1300.23        51.92 o                         
  -1   3  11         14.77         11.20         9.30 o                         
   0   3  11        278.74        320.97        28.11 o                         
   1   3  11        310.35        290.74        31.70 o                         
   2   3  11         52.29         40.76        14.13 o                         
   3   3  11         61.02         67.67        16.15 o                         
   4   3  11        593.64        583.77        47.22 o                         
   5   3  11          5.71        250.97        70.34 o                         
   6   3  11         28.74          9.75        80.75 o                         
 -12   4  11         24.10         25.83        16.38 o                         
 -11   4  11          4.52          8.06        14.28 o                         
 -10   4  11          2.65          3.10        11.95 o                         
  -9   4  11          1.19         17.36        11.38 o                         
  -8   4  11         14.36         43.89        29.32 o                         
  -7   4  11        279.55        302.15        33.61 o                         
  -6   4  11         32.40         33.93        14.33 o                         
  -5   4  11         55.30         67.15        12.82 o                         
  -4   4  11        158.01        127.33        17.53 o                         
  -3   4  11        210.10        199.85        23.35 o                         
  -2   4  11          0.21         -4.49         7.49 o                         
  -1   4  11         14.64         -3.33        11.14 o                         
   0   4  11        157.78        138.48        21.49 o                         
   1   4  11          0.14         -9.00        10.15 o                         
   2   4  11          0.28         -0.83        11.37 o                         
   3   4  11          6.72         21.47         9.98 o                         
   4   4  11        149.91        310.06        77.09 o                         
   5   4  11          9.71         57.27        30.67 o                         
   6   4  11         60.94         50.92        37.98 o                         
 -11   5  11        294.96        351.44        41.00 o                         
 -10   5  11         82.21        142.30        63.02 o                         
  -9   5  11       1285.71       1226.99        66.37 o                         
  -8   5  11        247.71        296.59        32.23 o                         
  -7   5  11         57.07         50.80        14.19 o                         
  -6   5  11        747.23        707.19        51.14 o                         
  -5   5  11        465.15        414.40        33.54 o                         
  -4   5  11         27.32         36.96        11.66 o                         
  -3   5  11        403.76        400.09        33.56 o                         
  -2   5  11        517.06        502.73        38.18 o                         
  -1   5  11          8.49         11.31         8.52 o                         
   0   5  11        307.02        289.74        32.50 o                         
   1   5  11        326.10        362.89        41.11 o                         
   2   5  11        178.99        221.50        37.85 o                         
   3   5  11         52.66         54.34        21.96 o                         
   4   5  11         14.26         45.27        20.35 o                         
   5   5  11        110.90        121.39        20.52 o                         
 -10   6  11         13.11         10.93        13.94 o                         
  -9   6  11          3.28          8.37        13.12 o                         
  -8   6  11         76.12         81.54        16.94 o                         
  -7   6  11        191.95        203.28        26.01 o                         
  -6   6  11        715.59        682.20        53.61 o                         
  -5   6  11         62.90         53.64        13.59 o                         
  -4   6  11         44.01         60.00        20.55 o                         
  -3   6  11         38.36         35.33         9.77 o                         
  -2   6  11          2.03         -5.65         8.31 o                         
  -1   6  11        482.21        426.68        44.38 o                         
   0   6  11        165.37        192.26        31.87 o                         
   1   6  11        157.30        224.11        57.55 o                         
   2   6  11          7.77         16.12        33.11 o                         
   3   6  11         18.89         21.42        12.25 o                         
   4   6  11         23.17         41.22        13.40 o                         
  -8   7  11        156.43        171.95        20.15 o                         
  -7   7  11         15.01         22.04        16.98 o                         
  -6   7  11        192.70        157.40        18.58 o                         
  -5   7  11        403.49        397.53        36.36 o                         
  -4   7  11        169.38        140.14        18.48 o                         
  -3   7  11         74.69        121.83        32.84 o                         
  -2   7  11        382.75        366.17        37.42 o                         
  -1   7  11        111.94         68.80        16.41 o                         
   0   7  11         62.39         62.10        29.76 o                         
   1   7  11        440.43        391.54        42.07 o                         
   2   7  11        531.71        549.16        48.51 o                         
  -6   8  11         27.41         46.77        14.94 o                         
  -5   8  11        176.14        180.78        20.99 o                         
  -4   8  11        304.43        308.85        28.56 o                         
  -3   8  11        151.28        117.30        18.70 o                         
  -2   8  11          6.35          7.59        10.29 o                         
  -1   8  11          1.34        -10.86        13.24 o                         
   0   8  11          1.29         -1.59        34.89 o                         
 -12   0  12         37.65        -17.44        24.76 o                         
 -11   0  12        443.70        418.10        73.15 o                         
 -10   0  12        502.39        503.83        61.83 o                         
  -9   0  12       1942.57       1957.74       263.35 o                         
  -8   0  12        354.62        331.98        49.39 o                         
  -7   0  12         15.89          6.71        15.95 o                         
  -6   0  12       1064.96       1104.00        84.16 o                         
  -5   0  12        117.85        133.30        33.40 o                         
  -4   0  12         42.75         32.50        20.01 o                         
  -3   0  12       1504.03       1664.75        96.57 o                         
  -2   0  12       1202.70       1319.39        85.55 o                         
  -1   0  12          6.13        -24.20        24.20 o                         
   0   0  12        551.35        574.40        91.72 o                         
   1   0  12        671.37        685.91        67.64 o                         
   2   0  12          7.19          6.97        12.28 o                         
   3   0  12        443.36        503.61        82.44 o                         
   4   0  12        504.99        474.79        56.72 o                         
   5   0  12         27.16         39.15        20.93 o                         
 -12   1  12        469.23        530.20        63.31 o                         
 -11   1  12          2.69          3.50        18.41 o                         
 -10   1  12         57.36         54.58        17.89 o                         
  -9   1  12          7.06          6.93        10.69 o                         
  -8   1  12         85.80         82.77        17.79 o                         
  -7   1  12        220.56        219.81        27.42 o                         
  -6   1  12        648.14        659.27        50.18 o                         
  -5   1  12        238.23        193.76        22.02 o                         
  -4   1  12        490.31        477.22        34.78 o                         
  -3   1  12        197.98        195.19        22.54 o                         
  -2   1  12         46.34         24.80        13.00 o                         
  -1   1  12        424.39        433.69        33.72 o                         
   0   1  12         28.47         30.14        10.65 o                         
   1   1  12         86.98         85.71        15.21 o                         
   2   1  12         43.77         35.19        10.59 o                         
   3   1  12          0.58         16.67        12.02 o                         
   4   1  12         91.19         82.65        31.51 o                         
   5   1  12         33.02         26.93        35.53 o                         
 -12   2  12        419.97        412.54        42.09 o                         
 -11   2  12          3.95         44.93        15.41 o                         
 -10   2  12        403.27        419.02        37.72 o                         
  -9   2  12        537.76        454.96        38.69 o                         
  -8   2  12        151.68        136.67        18.61 o                         
  -7   2  12        439.68        433.27        39.33 o                         
  -6   2  12        847.58        846.45        45.33 o                         
  -5   2  12        200.57        187.61        21.20 o                         
  -4   2  12         77.09         54.03        12.69 o                         
  -3   2  12        727.64        685.40        42.45 o                         
  -2   2  12        646.74        679.52        44.93 o                         
  -1   2  12        547.92        529.81        37.53 o                         
   0   2  12        306.84        283.70        27.21 o                         
   1   2  12        122.19        123.14        24.77 o                         
   2   2  12          0.36         11.28        19.09 o                         
   3   2  12        184.28        159.35        21.75 o                         
   4   2  12        233.74        280.37        34.10 o                         
   5   2  12          8.44        -20.92        20.92 o                         
 -11   3  12         98.94        116.75        16.63 o                         
 -10   3  12          0.35          7.71        12.83 o                         
  -9   3  12          0.91          9.28        10.50 o                         
  -8   3  12         10.44         -0.49        10.53 o                         
  -7   3  12        134.76        140.82        18.43 o                         
  -6   3  12         47.95         35.55        11.08 o                         
  -5   3  12         69.70         71.91        13.73 o                         
  -4   3  12          5.10          3.57        11.85 o                         
  -3   3  12        324.97        325.27        29.92 o                         
  -2   3  12        182.90        178.25        22.38 o                         
  -1   3  12          4.27         10.19         8.97 o                         
   0   3  12         17.20         43.69        10.78 o                         
   1   3  12         23.74         32.15        10.65 o                         
   2   3  12         52.93         67.68        13.03 o                         
   3   3  12         14.93         25.88        12.08 o                         
   4   3  12          0.79         -4.81        23.15 o                         
   5   3  12        123.67        279.11        72.03 o                         
 -11   4  12         31.94         77.47        27.01 o                         
 -10   4  12        109.06        117.28        17.83 o                         
  -9   4  12        189.93        167.82        22.05 o                         
  -8   4  12         27.22         15.12        12.30 o                         
  -7   4  12        912.41        944.21        60.62 o                         
  -6   4  12        513.28        541.71        39.85 o                         
  -5   4  12         72.12         59.99        12.69 o                         
  -4   4  12        115.36        147.93        18.83 o                         
  -3   4  12        250.87        280.88        27.41 o                         
  -2   4  12          2.84          5.34         9.58 o                         
  -1   4  12         35.63         56.48        12.13 o                         
   0   4  12        388.79        412.41        39.47 o                         
   1   4  12          8.32         10.31         9.91 o                         
   2   4  12          5.65         11.68        10.17 o                         
   3   4  12         34.19         40.09        13.01 o                         
   4   4  12         83.02        110.48        46.78 o                         
 -10   5  12         19.77         10.44        14.94 o                         
  -9   5  12          1.28         16.83        12.46 o                         
  -8   5  12        397.36        375.42        37.44 o                         
  -7   5  12        788.29        712.65        53.27 o                         
  -6   5  12        525.22        507.04        43.82 o                         
  -5   5  12          0.40         -4.19         8.13 o                         
  -4   5  12         21.04         25.45        21.85 o                         
  -3   5  12         50.13         46.78        10.70 o                         
  -2   5  12        467.24        353.33        31.60 o                         
  -1   5  12        663.64        688.61        52.12 o                         
   0   5  12        373.56        382.44        46.07 o                         
   1   5  12         12.50         33.15        11.47 o                         
   2   5  12          0.58         25.56        12.77 o                         
   3   5  12          2.57         24.25        30.92 o                         
  -8   6  12        117.08        116.03        18.87 o                         
  -7   6  12        177.60        219.20        23.47 o                         
  -6   6  12        411.54        375.42        36.06 o                         
  -5   6  12         69.81         51.66        14.30 o                         
  -4   6  12         10.64         13.48         9.13 o                         
  -3   6  12        173.56        204.65        29.19 o                         
  -2   6  12        287.08        311.89        45.23 o                         
  -1   6  12        111.28        123.65        19.47 o                         
   0   6  12         87.96        118.91        22.64 o                         
   1   6  12         93.30        127.79        21.01 o                         
   2   6  12          1.39         -4.48        53.18 o                         
  -6   7  12          9.93         12.21        19.98 o                         
  -5   7  12         75.92         20.29        10.52 o                         
  -4   7  12        210.58        182.16        32.89 o                         
  -3   7  12          3.84         18.34        10.29 o                         
  -2   7  12        121.70        122.87        24.94 o                         
  -1   7  12        167.80        145.57        17.18 o                         
   0   7  12          1.54         29.26        32.64 o                         
 -11   1  13         57.88         46.43        17.90 o                         
 -10   1  13       1389.33       1282.90        80.95 o                         
  -9   1  13        990.34       1031.34        64.83 o                         
  -8   1  13         19.54         15.75        12.25 o                         
  -7   1  13        701.77        765.30        89.59 o                         
  -6   1  13        587.98        577.37        47.83 o                         
  -5   1  13         42.27         59.13        19.26 o                         
  -4   1  13        751.51        732.44        55.13 o                         
  -3   1  13        991.66        988.90        62.03 o                         
  -2   1  13        163.22        158.22        32.57 o                         
  -1   1  13        212.41        191.98        27.28 o                         
   0   1  13        286.91        348.74        32.37 o                         
   1   1  13          2.27          9.60        15.11 o                         
   2   1  13        139.66        152.67        20.59 o                         
   3   1  13        403.50        414.41        44.49 o                         
   4   1  13        229.72        247.96        48.39 o                         
 -10   2  13        142.18        232.22        30.99 o                         
  -9   2  13        383.17        435.84        46.59 o                         
  -8   2  13         69.88         66.56        16.45 o                         
  -7   2  13        183.32        201.74        22.95 o                         
  -6   2  13        102.92         97.58        16.33 o                         
  -5   2  13          6.08          6.79        10.86 o                         
  -4   2  13          3.98         -8.15         9.65 o                         
  -3   2  13         27.93         24.01         8.69 o                         
  -2   2  13        727.05        689.49        44.06 o                         
  -1   2  13        126.67        125.58        17.77 o                         
   0   2  13          8.29          8.29        10.34 o                         
   1   2  13          0.59          0.06        11.18 o                         
   2   2  13         34.58         33.81        12.75 o                         
   3   2  13         41.06         84.16        34.56 o                         
 -10   3  13         15.15         24.46        12.67 o                         
  -9   3  13         78.50         62.17        18.68 o                         
  -8   3  13         78.57         80.18        16.43 o                         
  -7   3  13        355.29        325.62        30.50 o                         
  -6   3  13        503.56        459.76        35.61 o                         
  -5   3  13        154.65        139.70        32.20 o                         
  -4   3  13          8.44         12.62         8.73 o                         
  -3   3  13         13.59         35.41        12.33 o                         
  -2   3  13         87.70         77.77        14.97 o                         
  -1   3  13        552.08        577.70        41.60 o                         
   0   3  13        499.33        517.54        44.44 o                         
   1   3  13        132.77        172.18        26.97 o                         
   2   3  13         33.72         54.23        14.46 o                         
   3   3  13         11.61         12.72        12.21 o                         
  -9   4  13        114.42        102.45        19.82 o                         
  -8   4  13        111.95        112.96        18.08 o                         
  -7   4  13         47.57         76.88        18.92 o                         
  -6   4  13          0.17         -8.31         8.31 o                         
  -5   4  13         83.56         95.90        17.58 o                         
  -4   4  13         92.36         83.82        17.07 o                         
  -3   4  13         23.48         23.98        17.35 o                         
  -2   4  13         36.90         29.27        11.21 o                         
  -1   4  13         20.71         32.27        15.62 o                         
   0   4  13         34.15         37.23        11.10 o                         
   1   4  13        174.03        191.07        26.57 o                         
   2   4  13          1.66         -6.58        12.35 o                         
  -8   5  13         34.28         13.68        18.13 o                         
  -7   5  13        106.65        117.79        17.20 o                         
  -6   5  13        390.30        388.13        35.44 o                         
  -5   5  13          4.49         11.14         9.84 o                         
  -4   5  13          9.85         19.30         9.47 o                         
  -3   5  13        110.10        107.13        15.20 o                         
  -2   5  13          0.60          4.74        17.13 o                         
  -1   5  13          2.08         17.52        16.33 o                         
   0   5  13        376.41        319.94        36.80 o                         
   1   5  13        321.29        363.06        38.74 o                         
  -6   6  13         25.19         11.52        13.49 o                         
  -5   6  13        199.67        222.61        25.96 o                         
  -4   6  13         52.49         88.68        12.30 o                         
  -3   6  13        146.97        144.50        18.47 o                         
  -2   6  13        309.04        269.59        32.25 o                         
  -1   6  13        103.40        113.64        21.50 o                         
  -9   0  14         54.41         81.56        33.48 o                         
  -8   0  14        253.91        233.23        38.49 o                         
  -7   0  14        167.14        142.12        31.40 o                         
  -6   0  14         38.27         47.42        25.70 o                         
  -5   0  14       1267.46       1190.65       102.43 o                         
  -4   0  14       1915.44       1908.91       138.43 o                         
  -3   0  14        416.32        435.30        63.39 o                         
  -2   0  14         65.93         91.96        31.62 o                         
  -1   0  14         17.89         15.94        25.60 o                         
   0   0  14         20.64          8.87        14.00 o                         
   1   0  14        409.67        346.07        65.84 o                         
   2   0  14        106.53        132.24        32.64 o                         
  -9   1  14        138.82        105.02        23.81 o                         
  -8   1  14          0.30         16.11        13.16 o                         
  -7   1  14        142.77        164.67        26.37 o                         
  -6   1  14          0.90         -1.91        15.74 o                         
  -5   1  14         27.61         52.08        21.11 o                         
  -4   1  14         26.50         29.60        17.22 o                         
  -3   1  14          1.60        -16.16        16.16 o                         
  -2   1  14          0.41         15.81        12.01 o                         
  -1   1  14          7.69         17.70        16.81 o                         
   0   1  14         30.13          4.51        12.02 o                         
   1   1  14         22.89         46.19        13.20 o                         
   2   1  14         15.47         68.78        24.48 o                         
  -9   2  14         49.78         59.94        22.79 o                         
  -8   2  14        222.87        211.67        29.42 o                         
  -7   2  14        440.85        416.17        42.42 o                         
  -6   2  14        150.08        127.04        20.91 o                         
  -5   2  14        168.60        202.96        32.31 o                         
  -4   2  14        260.04        292.20        34.42 o                         
  -3   2  14        117.40        122.45        19.71 o                         
  -2   2  14         65.16         40.11        15.55 o                         
  -1   2  14        566.55        554.82        39.89 o                         
   0   2  14        123.59        109.39        34.56 o                         
   1   2  14          9.07          0.43        13.32 o                         
  -8   3  14         25.89         24.75        17.40 o                         
  -7   3  14         57.44         67.28        16.86 o                         
  -6   3  14          0.35         13.35        10.74 o                         
  -5   3  14         13.95          8.75         9.43 o                         
  -4   3  14          0.00          4.42        12.20 o                         
  -3   3  14         17.83         28.35        11.04 o                         
  -2   3  14         29.92         51.97        14.71 o                         
  -1   3  14         13.51         35.03        12.52 o                         
   0   3  14         99.89         80.05        18.19 o                         
  -7   4  14        479.96        600.42        90.60 o                         
  -6   4  14        603.44        610.90        42.90 o                         
  -5   4  14        145.58        116.58        16.46 o                         
  -4   4  14         57.63         66.80        12.28 o                         
  -3   4  14         75.59        100.37        15.34 o                         
  -2   4  14          0.23          0.42        19.03 o                         
  -1   4  14        151.17        174.06        21.36 o                         
  -6   1  15          7.12          2.42        15.28 o                         
  -5   1  15        117.67        109.04        24.20 o                         
  -4   1  15        201.56        163.01        28.76 o                         
  -3   1  15         14.98         -9.06        11.72 o                         
  -2   1  15         35.84         30.68        14.10 o                         
  -4   2  15         28.72         24.65        21.93 o                         
                                                                                
